# Supplementary material for: Crystal structure and Hirshfeld surface analysis of a pyrrolo-thia­zine complex
Source: Acta Crystallogr E Crystallogr Commun. 2021 Jul 2;77(Pt 8):770–4. doi: 10.1107/S2056989021006642 (PMC8340966; doi:10.1107/S2056989021006642)
Supplement: Supplementary file 1 [file e-77-00770-sup1.cif]

##############################################################################
#                                                                            #
# This CIF contains the data in a paper accepted for publication in          #
# Acta Crystallographica Section E. It conforms to the requirements of       #
# Notes for Authors for Acta Crystallographica Section E, and has been       #
# peer reviewed under the auspices of the IUCr Commission on Journals.       #
#                                                                            #
# Full details of the Crystallographic Information File format               #
# are given in the paper "The Crystallographic Information File (CIF):       #
# a New Standard Archive File for Crystallography" by S. R. Hall, F. H.      #
# Allen and I. D. Brown [Acta Cryst. (1991), A47, 655-685].                  #
#                                                                            #
# The current version of the core CIF dictionary is obtainable from          #
# ftp://ftp.iucr.org/pub/cif_core.dic.                                       #
#                                                                            #
# Software is freely available for graphical display of the structure(s)     #
# in this CIF. For information consult the CIF software page                 #
# http://www.iucr.org/resources/cif/software.                                #
#                                                                            #
# This file may be used for bona fide research purposes within the           #
# scientific community so long as proper attribution is given to the journal # 
# article from which it was obtained.                                        #
#                                                                            #
##############################################################################
data_I
_audit_creation_method     'SHELXL-2018/3'
_journal_date_recd_electronic     2021-05-31
_journal_date_accepted     2021-06-25
_journal_name_full     'Acta Crystallographica, Section E'
_journal_year     2021
_journal_volume     77
_journal_issue      8
_journal_page_first     770
_journal_page_last     774
_journal_paper_category     GO
_journal_paper_doi     10.1107/S2056989021006642
_journal_coeditor_code     JY2008
_publ_contact_author_name     'N. Srinivasan'
_publ_contact_author_address
;
Department of Physics
Thiagarajar College
Madurai - 625 009
India.
;
_publ_contact_author_email     'vasan692000@yahoo.co.in'
_publ_contact_author_fax     ?
_publ_contact_author_phone     '91 452 2381175'
_publ_section_title
;
Crystal structure and hirshfeld surface analysis of a pyrrolo-thiazine complex
;
_publ_section_title_footnote     .
loop_
    _publ_author_name
    _publ_author_footnote
    _publ_author_address
    'Sribala, R.' .
;
Department of Physics
Thiagarajar College
Madurai - 625 009
India.
;
    'Srinivasan, N.' .
;
Department of Physics
Thiagarajar College
Madurai - 625 009
India.
;
    'Rajalaksmi, P.' .
;
Department of Physics
M.G.R College
Hosur - 635130
India.
;
    'Indumathi, S.' .
;
School of Chemistry
Madurai Kamaraj University
Madurai - 625 021
India.
;
    'Krishnakumar, R.V.' .
;
Department of Physics
Thiagarajar College
Madurai - 625 009
India.
;
_publ_section_synopsis
;\
In diethyl
2,2-dioxo-4-(thiophen-2-yl)-1-[(thiophen-2-yl)methyl]-3,4,6,7,8,8a-hexahydro-\
1<i>H</i>-pyrrolo[2,1-<i>c</i>][1,4]thiazine-1,3-dicarboxylate, the pyrrolo
ring is in an envelope conformation while the thiazine ring adopts a near
chair conformation. The dihedral angles between the thiazine ring and the
methylthienyl, thienyl and pyrrolo rings are 64.0 (2), 87.92(7) and 5.6(2)\%,
respectively. In the crystal, the molecules are linked by weak C---H...O
hydrogen bonds.
;
_chemical_name_systematic
;\
Diethyl 2,2-dioxo-4-(thiophen-2-yl)-1-[(thiophen-2-yl)methyl]-\
3,4,6,7,8,8a-hexahydro-1<i>H</i>-pyrrolo[2,1-<i>c</i>][1,4]thiazine-\
1,3-dicarboxylate
;
_chemical_name_common     ?
_chemical_formula_moiety     'C22 H28 N O6 S3'
_chemical_formula_sum     'C22 H28 N O6 S3'
_chemical_formula_iupac     'C22 H28 N O6 S3'
_chemical_formula_weight     498.66
_chemical_melting_point     ?
_space_group_crystal_system     triclinic
_space_group_name_H-M_alt     'P -1'
_space_group_name_Hall     '-P 1'
loop_
    _space_group_symop_operation_xyz
    'x, y, z'
    '-x, -y, -z'
_cell_length_a     10.6886(5)
_cell_length_b     11.4878(5)
_cell_length_c     11.8389(6)
_cell_angle_alpha     76.0070(10)
_cell_angle_beta     65.5840(10)
_cell_angle_gamma     63.2130(10)
_cell_volume     1178.87(10)
_cell_formula_units_Z     2
_cell_measurement_reflns_used     6274
_cell_measurement_theta_min     4.796
_cell_measurement_theta_max     60.306
_cell_measurement_temperature     293(2)
_exptl_crystal_description     'needle'
_exptl_crystal_colour     'colorless'
_exptl_crystal_size_max     0.300
_exptl_crystal_size_mid     0.200
_exptl_crystal_size_min     0.100
_exptl_crystal_density_diffrn     1.405
_exptl_crystal_density_meas     1.40
_exptl_crystal_density_method     'floatation method'
_exptl_crystal_F_000     526
_exptl_absorpt_coefficient_mu     0.353
_exptl_absorpt_correction_type     multi-scan
_exptl_absorpt_process_details
;
(<i>SADABS</i>; Bruker, 2009)
;
_exptl_absorpt_correction_T_min     0.864
_exptl_absorpt_correction_T_max     1.0
_diffrn_ambient_temperature     293(2)
_diffrn_source     'fine-focus sealed tube'
_diffrn_radiation_type     MoK\a
_diffrn_radiation_wavelength     0.71073
_diffrn_measurement_device_type     'Bruker SMART APEXII CCD'
_diffrn_measurement_method     '\f and \w scans'
_diffrn_detector_area_resol_mean     ?
_diffrn_reflns_number     21855
_diffrn_reflns_av_R_equivalents     0.0212
_diffrn_reflns_av_unetI/netI     0.0154
_diffrn_reflns_theta_min     2.280
_diffrn_reflns_theta_max     25.499
_diffrn_reflns_theta_full     25.242
_diffrn_measured_fraction_theta_max     0.999
_diffrn_measured_fraction_theta_full     0.999
_diffrn_reflns_limit_h_min     -12
_diffrn_reflns_limit_h_max     12
_diffrn_reflns_limit_k_min     -13
_diffrn_reflns_limit_k_max     13
_diffrn_reflns_limit_l_min     -14
_diffrn_reflns_limit_l_max     14
_refine_special_details     ?
_reflns_number_total     4375
_reflns_number_gt     3774
_reflns_threshold_expression     'I > 2\s(I)'
_refine_ls_structure_factor_coef     Fsqd
_refine_ls_matrix_type     full
_refine_ls_R_factor_all     0.0509
_refine_ls_R_factor_gt     0.0439
_refine_ls_wR_factor_gt     0.1271
_refine_ls_wR_factor_ref     0.1342
_refine_ls_goodness_of_fit_ref     1.054
_refine_ls_restrained_S_all     1.071
_refine_ls_number_reflns     4375
_refine_ls_number_parameters     337
_refine_ls_number_restraints     90
_refine_ls_hydrogen_treatment     constr
_refine_ls_weighting_scheme     calc
_refine_ls_weighting_details
              'w=1/[\s^2^(Fo^2^)+(0.0758P)^2^+0.5387P] where P=(Fo^2^+2Fc^2^)/3'
_atom_sites_solution_hydrogens     geom
_atom_sites_solution_primary     ?
_atom_sites_solution_secondary     ?
_refine_ls_shift/su_max     0.000
_refine_ls_shift/su_mean     0.000
_refine_diff_density_max     0.325
_refine_diff_density_min     -0.563
_refine_ls_extinction_method     none
_refine_ls_extinction_coef     .
loop_
    _atom_type_symbol
    _atom_type_description
    _atom_type_scat_dispersion_real
    _atom_type_scat_dispersion_imag
    _atom_type_scat_source
    'C' 'C' 0.0030 0.0020
                         'International Tables Vol C Tables 4.2.6.8 and 6.1.1.4'
    'H' 'H' 0.0000 0.0000
                         'International Tables Vol C Tables 4.2.6.8 and 6.1.1.4'
    'N' 'N' 0.0060 0.0030
                         'International Tables Vol C Tables 4.2.6.8 and 6.1.1.4'
    'O' 'O' 0.0110 0.0060
                         'International Tables Vol C Tables 4.2.6.8 and 6.1.1.4'
    'S' 'S' 0.1250 0.1230
                         'International Tables Vol C Tables 4.2.6.8 and 6.1.1.4'
_computing_data_collection
;
APEX2 (Bruker, 2009)
;
_computing_cell_refinement
;
SAINT (Bruker, 2009)
;
_computing_data_reduction
;
SAINT (Bruker, 2009)
;
_computing_structure_solution
;
<i>SHELXS2013/1</i> (Sheldrick, 2008)
;
_computing_structure_refinement
;
<i>SHELXL2018/3</i> (Sheldrick, 2015)
;
_computing_molecular_graphics
;
PLUTON (Spek, 2020)
;
_computing_publication_material
;
publCIF (Westrip, 2010)
;
loop_
    _atom_site_type_symbol
    _atom_site_label
    _atom_site_fract_x
    _atom_site_fract_y
    _atom_site_fract_z
    _atom_site_U_iso_or_equiv
    _atom_site_adp_type
    _atom_site_calc_flag
    _atom_site_occupancy
    _atom_site_disorder_assembly
    _atom_site_disorder_group
    S S1 0.10643(6) 0.88526(5) 0.27014(5) 0.04061(16) Uani d 1 . .
    S S2 0.55456(8) 0.97081(7) 0.15698(7) 0.0688(2) Uani d 1 . .
    O O1 -0.03173(17) 0.95752(15) 0.36171(15) 0.0531(4) Uani d 1 . .
    O O2 0.1034(2) 0.85385(16) 0.16209(15) 0.0573(4) Uani d 1 . .
    O O3 0.0632(2) 1.20507(16) 0.24368(18) 0.0654(5) Uani d 1 . .
    O O4 0.12980(18) 1.11430(16) 0.06971(14) 0.0547(4) Uani d 1 . .
    O O5 0.3767(2) 0.52543(17) 0.2873(2) 0.0774(6) Uani d 1 . .
    O O6 0.4110(2) 0.69543(16) 0.16392(17) 0.0670(5) Uani d 1 . .
    N N1 0.34311(19) 0.84775(17) 0.37670(16) 0.0428(4) Uani d 1 . .
    H H1 0.426635 0.794818 0.309267 0.051 Uiso calc 1 . .
    C C1 0.1999(2) 0.73789(19) 0.35204(19) 0.0416(5) Uani d 1 . .
    C C2 0.2399(2) 0.7824(2) 0.44176(19) 0.0451(5) Uani d 1 . .
    H H2 0.147318 0.843315 0.497164 0.054 Uiso calc 1 . .
    C C3 0.3188(3) 0.6708(3) 0.5215(3) 0.0665(7) Uani d 1 . .
    H H3A 0.246738 0.656734 0.600762 0.080 Uiso calc 1 . .
    H H3B 0.375080 0.590302 0.479278 0.080 Uiso calc 1 . .
    C C4 0.4206(4) 0.7140(4) 0.5397(4) 0.0880(10) Uani d 1 . .
    H H4A 0.523656 0.652716 0.506363 0.106 Uiso calc 1 . .
    H H4B 0.395321 0.719435 0.627467 0.106 Uiso calc 1 . .
    C C5 0.3999(3) 0.8470(3) 0.4713(2) 0.0569(6) Uani d 1 . .
    H H5A 0.328281 0.916183 0.527048 0.068 Uiso calc 1 . .
    H H5B 0.494141 0.857580 0.432665 0.068 Uiso calc 1 . .
    C C6 0.2742(2) 0.97962(19) 0.32476(19) 0.0406(4) Uani d 1 . .
    H H6 0.187469 1.031597 0.391222 0.049 Uiso calc 1 . .
    C C7 0.2225(2) 0.97657(19) 0.22255(19) 0.0402(4) Uani d 1 . .
    H H7 0.311127 0.937410 0.150506 0.048 Uiso calc 1 . .
    C C8 0.1292(2) 1.1133(2) 0.1820(2) 0.0447(5) Uani d 1 . .
    C C9 0.0305(3) 1.2326(3) 0.0223(3) 0.0683(7) Uani d 1 . .
    H H9A 0.061777 1.230870 -0.066911 0.082 Uiso calc 1 . .
    H H9B 0.037761 1.307949 0.038203 0.082 Uiso calc 1 . .
    C C10 -0.1250(4) 1.2455(4) 0.0806(4) 0.0922(11) Uani d 1 . .
    H H10A -0.187600 1.324389 0.047480 0.138 Uiso calc 1 . .
    H H10B -0.132705 1.171788 0.063818 0.138 Uiso calc 1 . .
    H H10C -0.156697 1.248790 0.168828 0.138 Uiso calc 1 . .
    C C11 0.3842(2) 1.0435(2) 0.2691(2) 0.0462(5) Uani d 1 . .
    C C12 0.3678(3) 1.1617(2) 0.2960(2) 0.0542(6) Uani d 1 . .
    H H12 0.283730 1.216203 0.354333 0.065 Uiso calc 1 . .
    C C13 0.4974(4) 1.1879(3) 0.2220(3) 0.0715(8) Uani d 1 . .
    H H13 0.506915 1.262846 0.227014 0.086 Uiso calc 1 . .
    C C14 0.6042(3) 1.0954(3) 0.1447(3) 0.0721(8) Uani d 1 . .
    H H14 0.695061 1.098978 0.090502 0.087 Uiso calc 1 . .
    C C15 0.3384(3) 0.6402(2) 0.2639(2) 0.0481(5) Uani d 1 . .
    C C16 0.5467(4) 0.6097(3) 0.0760(3) 0.0857(10) Uani d 1 . .
    H H16 0.549343 0.549916 0.033476 0.103 Uiso calc 0.792(3) A 1
    H H16A 0.524753 0.599733 0.008051 0.103 Uiso calc 0.208(3) A 2
    H H16B 0.584819 0.524079 0.117016 0.103 Uiso calc 0.208(3) A 2
    C C18 0.0856(3) 0.6761(2) 0.4312(2) 0.0494(5) Uani d 1 . .
    H H18A 0.136028 0.596702 0.474240 0.059 Uiso calc 0.792(3) A 1
    H H18B 0.007236 0.735721 0.494289 0.059 Uiso calc 0.792(3) A 1
    H H18C 0.136028 0.596702 0.474240 0.059 Uiso calc 0.208(3) A 2
    H H18D 0.007236 0.735721 0.494289 0.059 Uiso calc 0.208(3) A 2
    S S3_1 0.09583(14) 0.50348(10) 0.29130(11) 0.0652(4) Uani d 0.792(3) A 1
    C C19_1 0.0117(2) 0.64238(18) 0.3678(2) 0.0478(5) Uani d 0.792(3) A 1
    C C20_1 -0.1310(6) 0.7043(5) 0.3731(7) 0.0594(11) Uani d 0.792(3) A 1
    H H20A_1 -0.148183 0.794177 0.341102 0.071 Uiso calc 0.792(3) A 1
    H H20B_1 -0.195416 0.705916 0.459804 0.071 Uiso calc 0.792(3) A 1
    C C21_1 -0.0643(5) 0.5378(4) 0.2636(5) 0.0613(9) Uani d 0.792(3) A 1
    H H21_1 -0.071925 0.483193 0.222378 0.074 Uiso calc 0.792(3) A 1
    C C22_1 -0.1757(5) 0.6500(4) 0.3070(5) 0.0627(9) Uani d 0.792(3) A 1
    H H22_1 -0.267612 0.686988 0.296132 0.075 Uiso calc 0.792(3) A 1
    S S3_2 -0.1644(4) 0.7422(5) 0.3683(7) 0.0605(12) Uani d 0.208(3) A 2
    C C19_2 0.0117(2) 0.64238(18) 0.3678(2) 0.0478(5) Uani d 0.208(3) A 2
    C C20_2 0.0676(16) 0.5264(9) 0.3213(15) 0.052(2) Uani d 0.208(3) A 2
    H H20_2 0.156587 0.459071 0.325815 0.062 Uiso calc 0.208(3) A 2
    C C21_2 -0.1504(17) 0.6172(13) 0.301(2) 0.059(2) Uani d 0.208(3) A 2
    H H21_2 -0.233728 0.621400 0.289946 0.070 Uiso calc 0.208(3) A 2
    C C22_2 -0.0206(14) 0.5147(15) 0.2644(17) 0.055(2) Uani d 0.208(3) A 2
    H H22_2 0.006362 0.450567 0.213808 0.066 Uiso calc 0.208(3) A 2
    C C17_2 0.6689(10) 0.6277(11) 0.0637(12) 0.203(6) Uani d 0.792(3) A 1
    H H17A_2 0.756213 0.568897 0.005954 0.305 Uiso calc 0.792(3) A 1
    H H17B_2 0.680508 0.610621 0.142986 0.305 Uiso calc 0.792(3) A 1
    H H17C_2 0.656401 0.716174 0.033258 0.305 Uiso calc 0.792(3) A 1
    C C17A_2 0.661(2) 0.6669(18) 0.0269(11) 0.046(3) Uani d 0.208(3) A 2
    H H17D_2 0.625474 0.749063 -0.018241 0.069 Uiso calc 0.208(3) A 2
    H H17E_2 0.752574 0.608189 -0.027517 0.069 Uiso calc 0.208(3) A 2
    H H17F_2 0.678945 0.680424 0.094874 0.069 Uiso calc 0.208(3) A 2
loop_
    _atom_site_aniso_label
    _atom_site_aniso_U_11
    _atom_site_aniso_U_22
    _atom_site_aniso_U_33
    _atom_site_aniso_U_12
    _atom_site_aniso_U_13
    _atom_site_aniso_U_23
    S1 0.0442(3) 0.0366(3) 0.0397(3) -0.0151(2) -0.0150(2) -0.0017(2)
    S2 0.0537(4) 0.0648(4) 0.0817(5) -0.0287(3) -0.0006(3) -0.0267(4)
    O1 0.0404(8) 0.0470(9) 0.0600(10) -0.0110(7) -0.0119(7) -0.0071(7)
    O2 0.0814(12) 0.0579(10) 0.0484(9) -0.0373(9) -0.0312(8) 0.0044(7)
    O3 0.0795(12) 0.0375(9) 0.0799(12) -0.0058(8) -0.0436(10) -0.0121(8)
    O4 0.0567(10) 0.0523(9) 0.0416(8) -0.0156(8) -0.0162(7) 0.0049(7)
    O5 0.0702(12) 0.0372(9) 0.0896(14) -0.0071(8) -0.0115(10) -0.0044(9)
    O6 0.0648(11) 0.0441(9) 0.0575(10) -0.0150(8) 0.0104(8) -0.0171(8)
    N1 0.0400(9) 0.0393(9) 0.0426(9) -0.0097(7) -0.0133(7) -0.0065(7)
    C1 0.0447(11) 0.0363(10) 0.0380(10) -0.0139(9) -0.0125(9) -0.0009(8)
    C2 0.0479(12) 0.0436(11) 0.0382(10) -0.0153(9) -0.0141(9) -0.0009(8)
    C3 0.0843(19) 0.0615(16) 0.0626(16) -0.0293(14) -0.0432(15) 0.0135(12)
    C4 0.091(2) 0.098(2) 0.095(2) -0.049(2) -0.062(2) 0.0368(19)
    C5 0.0508(13) 0.0620(15) 0.0588(14) -0.0145(11) -0.0276(11) -0.0061(11)
    C6 0.0382(10) 0.0364(10) 0.0403(10) -0.0095(8) -0.0099(8) -0.0087(8)
    C7 0.0413(10) 0.0343(10) 0.0388(10) -0.0127(8) -0.0101(8) -0.0043(8)
    C8 0.0446(11) 0.0389(11) 0.0500(12) -0.0172(9) -0.0174(9) 0.0005(9)
    C9 0.0739(18) 0.0593(15) 0.0632(16) -0.0208(13) -0.0333(14) 0.0151(12)
    C10 0.0672(19) 0.116(3) 0.096(2) -0.0219(19) -0.0418(18) -0.017(2)
    C11 0.0476(12) 0.0426(11) 0.0474(12) -0.0156(9) -0.0152(10) -0.0088(9)
    C12 0.0610(14) 0.0459(12) 0.0575(14) -0.0215(11) -0.0209(11) -0.0061(10)
    C13 0.096(2) 0.0687(17) 0.0725(18) -0.0496(17) -0.0292(16) -0.0091(14)
    C14 0.0703(17) 0.085(2) 0.0742(18) -0.0492(16) -0.0134(14) -0.0111(15)
    C15 0.0485(12) 0.0390(11) 0.0502(12) -0.0131(9) -0.0140(10) -0.0070(9)
    C16 0.0689(19) 0.0710(19) 0.085(2) -0.0228(15) 0.0167(16) -0.0416(16)
    C18 0.0558(13) 0.0470(12) 0.0408(11) -0.0238(10) -0.0114(10) 0.0017(9)
    S3_1 0.0748(7) 0.0432(5) 0.0734(8) -0.0199(5) -0.0213(6) -0.0125(4)
    C19_1 0.0562(12) 0.0403(10) 0.0427(10) -0.0240(9) -0.0108(9) 0.0021(8)
    C20_1 0.064(2) 0.050(2) 0.057(2) -0.0153(16) -0.0229(19) -0.0030(19)
    C21_1 0.070(2) 0.055(2) 0.0648(18) -0.0298(17) -0.0234(18) -0.0042(15)
    C22_1 0.066(2) 0.061(2) 0.0605(19) -0.0267(16) -0.0214(17) -0.0009(18)
    S3_2 0.059(2) 0.059(3) 0.069(2) -0.0261(17) -0.0281(19) 0.002(2)
    C19_2 0.0562(12) 0.0403(10) 0.0427(10) -0.0240(9) -0.0108(9) 0.0021(8)
    C20_2 0.057(3) 0.048(3) 0.051(4) -0.031(3) -0.012(3) 0.002(3)
    C21_2 0.062(4) 0.055(4) 0.065(4) -0.030(3) -0.023(3) 0.003(3)
    C22_2 0.061(4) 0.051(4) 0.059(4) -0.032(3) -0.019(4) 0.002(3)
    C17_2 0.066(4) 0.215(11) 0.328(15) -0.037(6) 0.012(7) -0.201(11)
    C17A_2 0.043(7) 0.058(7) 0.018(4) -0.021(6) 0.012(4) -0.009(5)
_geom_special_details
;
 All esds (except the esd in the dihedral angle between two l.s. planes)
 are estimated using the full covariance matrix.  The cell esds are taken
 into account individually in the estimation of esds in distances, angles
 and torsion angles; correlations between esds in cell parameters are only
 used when they are defined by crystal symmetry.  An approximate (isotropic)
 treatment of cell esds is used for estimating esds involving l.s. planes.
;
loop_
    _geom_bond_atom_site_label_1
    _geom_bond_atom_site_label_2
    _geom_bond_site_symmetry_2
    _geom_bond_distance
    _geom_bond_publ_flag
    S1 O2 . 1.4270(17) ?
    S1 O1 . 1.4324(16) ?
    S1 C7 . 1.808(2) ?
    S1 C1 . 1.813(2) ?
    S2 C14 . 1.694(3) ?
    S2 C11 . 1.715(2) ?
    O3 C8 . 1.191(3) ?
    O4 C8 . 1.324(3) ?
    O4 C9 . 1.453(3) ?
    O5 C15 . 1.189(3) ?
    O6 C15 . 1.314(3) ?
    O6 C16 . 1.455(3) ?
    N1 C6 . 1.461(3) ?
    N1 C2 . 1.463(3) ?
    N1 C5 . 1.475(3) ?
    N1 H1 . 0.9800 ?
    C1 C15 . 1.527(3) ?
    C1 C18 . 1.546(3) ?
    C1 C2 . 1.551(3) ?
    C2 C3 . 1.531(3) ?
    C2 H2 . 0.9800 ?
    C3 C4 . 1.486(4) ?
    C3 H3A . 0.9700 ?
    C3 H3B . 0.9700 ?
    C4 C5 . 1.512(4) ?
    C4 H4A . 0.9700 ?
    C4 H4B . 0.9700 ?
    C5 H5A . 0.9700 ?
    C5 H5B . 0.9700 ?
    C6 C11 . 1.503(3) ?
    C6 C7 . 1.537(3) ?
    C6 H6 . 0.9800 ?
    C7 C8 . 1.521(3) ?
    C7 H7 . 0.9800 ?
    C9 C10 . 1.463(4) ?
    C9 H9A . 0.9700 ?
    C9 H9B . 0.9700 ?
    C10 H10A . 0.9600 ?
    C10 H10B . 0.9600 ?
    C10 H10C . 0.9600 ?
    C11 C12 . 1.387(3) ?
    C12 C13 . 1.422(4) ?
    C12 H12 . 0.9300 ?
    C13 C14 . 1.335(4) ?
    C13 H13 . 0.9300 ?
    C14 H14 . 0.9300 ?
    C16 C17_2 . 1.356(10) ?
    C16 C17A_2 . 1.489(19) ?
    C16 H16 . 0.9300 ?
    C16 H16A . 0.9700 ?
    C16 H16B . 0.9700 ?
    C18 C19_2 . 1.499(3) ?
    C18 C19_1 . 1.499(3) ?
    C18 H18A . 0.9700 ?
    C18 H18B . 0.9700 ?
    C18 H18C . 0.9700 ?
    C18 H18D . 0.9700 ?
    S3_1 C19_1 . 1.705(2) ?
    S3_1 C21_1 . 1.728(4) ?
    C19_1 C20_1 . 1.341(6) ?
    C20_1 C22_1 . 1.430(7) ?
    C20_1 H20A_1 . 0.9700 ?
    C20_1 H20B_1 . 0.9700 ?
    C21_1 C22_1 . 1.332(5) ?
    C21_1 H21_1 . 0.9300 ?
    C22_1 H22_1 . 0.9300 ?
    S3_2 C19_2 . 1.704(2) ?
    S3_2 C21_2 . 1.728(4) ?
    C19_2 C20_2 . 1.341(6) ?
    C20_2 C22_2 . 1.430(7) ?
    C20_2 H20_2 . 0.9300 ?
    C21_2 C22_2 . 1.332(5) ?
    C21_2 H21_2 . 0.9300 ?
    C22_2 H22_2 . 0.9300 ?
    C17_2 H17A_2 . 0.9600 ?
    C17_2 H17B_2 . 0.9600 ?
    C17_2 H17C_2 . 0.9600 ?
    C17A_2 H17D_2 . 0.9600 ?
    C17A_2 H17E_2 . 0.9600 ?
    C17A_2 H17F_2 . 0.9600 ?
loop_
    _geom_angle_atom_site_label_1
    _geom_angle_atom_site_label_2
    _geom_angle_atom_site_label_3
    _geom_angle_site_symmetry_1
    _geom_angle_site_symmetry_3
    _geom_angle
    _geom_angle_publ_flag
    O2 S1 O1 . . 119.13(11) ?
    O2 S1 C7 . . 109.00(10) ?
    O1 S1 C7 . . 106.71(10) ?
    O2 S1 C1 . . 110.41(10) ?
    O1 S1 C1 . . 106.16(10) ?
    C7 S1 C1 . . 104.40(10) ?
    C14 S2 C11 . . 92.13(13) ?
    C8 O4 C9 . . 117.8(2) ?
    C15 O6 C16 . . 117.5(2) ?
    C6 N1 C2 . . 113.82(16) ?
    C6 N1 C5 . . 112.22(17) ?
    C2 N1 C5 . . 104.09(17) ?
    C6 N1 H1 . . 108.8 ?
    C2 N1 H1 . . 108.8 ?
    C5 N1 H1 . . 108.8 ?
    C15 C1 C18 . . 110.35(17) ?
    C15 C1 C2 . . 111.72(18) ?
    C18 C1 C2 . . 108.07(17) ?
    C15 C1 S1 . . 112.48(14) ?
    C18 C1 S1 . . 107.65(15) ?
    C2 C1 S1 . . 106.34(14) ?
    N1 C2 C3 . . 103.90(19) ?
    N1 C2 C1 . . 112.87(16) ?
    C3 C2 C1 . . 114.40(19) ?
    N1 C2 H2 . . 108.5 ?
    C3 C2 H2 . . 108.5 ?
    C1 C2 H2 . . 108.5 ?
    C4 C3 C2 . . 105.1(2) ?
    C4 C3 H3A . . 110.7 ?
    C2 C3 H3A . . 110.7 ?
    C4 C3 H3B . . 110.7 ?
    C2 C3 H3B . . 110.7 ?
    H3A C3 H3B . . 108.8 ?
    C3 C4 C5 . . 106.6(2) ?
    C3 C4 H4A . . 110.4 ?
    C5 C4 H4A . . 110.4 ?
    C3 C4 H4B . . 110.4 ?
    C5 C4 H4B . . 110.4 ?
    H4A C4 H4B . . 108.6 ?
    N1 C5 C4 . . 103.6(2) ?
    N1 C5 H5A . . 111.0 ?
    C4 C5 H5A . . 111.0 ?
    N1 C5 H5B . . 111.0 ?
    C4 C5 H5B . . 111.0 ?
    H5A C5 H5B . . 109.0 ?
    N1 C6 C11 . . 110.30(17) ?
    N1 C6 C7 . . 110.96(16) ?
    C11 C6 C7 . . 108.32(17) ?
    N1 C6 H6 . . 109.1 ?
    C11 C6 H6 . . 109.1 ?
    C7 C6 H6 . . 109.1 ?
    C8 C7 C6 . . 111.47(16) ?
    C8 C7 S1 . . 105.56(14) ?
    C6 C7 S1 . . 113.68(14) ?
    C8 C7 H7 . . 108.7 ?
    C6 C7 H7 . . 108.7 ?
    S1 C7 H7 . . 108.7 ?
    O3 C8 O4 . . 125.3(2) ?
    O3 C8 C7 . . 124.6(2) ?
    O4 C8 C7 . . 110.05(18) ?
    O4 C9 C10 . . 111.5(2) ?
    O4 C9 H9A . . 109.3 ?
    C10 C9 H9A . . 109.3 ?
    O4 C9 H9B . . 109.3 ?
    C10 C9 H9B . . 109.3 ?
    H9A C9 H9B . . 108.0 ?
    C9 C10 H10A . . 109.5 ?
    C9 C10 H10B . . 109.5 ?
    H10A C10 H10B . . 109.5 ?
    C9 C10 H10C . . 109.5 ?
    H10A C10 H10C . . 109.5 ?
    H10B C10 H10C . . 109.5 ?
    C12 C11 C6 . . 128.0(2) ?
    C12 C11 S2 . . 111.20(18) ?
    C6 C11 S2 . . 120.78(15) ?
    C11 C12 C13 . . 110.5(2) ?
    C11 C12 H12 . . 124.7 ?
    C13 C12 H12 . . 124.7 ?
    C14 C13 C12 . . 114.2(2) ?
    C14 C13 H13 . . 122.9 ?
    C12 C13 H13 . . 122.9 ?
    C13 C14 S2 . . 112.0(2) ?
    C13 C14 H14 . . 124.0 ?
    S2 C14 H14 . . 124.0 ?
    O5 C15 O6 . . 124.4(2) ?
    O5 C15 C1 . . 121.9(2) ?
    O6 C15 C1 . . 113.64(18) ?
    C17_2 C16 O6 . . 111.8(4) ?
    O6 C16 C17A_2 . . 109.3(7) ?
    C17_2 C16 H16 . . 124.1 ?
    O6 C16 H16 . . 124.1 ?
    O6 C16 H16A . . 109.8 ?
    C17A_2 C16 H16A . . 109.8 ?
    O6 C16 H16B . . 109.8 ?
    C17A_2 C16 H16B . . 109.8 ?
    H16A C16 H16B . . 108.3 ?
    C19_2 C18 C1 . . 118.81(18) ?
    C19_1 C18 C1 . . 118.81(18) ?
    C19_1 C18 H18A . . 107.6 ?
    C1 C18 H18A . . 107.6 ?
    C19_1 C18 H18B . . 107.6 ?
    C1 C18 H18B . . 107.6 ?
    H18A C18 H18B . . 107.0 ?
    C19_2 C18 H18C . . 107.6 ?
    C1 C18 H18C . . 107.6 ?
    C19_2 C18 H18D . . 107.6 ?
    C1 C18 H18D . . 107.6 ?
    H18C C18 H18D . . 107.0 ?
    C19_1 S3_1 C21_1 . . 91.52(18) ?
    C20_1 C19_1 C18 . . 127.1(3) ?
    C20_1 C19_1 S3_1 . . 109.6(3) ?
    C18 C19_1 S3_1 . . 122.94(17) ?
    C19_1 C20_1 C22_1 . . 116.2(5) ?
    C19_1 C20_1 H20A_1 . . 108.2 ?
    C22_1 C20_1 H20A_1 . . 108.2 ?
    C19_1 C20_1 H20B_1 . . 108.2 ?
    C22_1 C20_1 H20B_1 . . 108.2 ?
    H20A_1 C20_1 H20B_1 . . 107.4 ?
    C22_1 C21_1 S3_1 . . 113.4(4) ?
    C22_1 C21_1 H21_1 . . 123.3 ?
    S3_1 C21_1 H21_1 . . 123.3 ?
    C21_1 C22_1 C20_1 . . 109.0(5) ?
    C21_1 C22_1 H22_1 . . 125.5 ?
    C20_1 C22_1 H22_1 . . 125.5 ?
    C19_2 S3_2 C21_2 . . 85.3(6) ?
    C20_2 C19_2 C18 . . 123.6(7) ?
    C20_2 C19_2 S3_2 . . 114.4(6) ?
    C18 C19_2 S3_2 . . 121.4(3) ?
    C19_2 C20_2 C22_2 . . 114.6(11) ?
    C19_2 C20_2 H20_2 . . 122.7 ?
    C22_2 C20_2 H20_2 . . 122.7 ?
    C22_2 C21_2 S3_2 . . 120.2(12) ?
    C22_2 C21_2 H21_2 . . 119.9 ?
    S3_2 C21_2 H21_2 . . 119.9 ?
    C21_2 C22_2 C20_2 . . 103.9(13) ?
    C21_2 C22_2 H22_2 . . 128.1 ?
    C20_2 C22_2 H22_2 . . 128.1 ?
    C16 C17_2 H17A_2 . . 109.5 ?
    C16 C17_2 H17B_2 . . 109.5 ?
    H17A_2 C17_2 H17B_2 . . 109.5 ?
    C16 C17_2 H17C_2 . . 109.5 ?
    H17A_2 C17_2 H17C_2 . . 109.5 ?
    H17B_2 C17_2 H17C_2 . . 109.5 ?
    C16 C17A_2 H17D_2 . . 109.5 ?
    C16 C17A_2 H17E_2 . . 109.5 ?
    H17D_2 C17A_2 H17E_2 . . 109.5 ?
    C16 C17A_2 H17F_2 . . 109.5 ?
    H17D_2 C17A_2 H17F_2 . . 109.5 ?
    H17E_2 C17A_2 H17F_2 . . 109.5 ?
loop_
    _geom_torsion_atom_site_label_1
    _geom_torsion_atom_site_label_2
    _geom_torsion_atom_site_label_3
    _geom_torsion_atom_site_label_4
    _geom_torsion_site_symmetry_1
    _geom_torsion_site_symmetry_2
    _geom_torsion_site_symmetry_3
    _geom_torsion_site_symmetry_4
    _geom_torsion
    _geom_torsion_publ_flag
    O2 S1 C1 C15 . . . . 40.84(18) ?
    O1 S1 C1 C15 . . . . 171.28(15) ?
    C7 S1 C1 C15 . . . . -76.17(17) ?
    O2 S1 C1 C18 . . . . -80.94(16) ?
    O1 S1 C1 C18 . . . . 49.50(17) ?
    C7 S1 C1 C18 . . . . 162.05(14) ?
    O2 S1 C1 C2 . . . . 163.44(14) ?
    O1 S1 C1 C2 . . . . -66.12(16) ?
    C7 S1 C1 C2 . . . . 46.43(16) ?
    C6 N1 C2 C3 . . . . -162.13(19) ?
    C5 N1 C2 C3 . . . . -39.6(2) ?
    C6 N1 C2 C1 . . . . 73.4(2) ?
    C5 N1 C2 C1 . . . . -164.14(18) ?
    C15 C1 C2 N1 . . . . 60.9(2) ?
    C18 C1 C2 N1 . . . . -177.54(17) ?
    S1 C1 C2 N1 . . . . -62.20(19) ?
    C15 C1 C2 C3 . . . . -57.7(3) ?
    C18 C1 C2 C3 . . . . 63.9(2) ?
    S1 C1 C2 C3 . . . . 179.27(18) ?
    N1 C2 C3 C4 . . . . 24.3(3) ?
    C1 C2 C3 C4 . . . . 147.8(2) ?
    C2 C3 C4 C5 . . . . -0.2(4) ?
    C6 N1 C5 C4 . . . . 163.0(2) ?
    C2 N1 C5 C4 . . . . 39.5(3) ?
    C3 C4 C5 N1 . . . . -23.8(3) ?
    C2 N1 C6 C11 . . . . 175.34(17) ?
    C5 N1 C6 C11 . . . . 57.4(2) ?
    C2 N1 C6 C7 . . . . -64.6(2) ?
    C5 N1 C6 C7 . . . . 177.47(18) ?
    N1 C6 C7 C8 . . . . 171.04(16) ?
    C11 C6 C7 C8 . . . . -67.7(2) ?
    N1 C6 C7 S1 . . . . 51.9(2) ?
    C11 C6 C7 S1 . . . . 173.09(13) ?
    O2 S1 C7 C8 . . . . 75.37(16) ?
    O1 S1 C7 C8 . . . . -54.49(16) ?
    C1 S1 C7 C8 . . . . -166.65(14) ?
    O2 S1 C7 C6 . . . . -162.15(14) ?
    O1 S1 C7 C6 . . . . 67.99(16) ?
    C1 S1 C7 C6 . . . . -44.17(16) ?
    C9 O4 C8 O3 . . . . -6.6(3) ?
    C9 O4 C8 C7 . . . . 172.04(19) ?
    C6 C7 C8 O3 . . . . -22.8(3) ?
    S1 C7 C8 O3 . . . . 101.0(2) ?
    C6 C7 C8 O4 . . . . 158.49(17) ?
    S1 C7 C8 O4 . . . . -77.62(19) ?
    C8 O4 C9 C10 . . . . -75.7(3) ?
    N1 C6 C11 C12 . . . . -124.6(2) ?
    C7 C6 C11 C12 . . . . 113.8(3) ?
    N1 C6 C11 S2 . . . . 55.8(2) ?
    C7 C6 C11 S2 . . . . -65.8(2) ?
    C14 S2 C11 C12 . . . . -0.3(2) ?
    C14 S2 C11 C6 . . . . 179.4(2) ?
    C6 C11 C12 C13 . . . . -179.5(2) ?
    S2 C11 C12 C13 . . . . 0.2(3) ?
    C11 C12 C13 C14 . . . . -0.1(4) ?
    C12 C13 C14 S2 . . . . -0.1(4) ?
    C11 S2 C14 C13 . . . . 0.2(3) ?
    C16 O6 C15 O5 . . . . 0.4(4) ?
    C16 O6 C15 C1 . . . . 178.5(2) ?
    C18 C1 C15 O5 . . . . -27.1(3) ?
    C2 C1 C15 O5 . . . . 93.1(3) ?
    S1 C1 C15 O5 . . . . -147.4(2) ?
    C18 C1 C15 O6 . . . . 154.7(2) ?
    C2 C1 C15 O6 . . . . -85.0(2) ?
    S1 C1 C15 O6 . . . . 34.5(3) ?
    C15 O6 C16 C17_2 . . . . -118.1(7) ?
    C15 O6 C16 C17A_2 . . . . -141.0(7) ?
    C15 C1 C18 C19_2 . . . . -66.3(2) ?
    C2 C1 C18 C19_2 . . . . 171.31(19) ?
    S1 C1 C18 C19_2 . . . . 56.8(2) ?
    C15 C1 C18 C19_1 . . . . -66.3(2) ?
    C2 C1 C18 C19_1 . . . . 171.31(19) ?
    S1 C1 C18 C19_1 . . . . 56.8(2) ?
    C1 C18 C19_1 C20_1 . . . . -107.6(4) ?
    C1 C18 C19_1 S3_1 . . . . 80.6(2) ?
    C21_1 S3_1 C19_1 C20_1 . . . . 2.3(4) ?
    C21_1 S3_1 C19_1 C18 . . . . 175.3(3) ?
    C18 C19_1 C20_1 C22_1 . . . . -178.0(4) ?
    S3_1 C19_1 C20_1 C22_1 . . . . -5.4(7) ?
    C19_1 S3_1 C21_1 C22_1 . . . . 1.4(4) ?
    S3_1 C21_1 C22_1 C20_1 . . . . -4.4(7) ?
    C19_1 C20_1 C22_1 C21_1 . . . . 6.4(8) ?
    C1 C18 C19_2 C20_2 . . . . 89.6(9) ?
    C1 C18 C19_2 S3_2 . . . . -99.5(3) ?
    C21_2 S3_2 C19_2 C20_2 . . . . -0.9(13) ?
    C21_2 S3_2 C19_2 C18 . . . . -172.5(8) ?
    C18 C19_2 C20_2 C22_2 . . . . -179.9(11) ?
    S3_2 C19_2 C20_2 C22_2 . . . . 8.6(17) ?
    C19_2 S3_2 C21_2 C22_2 . . . . -8.0(19) ?
    S3_2 C21_2 C22_2 C20_2 . . . . 13(2) ?
    C19_2 C20_2 C22_2 C21_2 . . . . -13(2) ?
loop_
    _geom_hbond_atom_site_label_D
    _geom_hbond_atom_site_label_H
    _geom_hbond_atom_site_label_A
    _geom_hbond_site_symmetry_A
    _geom_hbond_distance_DH
    _geom_hbond_distance_HA
    _geom_hbond_distance_DA
    _geom_hbond_angle_DHA
    _geom_hbond_publ_flag
    C10 H10B O2 2_575 0.96 2.63 3.227(4) 120.3 yes
    C2 H2 O1 2_576 0.98 2.67 3.519(3) 144.7 yes
    C5 H5A O1 2_576 0.97 2.69 3.491(3) 140.7 yes
    C6 H6 O1 2_576 0.98 2.70 3.560(3) 146.3 yes
_shelx_space_group_comment
;
The symmetry employed for this shelxl refinement is uniquely defined
by the following loop, which should always be used as a source of
symmetry information in preference to the above space-group names.
They are only intended as comments.
;
_shelx_estimated_absorpt_T_min     0.901
_shelx_estimated_absorpt_T_max     0.966
_shelx_hkl_file
;
  -1   0   0  421.29   11.72
  -1   0   0  521.84   11.86
  -1   0   0  393.78   11.60
  -1   0   0  494.81   12.16
   1   0   0  470.61   11.64
   1   0   0  512.95   11.78
   1   0   0  505.74   12.20
  -2   0   0 2131.64   52.08
  -2   0   0 2086.98   52.58
   2   0   0 2127.55   50.89
   2   0   0 2179.55   50.72
   2   0   0 2103.24   52.16
   2   0   0 2154.77   52.01
  -2   0   0 2058.90   50.96
  -2   0   0 2091.35   50.99
  -2   0   0 2101.36   50.87
   3   0   0    0.23    0.45
   3   0   0    1.00    0.44
  -3   0   0    0.67    0.43
  -3   0   0    0.17    0.33
   3   0   0    0.65    0.46
  -3   0   0   -0.08    0.37
  -3   0   0    0.31    0.37
  -3   0   0    0.31    0.42
   4   0   0 2689.05   64.09
   4   0   0 2644.60   65.83
  -4   0   0 2812.66   65.94
  -4   0   0 2703.65   64.23
  -4   0   0 2570.09   65.81
   4   0   0 2678.96   64.07
  -4   0   0 2683.32   63.96
  -4   0   0 2644.85   64.29
  -5   0   0   83.97    2.97
   5   0   0   79.44    2.96
  -5   0   0   87.93    3.19
   5   0   0   83.57    3.02
  -5   0   0   78.84    3.00
   5   0   0   84.85    2.99
  -5   0   0   78.60    3.00
  -5   0   0   80.50    2.82
  -6   0   0  221.74    6.58
  -6   0   0  200.87    6.29
  -6   0   0  199.46    6.21
   6   0   0  200.75    6.12
   6   0   0  204.38    6.25
  -6   0   0  206.80    6.17
  -6   0   0  202.42    5.90
  -7   0   0    3.10    0.98
   7   0   0    3.28    1.05
  -7   0   0    1.64    0.88
  -7   0   0    2.31    1.09
  -7   0   0    3.89    1.03
  -7   0   0    2.78    1.05
   7   0   0    2.78    0.98
   8   0   0   20.51    1.88
  -8   0   0   19.02    1.78
  -8   0   0   23.71    1.88
  -8   0   0   16.19    1.69
  -8   0   0   20.40    1.89
  -9   0   0  108.02    4.74
   9   0   0  106.42    4.60
  -9   0   0  115.97    4.82
 -10   0   0    2.48    1.43
  10   0   0    1.17    1.26
 -10   0   0   -0.91    1.03
  11   0   0    3.07    1.60
 -11   0   0    4.95    1.66
 -11   0   0    3.61    1.46
  12   0   0    1.00    1.63
 -12   0   0    1.38    1.57
  13   0   0    1.71    1.81
 -13   0   0    1.60    1.57
  13  -1   0    9.51    2.31
  12  -1   0   28.10    3.03
 -12   1   0   20.99    2.80
  11  -1   0    2.40    1.65
 -11   1   0   -0.13    1.24
  10  -1   0   12.75    2.03
 -10   1   0   10.66    2.06
 -10   1   0   10.34    1.93
  -9   1   0   82.61    4.16
  -9   1   0   78.17    4.19
   9  -1   0   80.69    4.08
   8  -1   0  100.70    4.39
  -8   1   0  105.46    4.16
  -8   1   0   99.62    4.40
  -8   1   0  110.35    4.59
   7  -1   0  359.58   10.58
  -7   1   0  361.31   10.68
  -7   1   0  367.43   10.11
   7  -1   0  359.90   10.40
  -7   1   0  374.59   10.52
  -7   1   0  359.43   10.55
  -6   1   0   31.28    2.02
  -6   1   0   31.42    2.20
   6  -1   0   37.73    2.17
   6  -1   0   35.54    2.15
  -6   1   0   33.77    2.09
  -6   1   0   29.39    1.99
  -6   1   0   32.38    2.15
  -5   1   0    0.99    0.67
   5  -1   0    0.64    0.64
   5  -1   0    1.21    0.76
  -5   1   0    0.92    0.70
  -5   1   0    0.87    0.73
   5  -1   0    0.53    0.77
  -5   1   0    2.81    0.72
  -5   1   0    1.48    0.62
  -4   1   0    0.07    0.47
  -4   1   0    1.85    0.66
  -4   1   0    0.33    0.54
   4  -1   0    0.31    0.56
   4  -1   0    0.21    0.55
  -4   1   0   -0.22    0.52
   4  -1   0    0.96    0.57
  -4   1   0    0.18    0.60
  -3   1   0  423.62   11.16
   3  -1   0  417.44   11.19
   3  -1   0  424.63   10.84
  -3   1   0  423.50   10.92
   3  -1   0  420.01   10.82
  -3   1   0  434.84   10.90
  -3   1   0  418.08   10.76
  -3   1   0  440.50   11.27
  -2   1   0  377.33   10.08
   2  -1   0  392.36    9.83
   2  -1   0  386.38    9.81
   2  -1   0  404.46   10.10
  -2   1   0  391.50    9.79
  -2   1   0  386.37    9.83
   2  -1   0  382.74   10.14
  -2   1   0  394.77    9.89
  -2   1   0  398.17   10.17
  -1   1   0 1976.50   47.19
  -1   1   0 1984.40   47.12
  -1   1   0 1868.79   48.54
  -1   1   0 1963.82   48.32
   1  -1   0 1999.91   48.29
   1  -1   0 1929.07   48.71
   1  -1   0 2003.18   47.45
   1  -1   0 1946.05   47.12
  -1   1   0 2015.23   47.61
   0   1   0 1120.13   28.15
   0   1   0 1153.17   28.16
   0   1   0 1120.30   29.24
  -2  -1   0  314.81    8.00
  -2  -1   0  320.15    8.22
   2   1   0  316.89    8.17
   2   1   0  332.17    7.93
   2   1   0  321.74    7.95
  -2  -1   0  318.77    8.03
   2   1   0  321.96    7.96
   2   1   0  323.21    8.23
  -3  -1   0   73.73    2.22
  -3  -1   0   76.05    2.31
   3   1   0   79.10    2.31
   3   1   0   81.81    2.34
   3   1   0   76.84    2.29
  -3  -1   0   77.29    2.28
   3   1   0   76.97    2.34
   3   1   0   79.96    2.30
  -3  -1   0   73.18    2.34
  -4  -1   0    3.27    0.53
  -4  -1   0    3.37    0.51
   4   1   0    2.78    0.56
   4   1   0    3.07    0.52
  -4  -1   0    2.09    0.52
   4   1   0    3.02    0.55
  -4  -1   0    3.48    0.56
  -4  -1   0    3.07    0.55
   4   1   0    2.94    0.57
  -5  -1   0    2.90    0.66
  -5  -1   0    3.30    0.63
   5   1   0    4.28    0.68
   5   1   0    4.85    0.74
  -5  -1   0    4.03    0.66
  -5  -1   0    3.54    0.72
  -5  -1   0    4.56    0.70
  -6  -1   0   89.41    3.15
   6   1   0   84.63    3.10
  -6  -1   0   86.53    3.20
  -6  -1   0   93.55    3.44
  -6  -1   0   86.78    2.95
   6   1   0   84.05    3.15
  -6  -1   0   87.46    3.22
  -7  -1   0   28.49    1.95
  -7  -1   0   37.35    2.07
  -7  -1   0   33.77    2.30
   7   1   0   32.41    1.96
  -7  -1   0   34.59    1.90
  -7  -1   0   29.44    2.02
   7   1   0   33.35    2.09
   8   1   0    4.45    1.20
  -8  -1   0    6.40    1.25
  -8  -1   0    8.30    1.14
  -8  -1   0    4.99    1.11
  -8  -1   0    8.29    1.27
  -9  -1   0   -0.10    1.03
   9   1   0    1.43    1.16
  -9  -1   0   -0.76    0.90
  -9  -1   0    0.83    1.15
 -10  -1   0    3.94    1.26
  10   1   0    1.10    1.22
 -10  -1   0    2.12    1.14
 -11  -1   0    2.56    1.24
 -11  -1   0    3.15    1.43
  11   1   0    0.36    1.28
  12   1   0    7.37    1.86
 -12  -1   0    9.05    1.85
 -12  -1   0    8.28    1.92
  13   1   0    0.50    1.58
 -13  -1   0    0.36    1.35
  14   1   0    3.15    1.86
  12  -2   0    7.56    2.25
 -12   2   0    5.87    2.05
 -11   2   0   -0.89    1.34
  11  -2   0   -0.94    1.48
 -10   2   0   -1.11    1.29
  10  -2   0    0.28    1.36
  -9   2   0   23.02    2.42
   9  -2   0   21.46    2.24
   8  -2   0   26.63    2.40
  -8   2   0   24.87    2.40
  -8   2   0   23.84    2.24
  -8   2   0   23.21    2.13
   7  -2   0   76.26    3.67
  -7   2   0   76.27    3.78
  -7   2   0   75.47    3.66
   7  -2   0   77.65    3.73
  -7   2   0   79.99    3.57
   6  -2   0    6.94    1.31
  -6   2   0    4.95    1.12
  -6   2   0    8.00    1.26
  -6   2   0    3.63    1.12
  -6   2   0    8.09    1.36
   6  -2   0    7.73    1.32
  -5   2   0    0.39    0.80
  -5   2   0    0.97    0.84
  -5   2   0    0.31    0.79
   5  -2   0    1.02    0.84
  -5   2   0    0.61    0.67
   5  -2   0   -0.40    0.66
  -4   2   0    0.07    0.64
   4  -2   0    0.37    0.67
  -4   2   0   -0.05    0.55
   4  -2   0   -0.12    0.65
   4  -2   0   -0.85    0.55
  -4   2   0   -0.18    0.60
  -4   2   0   -0.13    0.48
   3  -2   0  124.61    4.14
   3  -2   0  122.94    3.96
  -3   2   0  130.73    4.05
  -3   2   0  126.68    3.92
  -3   2   0  135.72    4.25
  -3   2   0  126.63    4.09
   3  -2   0  124.28    3.90
   3  -2   0  125.86    3.98
  -3   2   0  132.95    4.02
  -2   2   0    0.14    0.36
  -2   2   0    0.02    0.39
   2  -2   0   -0.29    0.41
  -2   2   0    0.30    0.33
   2  -2   0    0.26    0.37
   2  -2   0   -0.41    0.37
   2  -2   0    0.01    0.18
  -2   2   0    0.28    0.39
   2  -2   0   -0.33    0.41
  -2   2   0   -0.50    0.45
   1  -2   0  409.70   10.31
   1  -2   0  412.17   10.28
  -1   2   0  420.01   10.66
   1  -2   0  414.18   10.58
  -1   2   0  417.83   10.30
   1  -2   0  410.37   10.36
   1  -2   0  407.95   10.66
  -1   2   0  395.28   10.54
   0   2   0   43.93    1.41
   0   2   0   42.10    1.37
   0   2   0   41.14    1.43
   0  -2   0   42.78    1.37
   0   2   0   42.92    1.40
   0  -2   0   43.02    1.41
   0  -2   0   41.91    1.46
   0  -2   0   40.93    1.36
   0   2   0   41.68    1.39
   0  -2   0   42.38    1.40
   0   2   0   44.27    1.39
   1   2   0    0.04    0.18
   1   2   0    0.02    0.12
  -1  -2   0   -0.08    0.19
   1   2   0    0.28    0.14
   1   2   0   -0.06    0.15
   1   2   0   -0.31    0.16
  -1  -2   0    0.09    0.12
  -1  -2   0   -0.06    0.04
  -1  -2   0    0.10    0.12
  -1  -2   0    0.01    0.05
  -1  -2   0    0.24    0.16
  -1  -2   0    0.28    0.15
  -2  -2   0  829.30   20.87
  -2  -2   0  857.01   22.24
   2   2   0  853.11   22.14
   2   2   0  850.23   21.92
  -2  -2   0  842.36   22.43
  -3  -2   0    6.53    0.43
   3   2   0    7.24    0.54
   3   2   0    7.80    0.44
  -3  -2   0    9.11    0.78
  -3  -2   0    6.54    0.52
  -3  -2   0    8.73    0.52
  -3  -2   0    6.60    0.47
   3   2   0    6.40    0.58
   3   2   0    6.65    0.40
  -4  -2   0   10.41    0.81
  -4  -2   0   10.96    0.75
  -4  -2   0   11.18    0.65
   4   2   0   10.09    0.79
  -4  -2   0   10.96    0.74
  -4  -2   0   10.56    0.71
   4   2   0    9.27    0.68
   4   2   0   12.01    0.88
  -5  -2   0   76.18    2.53
   5   2   0   80.06    2.59
  -5  -2   0   76.99    2.62
   5   2   0   78.22    2.50
  -5  -2   0   73.38    2.56
   5   2   0   83.90    2.61
   6   2   0  480.24   12.30
  -6  -2   0  469.62   12.49
  -6  -2   0  475.29   12.27
   6   2   0  462.84   12.11
  -6  -2   0  479.97   12.20
  -7  -2   0   53.21    2.44
  -7  -2   0   59.82    2.72
   7   2   0   54.25    2.29
  -7  -2   0   55.09    2.49
  -7  -2   0   54.35    2.44
   7   2   0   57.93    2.51
  -8  -2   0   85.15    3.44
  -8  -2   0   88.21    3.58
   8   2   0   86.62    3.46
  -8  -2   0   83.03    3.45
  -9  -2   0    1.93    1.03
   9   2   0   -1.05    0.92
  -9  -2   0   -0.25    0.89
  -9  -2   0    0.65    0.89
  10   2   0    3.15    1.23
 -10  -2   0    5.50    1.32
 -10  -2   0    3.53    1.28
 -10  -2   0    3.41    1.17
 -11  -2   0   32.57    2.72
  11   2   0   26.17    2.40
 -11  -2   0   27.65    2.45
 -12  -2   0    3.49    1.56
  12   2   0    2.55    1.48
 -12  -2   0    1.23    1.28
 -13  -2   0    8.56    2.00
 -13  -2   0    8.76    1.95
  13   2   0   11.65    2.09
  14   2   0    0.53    1.73
  12  -3   0    2.82    1.99
 -12   3   0    0.04    1.71
  11  -3   0    1.51    1.83
 -11   3   0   -0.69    1.50
  10  -3   0    3.40    1.80
 -10   3   0    1.78    1.56
   9  -3   0    0.47    1.43
  -9   3   0    4.97    1.59
   8  -3   0   23.22    2.32
  -8   3   0   26.73    2.50
  -8   3   0   28.85    2.38
  -7   3   0  192.75    6.83
  -7   3   0  201.79    6.50
   7  -3   0  187.87    6.78
   7  -3   0  179.55    6.60
  -7   3   0  188.57    6.82
   6  -3   0   25.35    2.21
  -6   3   0   21.26    1.97
  -6   3   0   20.93    1.94
   6  -3   0   22.71    2.05
  -6   3   0   21.78    2.03
   5  -3   0  470.02   13.19
  -5   3   0  473.58   12.80
   5  -3   0  468.99   12.74
  -5   3   0  468.37   12.59
  -5   3   0  452.07   13.04
  -5   3   0  474.45   12.89
   4  -3   0   38.53    2.09
  -4   3   0   34.06    2.10
  -4   3   0   31.96    1.95
   4  -3   0   35.69    1.96
   4  -3   0   31.70    2.10
  -4   3   0   35.82    2.02
  -4   3   0   31.96    1.96
   4  -3   0   33.43    2.02
   3  -3   0    3.29    0.79
  -3   3   0    4.33    0.80
  -3   3   0    5.10    0.79
   3  -3   0    7.67    0.96
  -3   3   0    4.98    0.81
   3  -3   0    6.04    0.93
  -3   3   0    5.51    0.89
   2  -3   0  261.98    7.00
  -2   3   0  263.39    7.00
   2  -3   0  260.14    7.33
   2  -3   0  259.70    6.99
  -2   3   0  226.72    6.97
   2  -3   0  263.58    7.04
  -2   3   0  256.58    7.20
   1  -3   0  885.65   22.53
   1  -3   0  890.18   21.78
  -1   3   0  926.95   22.52
   1  -3   0  915.20   21.95
   1  -3   0  892.53   21.86
  -1   3   0  825.99   21.84
  -1   3   0  890.29   21.78
  -1   3   0  890.40   22.41
   1  -3   0  912.55   22.41
   1  -3   0  881.76   21.77
   0  -3   0   21.68    1.14
   0   3   0   19.49    1.06
   0   3   0   18.10    0.95
   0   3   0   16.92    1.00
   0   3   0   15.58    1.01
   0  -3   0   18.27    1.01
   0  -3   0   17.96    0.93
   0  -3   0   16.90    0.96
   0  -3   0   15.78    0.95
   0  -3   0   18.39    0.99
   0  -3   0   17.49    0.92
  -1  -3   0 1924.36   46.66
  -1  -3   0 1885.93   46.19
   1   3   0 1929.02   46.85
  -1  -3   0 1966.86   46.56
   1   3   0 1940.28   46.24
  -1  -3   0 1902.68   46.28
  -1  -3   0 1913.36   47.71
   1   3   0 1895.94   47.32
   1   3   0 1968.36   45.89
   1   3   0 1935.77   47.67
  -1  -3   0 1872.32   46.14
  -2  -3   0   10.88    0.55
   2   3   0   11.15    0.44
   2   3   0   10.76    0.44
  -2  -3   0    9.73    0.78
   2   3   0   11.28    0.60
   2   3   0   10.79    0.61
  -2  -3   0   14.04    0.59
   2   3   0   11.16    0.59
  -2  -3   0   11.49    0.50
  -3  -3   0   39.89    1.73
  -3  -3   0   41.16    1.28
  -3  -3   0   42.65    1.30
  -3  -3   0   41.71    1.22
   3   3   0   42.37    1.23
  -3  -3   0   40.22    1.20
   3   3   0   43.76    1.25
  -4  -3   0 5233.30  127.94
   4   3   0 5331.57  124.31
   4   3   0 5189.93  124.96
  -4  -3   0 5244.05  128.61
  -4  -3   0 4954.00  124.61
  -4  -3   0 5214.28  125.78
  -4  -3   0 5118.70  125.64
  -5  -3   0  288.24    7.54
   5   3   0  296.23    7.48
  -5  -3   0  298.82    7.78
   5   3   0  303.07    7.48
  -5  -3   0  286.97    7.70
  -5  -3   0  288.96    7.50
   5   3   0  284.52    7.48
   6   3   0  156.93    4.32
  -6  -3   0  146.61    4.41
  -6  -3   0  143.97    4.28
   6   3   0  150.28    4.12
   6   3   0  145.65    4.31
  -6  -3   0  151.77    4.53
  -6  -3   0  144.68    4.36
  -7  -3   0   50.18    2.13
  -7  -3   0   49.30    2.17
   7   3   0   50.86    2.15
  -7  -3   0   50.28    2.25
   7   3   0   45.77    1.85
  -7  -3   0   41.82    2.18
  -8  -3   0  313.76    8.55
  -8  -3   0  302.77    8.69
  -8  -3   0  298.32    8.59
   8   3   0  295.64    8.39
  -9  -3   0    0.15    0.82
  -9  -3   0    1.16    1.02
  -9  -3   0    0.21    0.86
   9   3   0    1.24    1.01
 -10  -3   0   56.73    3.11
 -10  -3   0   68.33    3.22
  10   3   0   60.57    3.06
 -10  -3   0   56.03    3.01
  11   3   0    9.61    1.57
 -11  -3   0    6.63    1.50
 -11  -3   0    7.88    1.45
 -12  -3   0    1.13    1.22
 -12  -3   0    0.54    1.25
  12   3   0    0.54    1.29
 -13  -3   0   11.45    2.01
  13   3   0   14.90    2.11
 -13  -3   0   15.54    2.18
 -14  -3   0   -0.08    1.61
  14   3   0   -0.34    1.43
 -11   4   0   -2.68    1.60
  11  -4   0   -0.27    1.68
 -10   4   0   -0.32    1.53
  10  -4   0   -1.36    1.45
   9  -4   0    2.44    1.53
  -9   4   0    0.35    1.35
  -8   4   0   11.94    1.94
  -8   4   0   12.37    1.97
   8  -4   0   12.35    1.98
   7  -4   0    0.30    1.06
  -7   4   0    0.11    1.24
  -7   4   0    1.25    1.23
   7  -4   0   -1.18    1.19
   6  -4   0   59.18    3.42
   6  -4   0   57.80    3.33
  -6   4   0   54.40    3.18
  -6   4   0   62.76    3.48
  -6   4   0   59.32    3.14
  -5   4   0   57.28    3.05
  -5   4   0   57.16    3.04
   5  -4   0   50.58    2.97
  -5   4   0   52.21    2.94
   5  -4   0   51.87    3.02
   4  -4   0  118.01    4.52
  -4   4   0  119.23    4.30
  -4   4   0  122.50    4.45
  -4   4   0  107.69    4.28
   4  -4   0  110.58    4.30
   3  -4   0    0.28    0.65
   3  -4   0   -0.79    0.73
  -3   4   0    0.61    0.67
   3  -4   0    0.89    0.59
  -3   4   0   -0.41    0.70
  -3   4   0    0.97    0.66
   3  -4   0   -0.04    0.73
   2  -4   0   13.42    1.18
  -2   4   0   13.69    1.19
   2  -4   0   11.50    1.06
  -2   4   0   13.64    1.20
   2  -4   0   10.90    1.12
   2  -4   0   10.74    1.09
   2  -4   0   10.20    1.12
   1  -4   0    6.65    0.80
   1  -4   0    4.85    0.75
   1  -4   0    7.39    0.81
   1  -4   0    5.80    0.76
   1  -4   0    7.97    0.85
  -1   4   0    4.50    0.69
  -1   4   0    6.37    0.81
   1  -4   0    4.95    0.76
   0  -4   0   27.16    1.31
   0  -4   0   28.57    1.28
   0  -4   0   27.74    1.37
   0  -4   0   27.08    1.44
   0  -4   0   26.74    1.29
   0   4   0   29.23    1.38
   0  -4   0   25.31    1.29
   0  -4   0   28.44    1.40
   0   4   0   27.70    1.44
   1   4   0   14.95    0.98
  -1  -4   0   14.33    0.95
   1   4   0   14.70    0.86
   1   4   0   15.09    1.03
   1   4   0   14.66    0.96
  -1  -4   0   15.33    0.90
  -1  -4   0   14.97    0.96
  -1  -4   0   14.34    0.86
  -1  -4   0   14.05    0.85
  -1  -4   0   14.35    0.86
  -1  -4   0   14.81    0.90
  -2  -4   0    8.80    0.64
   2   4   0    8.46    0.56
  -2  -4   0    7.88    0.52
  -2  -4   0    8.77    0.61
  -2  -4   0    6.56    0.72
   2   4   0    8.44    0.62
   2   4   0   10.48    0.72
   2   4   0    9.18    0.73
  -2  -4   0    9.18    0.67
  -2  -4   0    9.14    0.67
   2   4   0    9.25    0.58
  -2  -4   0    7.00    0.59
  -3  -4   0   26.98    0.93
  -3  -4   0   25.31    1.00
  -3  -4   0   28.80    1.04
  -3  -4   0   24.60    1.43
   3   4   0   28.15    0.99
   3   4   0   28.60    1.01
   4   4   0 2251.26   54.40
  -4  -4   0 2237.23   55.40
   4   4   0 2300.91   54.34
  -4  -4   0 2317.41   55.82
  -4  -4   0 2221.63   55.06
  -4  -4   0 2281.11   55.43
  -4  -4   0 2214.08   56.09
  -5  -4   0  869.40   21.22
  -5  -4   0  863.72   21.71
  -5  -4   0  858.10   21.16
   5   4   0  899.69   21.03
  -5  -4   0  878.26   21.69
   5   4   0  856.50   21.07
  -5  -4   0  861.31   22.10
  -6  -4   0   67.14    2.30
  -6  -4   0   68.38    2.39
   6   4   0   66.44    2.25
  -6  -4   0   64.03    2.29
  -6  -4   0   64.01    2.21
   6   4   0   68.48    2.29
  -7  -4   0   24.35    1.59
   7   4   0   22.14    1.46
  -7  -4   0   21.64    1.40
  -7  -4   0   22.82    1.43
  -7  -4   0   24.58    1.39
   7   4   0   24.21    1.48
  -8  -4   0  133.14    4.32
   8   4   0  131.53    4.27
  -8  -4   0  130.19    4.37
  -8  -4   0  144.01    4.62
  -8  -4   0  132.02    4.45
  -9  -4   0  159.96    5.17
  -9  -4   0  156.91    5.27
   9   4   0  153.77    5.08
  -9  -4   0  159.61    5.25
 -10  -4   0   45.76    2.56
 -10  -4   0   47.06    2.65
 -10  -4   0   47.78    2.62
  10   4   0   45.39    2.55
 -11  -4   0    3.45    1.17
  11   4   0    2.94    1.12
 -11  -4   0    3.24    1.25
 -11  -4   0    4.82    1.24
 -12  -4   0    5.70    1.40
 -12  -4   0    4.72    1.51
  12   4   0    6.89    1.44
 -13  -4   0    9.06    1.76
  13   4   0    9.67    1.83
 -13  -4   0    6.53    1.79
 -14  -4   0   -0.90    1.32
 -14  -4   0    1.69    1.60
  14   4   0    2.22    1.54
 -11   5   0   -0.60    1.74
  11  -5   0    1.92    1.88
  10  -5   0    4.41    2.11
 -10   5   0    6.16    2.20
  -9   5   0    4.14    1.87
   9  -5   0    2.65    1.70
   8  -5   0   20.04    2.54
  -8   5   0   15.88    2.29
  -8   5   0   18.80    2.30
   7  -5   0    6.13    1.71
  -7   5   0    3.03    1.41
   7  -5   0    5.21    1.50
  -7   5   0    4.39    1.59
  -6   5   0   12.75    1.79
   6  -5   0   14.55    1.90
  -6   5   0   12.98    1.89
   6  -5   0    9.75    1.69
  -5   5   0  187.44    6.40
   5  -5   0  175.60    6.35
   5  -5   0  190.28    6.82
  -5   5   0  186.03    6.58
  -4   5   0 1111.25   28.74
   4  -5   0 1140.22   29.90
  -4   5   0 1146.98   29.71
  -4   5   0 1171.42   29.13
   4  -5   0 1150.15   28.91
   3  -5   0  736.63   19.82
   3  -5   0  755.77   19.20
  -3   5   0  724.16   19.59
   3  -5   0  751.72   19.12
  -3   5   0  733.47   19.04
  -2   5   0   15.98    1.46
  -2   5   0   14.56    1.30
   2  -5   0   17.31    1.47
   2  -5   0   13.15    1.33
   2  -5   0   14.49    1.32
  -2   5   0   12.90    1.24
   2  -5   0   14.13    1.37
   2  -5   0   12.82    1.35
   1  -5   0  249.07    6.97
   1  -5   0  252.59    7.10
  -1   5   0  234.12    7.02
   1  -5   0  232.27    7.21
   1  -5   0  241.56    6.85
   1  -5   0  242.05    6.85
  -1   5   0  244.00    6.92
   1  -5   0  257.92    7.18
   0  -5   0  538.13   13.65
   0  -5   0  532.77   13.65
   0   5   0  540.25   14.07
   0   5   0  538.35   13.73
   0  -5   0  543.80   13.71
   0  -5   0  527.69   14.26
   0  -5   0  562.70   14.18
   0  -5   0  535.04   13.80
   0  -5   0  551.48   13.91
  -1  -5   0  852.33   20.99
   1   5   0  840.40   20.74
  -1  -5   0  840.84   21.11
  -1  -5   0  860.57   20.95
  -1  -5   0  832.30   21.54
   1   5   0  850.23   21.34
   1   5   0  840.72   20.82
  -1  -5   0  869.10   21.46
  -1  -5   0  859.24   20.75
   2   5   0    8.38    0.70
  -2  -5   0    8.08    0.66
  -2  -5   0    8.18    0.65
   2   5   0    9.34    0.73
  -2  -5   0    7.65    0.73
   2   5   0    6.23    0.68
  -2  -5   0    8.03    0.81
   2   5   0    7.56    0.68
  -3  -5   0  844.14   21.95
  -3  -5   0  909.78   21.93
  -3  -5   0  858.55   22.06
   3   5   0  907.59   21.26
  -3  -5   0  852.02   21.38
   3   5   0  882.62   21.21
   3   5   0  883.27   21.29
   3   5   0  893.50   22.28
  -4  -5   0 1174.78   29.76
  -4  -5   0 1160.63   29.82
   4   5   0 1206.43   28.90
  -4  -5   0 1206.13   29.17
  -4  -5   0 1222.65   29.70
   4   5   0 1221.03   28.80
   5   5   0    9.91    0.74
  -5  -5   0   11.49    0.81
  -5  -5   0   11.59    0.68
  -5  -5   0   10.57    0.73
  -5  -5   0    9.32    0.65
  -5  -5   0   10.55    1.13
   5   5   0   12.69    0.79
  -6  -5   0  258.40    6.90
  -6  -5   0  264.83    7.10
   6   5   0  274.29    6.89
  -6  -5   0  275.12    7.17
   6   5   0  269.14    6.90
  -6  -5   0  266.43    6.96
  -7  -5   0   82.44    2.79
   7   5   0   79.88    2.72
  -7  -5   0   90.60    2.94
  -7  -5   0   81.88    2.71
   7   5   0   81.87    2.72
  -7  -5   0   81.09    2.76
  -8  -5   0   42.59    2.08
  -8  -5   0   39.66    1.90
  -8  -5   0   35.32    1.84
  -8  -5   0   39.37    1.97
   8   5   0   39.98    1.90
  -9  -5   0    9.00    1.22
  -9  -5   0   10.07    1.20
   9   5   0    9.95    1.18
  -9  -5   0   10.22    1.15
 -10  -5   0  184.40    5.89
 -10  -5   0  188.60    6.04
  10   5   0  184.90    5.79
 -10  -5   0  177.83    5.91
 -11  -5   0   -0.14    0.92
  11   5   0    0.97    0.95
 -11  -5   0    1.16    0.91
 -11  -5   0    0.02    0.86
 -12  -5   0   17.15    1.79
 -12  -5   0   14.47    1.75
  12   5   0   15.98    1.75
 -12  -5   0   14.81    1.91
 -13  -5   0   -0.17    1.23
  13   5   0    0.62    1.24
 -13  -5   0   -2.08    0.94
  14   5   0   -1.18    1.24
 -14  -5   0    0.31    1.30
 -14  -5   0    1.81    1.53
 -10   6   0   -1.61    1.76
  10  -6   0   -0.13    1.75
   9  -6   0   -0.77    1.66
  -9   6   0    1.85    1.75
  -8   6   0    1.51    1.59
   8  -6   0    4.47    1.86
  -8   6   0    3.77    1.65
  -7   6   0    8.73    1.95
   7  -6   0    4.73    1.70
  -7   6   0    9.36    1.98
  -6   6   0    0.54    1.25
   6  -6   0    3.30    1.43
   6  -6   0    1.77    1.38
  -6   6   0    1.54    1.38
   5  -6   0    9.74    1.73
  -5   6   0   12.68    1.81
  -5   6   0   12.76    1.82
   5  -6   0   12.73    1.82
  -4   6   0   18.58    1.92
   4  -6   0   14.00    1.80
  -4   6   0   16.49    1.87
   4  -6   0   14.29    1.86
  -3   6   0 1213.63   31.33
   3  -6   0 1232.03   30.52
   3  -6   0 1190.15   31.56
   3  -6   0 1250.68   30.64
  -3   6   0 1179.58   30.40
   2  -6   0    4.11    0.95
   2  -6   0    1.64    1.00
  -2   6   0    2.47    1.10
   2  -6   0    3.96    1.03
   2  -6   0    5.36    1.02
  -2   6   0    3.90    0.99
   1  -6   0   16.80    1.38
   1  -6   0   15.88    1.42
   1  -6   0   16.26    1.43
   1  -6   0   16.87    1.21
  -1   6   0   12.85    1.32
  -1   6   0   16.05    1.39
   1  -6   0   15.56    1.48
   0   6   0  784.45   20.48
   0  -6   0  805.61   20.24
   0  -6   0  784.99   20.79
   0  -6   0  856.62   20.73
   0   6   0  778.50   19.99
   0  -6   0  784.89   19.91
   0  -6   0  792.59   20.11
   0  -6   0  801.48   20.01
   1   6   0  606.28   15.52
  -1  -6   0  634.43   15.78
  -1  -6   0  629.43   15.78
  -1  -6   0  601.86   15.64
   1   6   0  614.81   15.59
   1   6   0  618.79   15.92
  -1  -6   0  611.28   15.46
  -1  -6   0  605.17   16.18
  -1  -6   0  649.28   16.13
  -2  -6   0  318.68    8.81
  -2  -6   0  329.73    8.56
  -2  -6   0  341.81    8.88
   2   6   0  325.90    8.55
   2   6   0  327.78    8.46
  -2  -6   0  288.18    8.19
   2   6   0  332.44    8.45
  -2  -6   0  331.39    8.53
   3   6   0 1110.18   26.07
  -3  -6   0 1049.87   26.89
   3   6   0 1089.27   26.00
  -3  -6   0 1080.97   26.23
  -3  -6   0 1105.61   26.87
   3   6   0 1053.55   26.07
  -3  -6   0 1062.24   26.19
  -3  -6   0 1047.74   26.91
   3   6   0 1090.49   26.65
   4   6   0    2.54    0.49
   4   6   0    4.29    0.52
  -4  -6   0    1.79    0.41
  -4  -6   0    2.21    0.48
   4   6   0    3.49    0.53
  -4  -6   0    2.52    0.47
  -4  -6   0    1.58    0.69
  -5  -6   0  450.75   11.32
  -5  -6   0  451.46   12.41
  -5  -6   0  447.23   11.61
   5   6   0  461.39   11.23
   5   6   0  456.07   11.25
  -5  -6   0  463.74   11.61
   6   6   0   12.49    0.95
  -6  -6   0   10.31    1.31
   6   6   0   10.61    0.84
  -6  -6   0   10.44    0.80
  -6  -6   0   10.70    0.74
  -6  -6   0   12.39    0.90
  -6  -6   0   11.18    0.82
  -7  -6   0   47.10    1.83
   7   6   0   52.02    1.93
  -7  -6   0   53.06    1.93
  -7  -6   0   54.61    2.05
   7   6   0   50.36    1.94
  -7  -6   0   49.10    1.90
  -8  -6   0    2.20    0.72
  -8  -6   0    2.47    0.70
  -8  -6   0    2.51    0.64
   8   6   0    3.48    0.76
  -8  -6   0    1.92    0.62
  -9  -6   0   80.89    3.00
   9   6   0   77.17    2.91
  -9  -6   0   78.77    3.03
  -9  -6   0   79.90    2.98
 -10  -6   0   -0.54    0.91
 -10  -6   0    0.09    0.83
 -10  -6   0   -1.11    0.72
  10   6   0   -0.97    0.80
 -11  -6   0    2.10    1.01
  11   6   0    1.05    0.93
 -11  -6   0    0.70    0.84
 -11  -6   0    0.38    0.84
 -12  -6   0    6.02    1.31
 -12  -6   0    7.87    1.43
  12   6   0    8.20    1.37
 -12  -6   0    7.02    1.39
 -13  -6   0    0.97    1.20
 -13  -6   0   -2.21    0.93
  13   6   0   -0.97    1.08
  14   6   0    1.11    1.28
 -14  -6   0   -0.58    1.22
 -14  -6   0    0.61    1.15
  10  -7   0    0.08    2.05
 -10   7   0   -1.92    2.03
  -9   7   0   -0.46    1.73
   9  -7   0   -1.82    1.57
  -8   7   0    0.56    1.65
   8  -7   0    1.76    1.70
  -8   7   0    1.54    1.77
  -7   7   0    7.83    2.04
   7  -7   0   10.47    2.17
  -7   7   0    7.50    2.07
   6  -7   0    1.20    1.36
  -6   7   0    2.99    1.58
   6  -7   0    2.05    1.50
  -6   7   0   -0.82    1.21
   5  -7   0   15.87    2.11
   5  -7   0   12.85    1.92
  -5   7   0   18.52    2.18
  -5   7   0   14.66    2.07
  -4   7   0   17.15    1.99
   4  -7   0   12.75    1.88
  -4   7   0   14.58    1.96
   4  -7   0   14.43    1.91
   3  -7   0    3.98    1.28
  -3   7   0    0.74    1.18
  -3   7   0    2.20    1.16
   3  -7   0    2.55    1.23
   3  -7   0    2.61    1.28
   2  -7   0   -0.99    0.90
  -2   7   0   -0.21    0.80
   2  -7   0    1.19    0.91
   2  -7   0   -1.10    0.85
  -2   7   0    0.09    1.15
  -1   7   0  133.92    4.67
   1  -7   0  136.20    4.83
   1  -7   0  127.74    4.64
   1  -7   0  129.67    4.53
   1  -7   0  128.94    4.88
   1  -7   0  134.03    4.23
  -1   7   0  128.78    4.65
   0  -7   0    3.55    0.90
   0  -7   0    2.94    0.86
   0  -7   0    2.86    0.81
   0   7   0    2.54    0.76
   0  -7   0    3.40    0.85
   0   7   0    2.85    0.91
   0  -7   0    3.50    0.71
   0  -7   0    2.37    0.86
   1   7   0  120.18    4.02
   1   7   0  127.74    4.14
  -1  -7   0  120.57    4.30
  -1  -7   0  123.06    4.21
  -1  -7   0  131.24    4.28
  -1  -7   0  124.48    3.93
  -1  -7   0  124.26    4.07
  -1  -7   0  120.66    4.08
   2   7   0   94.62    3.25
  -2  -7   0   95.42    3.26
  -2  -7   0   97.87    3.04
  -2  -7   0   93.92    3.46
   2   7   0   95.77    3.17
   2   7   0   97.64    3.26
  -2  -7   0   95.13    3.45
  -2  -7   0   97.85    3.39
  -2  -7   0  101.08    3.40
  -3  -7   0  605.50   14.66
   3   7   0  605.13   15.18
  -3  -7   0  597.03   15.17
  -3  -7   0  600.49   15.71
  -3  -7   0  595.69   15.13
   3   7   0  597.04   14.98
   3   7   0  587.45   15.01
  -3  -7   0  592.64   15.60
   3   7   0  625.64   15.08
  -3  -7   0  605.44   15.52
  -4  -7   0   80.20    3.29
   4   7   0   82.47    2.65
  -4  -7   0   78.35    2.63
   4   7   0   81.66    2.63
  -4  -7   0   86.84    2.78
  -4  -7   0   78.17    2.75
  -4  -7   0   76.57    2.60
   4   7   0   80.83    2.61
  -4  -7   0   80.07    2.76
   5   7   0   78.62    2.50
  -5  -7   0   75.35    2.57
  -5  -7   0   84.42    3.47
   5   7   0   78.57    2.46
  -5  -7   0   82.82    2.62
  -5  -7   0   75.24    2.47
   5   7   0   81.08    2.53
   6   7   0   24.29    1.24
  -6  -7   0   23.13    1.15
   6   7   0   24.86    1.24
  -6  -7   0   24.04    1.25
   6   7   0   23.48    1.16
  -6  -7   0   23.32    1.19
  -6  -7   0   22.76    1.92
  -7  -7   0   19.54    1.16
  -7  -7   0   16.56    1.20
   7   7   0   19.79    1.19
   7   7   0   19.28    1.23
  -7  -7   0   19.78    1.19
  -8  -7   0   26.86    1.40
  -8  -7   0   27.59    1.42
  -8  -7   0   27.41    1.50
  -8  -7   0   28.44    1.59
   8   7   0   27.88    1.47
   9   7   0   13.21    1.13
  -9  -7   0   13.73    1.19
  -9  -7   0   12.93    1.15
  -9  -7   0   13.98    1.23
  -9  -7   0   13.29    1.16
 -10  -7   0    1.44    0.89
 -10  -7   0    3.13    0.85
 -10  -7   0    1.39    0.81
  10   7   0    3.46    0.92
 -11  -7   0    8.21    1.15
 -11  -7   0    7.01    1.25
  11   7   0    8.22    1.20
 -11  -7   0   10.74    1.25
 -12  -7   0   48.42    2.73
  12   7   0   46.20    2.63
 -12  -7   0   41.62    2.70
 -12  -7   0   49.52    2.64
 -13  -7   0    2.11    1.11
 -13  -7   0    1.67    1.14
 -13  -7   0    1.38    1.22
  13   7   0    1.20    1.17
 -14  -7   0    0.64    1.20
 -14  -7   0    1.23    1.28
  14   7   0    0.57    1.25
   9  -8   0   18.79    3.09
  -8   8   0    2.96    1.91
   8  -8   0    1.05    1.83
  -7   8   0   -0.07    1.54
   7  -8   0   -4.15    1.36
  -7   8   0   -0.51    1.59
   6  -8   0    7.76    1.98
  -6   8   0    5.30    1.89
  -6   8   0    8.49    2.12
   6  -8   0    2.34    1.62
   5  -8   0   28.90    2.79
  -5   8   0   27.38    2.75
   5  -8   0   27.34    2.67
  -5   8   0   30.45    2.80
   4  -8   0   58.16    3.75
  -4   8   0   55.03    3.52
   4  -8   0   56.94    3.40
  -4   8   0   48.06    3.25
   3  -8   0   -1.10    1.12
  -3   8   0    0.24    1.11
  -3   8   0   -1.03    1.17
   3  -8   0    0.68    1.18
   2  -8   0   52.81    2.47
   2  -8   0   52.31    3.01
   2  -8   0   47.90    3.12
   2  -8   0   46.46    2.97
  -2   8   0   51.10    3.05
  -2   8   0   55.55    3.14
  -1   8   0  233.30    7.32
   1  -8   0  229.01    6.75
   1  -8   0  232.56    7.18
   1  -8   0  236.55    7.40
   1  -8   0  215.19    7.58
  -1   8   0  236.08    7.41
   0  -8   0  309.73    8.70
   0   8   0  298.25    8.85
   0  -8   0  300.96    8.53
   0  -8   0  313.93    8.99
   0   8   0  299.47    8.92
   0  -8   0  295.80    9.29
   0  -8   0  333.05    9.23
  -1  -8   0  201.26    6.13
   1   8   0  208.75    6.25
  -1  -8   0  220.37    6.58
  -1  -8   0  202.46    6.03
  -1  -8   0  202.61    6.28
   1   8   0  194.09    6.17
  -1  -8   0  203.04    6.64
  -1  -8   0  205.22    6.41
   2   8   0   55.55    2.57
   2   8   0   57.29    2.63
  -2  -8   0   58.64    2.71
  -2  -8   0   59.26    2.62
  -2  -8   0   59.94    2.66
  -2  -8   0   56.02    2.50
   2   8   0   56.94    2.36
  -2  -8   0   58.66    2.67
  -2  -8   0   56.47    2.28
  -3  -8   0  499.63   12.79
   3   8   0  492.10   12.60
  -3  -8   0  485.99   13.16
  -3  -8   0  476.16   13.10
   3   8   0  482.93   12.59
  -3  -8   0  493.60   12.14
   3   8   0  485.41   12.54
  -3  -8   0  494.06   12.73
   4   8   0  119.04    3.64
  -4  -8   0  112.51    3.77
  -4  -8   0  111.27    3.62
  -4  -8   0  109.69    3.61
  -4  -8   0  119.25    3.77
   4   8   0  113.83    3.59
  -4  -8   0  109.15    4.17
   4   8   0  109.37    3.57
  -5  -8   0  203.08    6.63
   5   8   0  202.96    5.58
  -5  -8   0  198.17    5.67
   5   8   0  209.19    5.63
  -5  -8   0  201.39    5.85
   5   8   0  211.08    5.60
  -5  -8   0  202.21    5.66
  -5  -8   0  198.39    5.84
  -5  -8   0  211.79    5.85
  -6  -8   0    0.25    0.56
  -6  -8   0    0.83    0.54
   6   8   0    1.48    0.65
   6   8   0    1.07    0.57
  -6  -8   0    0.45    0.88
  -6  -8   0    1.12    0.54
   6   8   0    0.85    0.59
  -7  -8   0    6.31    0.77
  -7  -8   0    5.24    0.72
   7   8   0    6.56    0.77
   7   8   0    6.81    0.82
  -7  -8   0    7.48    0.85
  -7  -8   0    6.51    1.34
   8   8   0   84.30    2.77
  -8  -8   0   89.67    2.98
  -8  -8   0   84.80    2.89
  -8  -8   0   87.10    2.88
   9   8   0   48.31    2.00
  -9  -8   0   44.89    1.94
  -9  -8   0   46.33    2.07
 -10  -8   0    5.12    0.94
 -10  -8   0    5.88    1.08
 -10  -8   0    7.88    0.99
  10   8   0    6.40    1.02
 -11  -8   0    7.46    1.25
 -11  -8   0    6.22    1.07
  11   8   0    5.01    1.06
 -11  -8   0    8.20    1.14
 -12  -8   0   13.33    1.61
 -12  -8   0   10.74    1.41
 -12  -8   0    9.13    1.38
  12   8   0   13.67    1.52
  13   8   0    1.08    1.11
 -13  -8   0    3.35    1.10
 -13  -8   0    4.54    1.28
 -13  -8   0    2.48    1.10
 -14  -8   0   18.92    2.10
 -14  -8   0   21.74    2.02
  14   8   0   20.59    2.03
 -14  -8   0   21.39    2.09
   8  -9   0    9.15    2.56
  -7   9   0    7.04    2.26
   7  -9   0    3.80    2.18
  -6   9   0    7.34    2.17
   6  -9   0    8.41    2.27
   6  -9   0   12.49    2.33
   5  -9   0    1.94    1.52
  -5   9   0    4.20    1.83
   5  -9   0    2.00    1.65
   4  -9   0   25.71    2.61
  -4   9   0   20.43    2.45
   4  -9   0   25.82    2.75
  -4   9   0   29.86    2.69
  -3   9   0    0.92    1.20
   3  -9   0   -0.16    1.12
   3  -9   0   -0.51    1.28
  -3   9   0   -0.15    1.47
   2  -9   0   26.43    2.47
  -2   9   0   28.86    2.55
   2  -9   0   30.09    2.56
   2  -9   0   26.59    1.97
  -2   9   0   28.66    2.54
  -1   9   0    9.80    1.61
   1  -9   0    8.53    1.49
  -1   9   0    9.63    1.52
   1  -9   0    7.64    1.58
   1  -9   0    7.93    1.51
   1  -9   0    9.17    1.23
   0   9   0    7.74    1.29
   0   9   0    7.22    1.51
   0  -9   0    6.97    1.32
   0  -9   0    7.12    1.41
   0  -9   0    7.11    1.08
   0  -9   0    6.06    1.46
   1   9   0  227.88    7.08
   1   9   0  233.45    7.04
  -1  -9   0  226.82    6.89
  -1  -9   0  227.41    7.16
  -1  -9   0  228.24    7.49
  -1  -9   0  236.36    7.33
  -1  -9   0  228.23    6.77
  -2  -9   0    9.68    1.28
   2   9   0   11.34    1.36
  -2  -9   0    9.80    1.23
  -2  -9   0    9.61    1.21
  -2  -9   0    9.61    1.07
   2   9   0   10.59    1.11
  -2  -9   0    9.53    1.31
  -2  -9   0    8.32    1.23
   3   9   0   77.25    3.08
  -3  -9   0   67.64    3.08
   3   9   0   72.43    3.03
  -3  -9   0   74.20    3.03
  -3  -9   0   72.28    3.19
   3   9   0   75.67    2.70
  -3  -9   0   75.21    3.09
  -3  -9   0   74.69    3.10
  -4  -9   0  123.85    4.19
  -4  -9   0  123.91    4.20
  -4  -9   0  124.80    4.35
  -4  -9   0  140.32    4.43
   4   9   0  129.52    4.16
  -4  -9   0  127.57    4.73
   4   9   0  130.44    4.16
  -5  -9   0  264.45    7.45
   5   9   0  264.61    7.34
  -5  -9   0  266.94    8.38
   5   9   0  265.82    7.31
  -5  -9   0  272.20    7.49
  -5  -9   0  289.29    7.73
  -5  -9   0  266.09    7.70
  -6  -9   0    0.59    0.61
  -6  -9   0    1.34    1.12
  -6  -9   0    2.11    0.68
  -6  -9   0    2.64    0.73
   6   9   0    1.24    0.70
  -6  -9   0    0.63    0.65
   6   9   0    2.83    0.77
  -6  -9   0   -0.09    0.60
   7   9   0   15.43    1.22
  -7  -9   0   16.18    1.17
   7   9   0   16.10    1.19
  -7  -9   0   16.17    1.26
  -7  -9   0   16.69    1.15
  -7  -9   0   15.42    1.86
   8   9   0    8.81    0.85
  -8  -9   0    8.69    0.85
   8   9   0    8.34    0.87
  -8  -9   0    5.99    0.82
  -8  -9   0    8.08    0.91
   9   9   0   22.94    1.38
  -9  -9   0   17.20    1.28
   9   9   0   19.41    1.28
  -9  -9   0   19.34    1.40
 -10  -9   0    6.81    1.01
 -10  -9   0    6.16    0.89
  10   9   0    5.88    0.90
  11   9   0    1.04    0.82
 -11  -9   0    0.98    0.79
 -11  -9   0    0.73    0.82
 -12  -9   0    0.95    0.98
 -12  -9   0   -0.28    0.77
  12   9   0   -1.28    0.82
 -13  -9   0    0.16    1.00
  13   9   0    0.34    0.99
 -13  -9   0    0.12    0.89
 -14  -9   0    9.97    1.66
 -14  -9   0    9.11    1.46
  -7  10   0   10.84    2.69
   7 -10   0   11.86    2.54
  -6  10   0    8.81    2.30
   6 -10   0    7.00    2.29
  -5  10   0   38.72    3.43
   5 -10   0   38.77    3.71
   5 -10   0   48.50    3.80
   4 -10   0   21.80    2.72
  -4  10   0   24.95    2.76
   4 -10   0   21.91    2.51
   3 -10   0    1.57    1.50
  -3  10   0    4.05    1.84
   3 -10   0    7.40    1.74
   2 -10   0    5.90    1.51
   2 -10   0    7.05    1.77
  -2  10   0    4.90    1.70
  -1  10   0    7.34    1.63
   1 -10   0    9.39    1.28
   1 -10   0   12.80    1.79
   1 -10   0   11.40    1.82
   1 -10   0   10.77    1.64
   0 -10   0    8.40    1.41
   0 -10   0    9.00    1.57
   0 -10   0    8.60    1.67
   0 -10   0    9.91    1.26
   0  10   0    7.98    1.63
  -1 -10   0   63.52    2.98
   1  10   0   64.40    3.26
  -1 -10   0   61.69    3.15
  -1 -10   0   65.19    3.39
  -1 -10   0   63.78    3.44
  -2 -10   0   99.28    3.97
  -2 -10   0  107.44    4.23
   2  10   0  103.05    4.11
  -2 -10   0  108.79    4.30
  -2 -10   0  100.45    4.30
  -3 -10   0  223.47    6.89
  -3 -10   0  213.96    7.00
  -3 -10   0  216.77    6.97
   3  10   0  213.92    6.59
  -3 -10   0  214.12    6.74
  -4 -10   0    1.13    1.03
  -4 -10   0    0.75    0.86
  -4 -10   0    0.87    0.86
   4  10   0    1.28    0.96
   4  10   0    1.23    0.96
  -4 -10   0   -0.60    0.81
  -5 -10   0  151.12    4.87
  -5 -10   0  153.30    5.59
   5  10   0  152.78    4.79
  -5 -10   0  149.29    4.92
   5  10   0  154.09    4.77
  -5 -10   0  146.97    5.03
  -6 -10   0  172.26    5.31
   6  10   0  175.57    5.19
  -6 -10   0  178.20    6.39
  -6 -10   0  169.19    5.29
  -6 -10   0  174.82    5.48
   6  10   0  178.70    5.22
   7  10   0   47.91    2.07
  -7 -10   0   46.35    2.09
  -7 -10   0   46.69    2.13
   7  10   0   49.80    2.09
  -7 -10   0   42.97    2.08
  -7 -10   0   45.66    3.00
   8  10   0    0.56    0.70
  -8 -10   0    0.18    0.59
   8  10   0   -0.41    0.62
  -8 -10   0   -0.16    0.59
  -9 -10   0    0.62    0.70
   9  10   0    1.64    0.67
  -9 -10   0    0.41    0.65
   9  10   0    1.19    0.73
 -10 -10   0    4.51    0.81
 -10 -10   0    5.17    0.92
  10  10   0    6.37    0.87
 -11 -10   0   -0.94    0.61
  11  10   0   -0.52    0.70
 -11 -10   0    0.14    0.77
 -12 -10   0    0.69    0.77
 -12 -10   0    0.79    0.89
 -13 -10   0    5.67    1.02
 -13 -10   0    2.54    1.10
 -14 -10   0    1.08    0.97
 -14 -10   0   -0.31    1.01
  -6  11   0    4.06    2.36
   5 -11   0    0.76    1.67
  -5  11   0    3.06    2.05
   4 -11   0   -2.07    1.42
  -4  11   0   -1.39    1.57
   3 -11   0   -0.90    1.43
  -3  11   0   -0.50    1.66
  -2  11   0    8.87    1.92
   2 -11   0   15.86    2.34
   1 -11   0   15.20    2.19
  -1  11   0   17.77    2.26
   0 -11   0   41.26    3.20
   0 -11   0   47.47    2.61
   0  11   0   44.23    3.11
   0 -11   0   54.51    3.36
  -1 -11   0   -0.23    0.97
   1  11   0    0.56    1.22
  -1 -11   0   -0.15    1.01
  -1 -11   0    2.18    0.95
  -2 -11   0    8.57    1.36
  -2 -11   0    5.32    1.38
   2  11   0    6.30    1.42
  -2 -11   0    8.04    1.47
  -3 -11   0    8.34    1.40
  -3 -11   0   12.02    1.55
   3  11   0    7.29    1.34
  -3 -11   0    8.23    1.34
  -3 -11   0    8.15    1.39
  -4 -11   0   39.27    2.39
  -4 -11   0   37.86    2.48
  -4 -11   0   38.16    2.32
  -4 -11   0   39.08    2.69
   4  11   0   38.87    2.31
  -5 -11   0    8.22    1.46
  -5 -11   0    7.25    1.24
   5  11   0    8.35    1.22
  -5 -11   0    6.21    1.19
   5  11   0    7.81    1.23
  -5 -11   0    9.73    1.22
  -6 -11   0  130.21    4.50
   6  11   0  129.80    4.34
   6  11   0  126.68    4.32
  -6 -11   0  129.27    5.35
  -6 -11   0  135.42    4.63
  -6 -11   0  124.83    4.45
  -7 -11   0   91.83    4.54
  -7 -11   0   90.27    3.40
  -7 -11   0   87.68    3.37
   7  11   0   91.24    3.27
   7  11   0   98.05    3.37
  -7 -11   0   85.76    3.39
  -8 -11   0   -0.23    0.65
   8  11   0    0.35    0.76
   8  11   0    1.49    0.76
  -8 -11   0   -0.17    0.68
  -8 -11   0   -0.07    0.67
   9  11   0   31.22    1.66
  -9 -11   0   30.44    1.78
  -9 -11   0   31.47    1.71
  10  11   0    2.36    0.73
 -10 -11   0    1.46    0.79
 -10 -11   0    0.42    0.62
 -11 -11   0    1.56    0.89
 -11 -11   0    0.70    0.65
 -12 -11   0    1.30    0.90
 -12 -11   0    2.90    0.78
 -13 -11   0    3.41    1.13
 -14 -11   0   -0.40    0.91
  -5  12   0   -0.95    2.00
  -4  12   0    1.94    2.08
   4 -12   0    0.16    1.93
   3 -12   0    9.91    2.34
  -3  12   0   11.79    2.49
   2 -12   0   20.22    2.80
  -2  12   0   16.20    2.48
   1 -12   0    1.82    1.41
  -1  12   0    1.78    1.70
   0  12   0   23.50    2.51
   0 -12   0   26.23    2.72
   1  12   0    0.36    1.30
  -1 -12   0    1.97    1.32
  -1 -12   0    0.53    1.17
   2  12   0    2.05    1.26
  -2 -12   0    2.01    1.11
  -2 -12   0    0.03    1.05
  -2 -12   0    0.27    1.07
   3  12   0    5.40    1.39
  -3 -12   0    6.49    1.43
  -3 -12   0    6.56    1.35
  -3 -12   0    7.97    1.54
  -4 -12   0   10.41    1.59
   4  12   0   12.86    1.62
  -4 -12   0   10.23    1.57
  -4 -12   0   11.32    1.50
  -4 -12   0   11.22    1.61
  -5 -12   0   -0.71    0.82
  -5 -12   0    1.73    1.04
   5  12   0   -0.41    0.96
  -5 -12   0   -0.32    0.96
  -5 -12   0    0.95    0.95
  -6 -12   0   35.34    2.26
  -6 -12   0   32.92    2.76
   6  12   0   33.81    2.13
  -6 -12   0   33.12    2.25
  -6 -12   0   33.12    2.20
   7  12   0   20.14    1.78
  -7 -12   0   19.68    1.75
  -7 -12   0   19.70    1.70
  -7 -12   0   16.91    1.58
   7  12   0   19.58    1.60
  -7 -12   0   18.82    2.21
  -8 -12   0    2.87    0.88
   8  12   0    2.24    0.90
   8  12   0    1.26    0.91
  -8 -12   0    0.98    0.80
  -8 -12   0    1.86    0.87
   9  12   0    5.13    1.00
  -9 -12   0    5.73    1.05
  -9 -12   0    5.15    1.02
  -9 -12   0    6.27    1.01
 -10 -12   0    5.77    1.05
 -10 -12   0    6.19    1.06
  10  12   0    8.90    1.06
 -10 -12   0    6.83    0.94
 -11 -12   0   20.31    1.68
 -11 -12   0   19.01    1.40
 -12 -12   0    6.45    1.13
 -13 -12   0    2.41    1.00
   4 -13   0   -1.61    1.58
  -4  13   0    2.99    2.14
  -3  13   0    3.10    2.01
   3 -13   0    8.35    2.44
   2 -13   0    4.94    2.22
  -2  13   0    8.19    2.23
   1 -13   0   52.78    4.14
  -1  13   0   53.70    4.05
   0 -13   0   51.01    3.86
   0  13   0   50.43    3.75
   1  13   0   14.55    2.19
  -1 -13   0   12.92    2.22
  -2 -13   0   -0.30    1.22
   2  13   0    0.25    1.38
  -2 -13   0   -0.69    1.18
   3  13   0   18.62    2.09
  -3 -13   0   20.70    2.11
  -3 -13   0   20.66    2.25
  -3 -13   0   19.74    2.02
  -4 -13   0   36.70    2.71
  -4 -13   0   29.59    2.44
   4  13   0   29.39    2.42
  -4 -13   0   30.77    2.40
   5  13   0   25.62    2.12
  -5 -13   0   24.14    2.14
  -5 -13   0   25.38    2.34
  -5 -13   0   22.04    2.14
  -5 -13   0   21.59    2.11
  -6 -13   0    9.47    1.62
   6  13   0   11.58    1.58
  -6 -13   0   12.91    1.70
  -6 -13   0   15.11    1.74
  -6 -13   0   12.08    1.91
  -7 -13   0   17.09    1.75
  -7 -13   0   16.85    2.23
  -7 -13   0   17.17    1.73
  -7 -13   0   15.90    1.76
   7  13   0   13.25    1.58
  -8 -13   0    1.06    1.02
   8  13   0    0.45    0.95
  -8 -13   0   -0.07    0.98
  -8 -13   0    1.86    1.06
   9  13   0   41.12    2.25
  -9 -13   0   44.83    2.45
  -9 -13   0   39.32    2.36
  -9 -13   0   42.00    2.27
 -10 -13   0   25.66    1.86
 -10 -13   0   24.54    1.90
 -10 -13   0   24.61    1.65
 -11 -13   0   -0.79    0.86
 -11 -13   0   -0.56    0.95
 -12 -13   0   -0.26    0.82
 -12 -13   0    0.34    0.83
 -13 -13   0    2.03    0.93
   2 -14   0    1.32    1.83
  -2  14   0   -2.95    1.76
   1 -14   0   -1.61    1.42
  -1  14   0    0.02    1.62
   0 -14   0    6.52    2.18
   0  14   0    5.92    2.11
   1  14   0   -0.59    1.57
  -1 -14   0    2.99    1.76
  -2 -14   0    6.10    1.83
  -2 -14   0    9.18    1.88
   2  14   0    6.89    1.85
  -3 -14   0   -0.01    1.15
  -3 -14   0   -1.18    1.19
   3  14   0    0.82    1.38
  -4 -14   0   -0.24    1.35
  -4 -14   0   -0.43    1.17
  -4 -14   0   -0.06    1.23
   4  14   0    3.38    1.44
  -5 -14   0    2.00    1.31
  -5 -14   0    0.22    1.19
   5  14   0   -0.94    1.16
  -5 -14   0    2.53    1.37
   6  14   0   10.55    1.64
  -6 -14   0   11.63    1.74
  -6 -14   0   12.11    1.87
  -6 -14   0   12.93    1.83
  -6 -14   0   14.02    2.02
   7  14   0    0.57    1.19
  -7 -14   0   -0.45    1.08
  -7 -14   0    0.84    1.14
  -7 -14   0    0.70    1.39
  -7 -14   0    0.64    1.15
  -8 -14   0    8.96    1.53
   8  14   0   11.86    1.50
  -8 -14   0   11.70    1.60
  -8 -14   0   11.98    1.61
   9  14   0    0.37    1.02
  -9 -14   0    0.45    0.98
  -9 -14   0    0.50    0.94
  -9 -14   0   -1.07    0.95
 -10 -14   0   -1.50    0.79
 -10 -14   0   -1.58    0.87
 -10 -14   0   -0.61    0.94
 -11 -14   0    1.54    0.93
 -11 -14   0    1.11    0.92
 -12 -14   0   -0.29    0.82
 -12 -14   0    0.09    0.81
  -1  15   0    1.06    1.89
   0  15   0    7.94    2.35
   0 -15   0    7.55    2.41
  -1 -15   0    0.87    1.73
   1  15   0   -0.35    1.64
   2  15   0   13.81    2.33
  -2 -15   0   11.25    2.28
   3  15   0    5.55    1.85
  -3 -15   0    3.97    1.71
  -3 -15   0    2.52    1.58
  -4 -15   0    1.82    1.43
   4  15   0    5.01    1.72
  -4 -15   0    1.33    1.48
  -5 -15   0    0.05    1.24
   5  15   0   -0.38    1.36
  -5 -15   0   -1.69    1.21
  -6 -15   0   13.08    1.94
  -6 -15   0   12.65    1.97
  -6 -15   0    9.56    1.94
   6  15   0   13.50    1.86
  -7 -15   0    2.17    1.27
  -7 -15   0    4.00    1.45
  -7 -15   0    3.79    1.45
  -7 -15   0    4.08    1.74
   7  15   0    0.98    1.18
  -8 -15   0   -0.37    1.12
  -8 -15   0   -0.72    1.08
   8  15   0   -2.06    1.06
  -8 -15   0    1.77    1.24
  -9 -15   0    1.25    1.13
  -9 -15   0    0.10    1.01
   9  15   0   -0.67    0.99
  -9 -15   0   -1.52    0.91
 -10 -15   0   -0.06    0.93
 -10 -15   0    0.72    1.06
 -10 -15   0    0.06    1.08
 -11 -15   0    1.53    1.04
 -11 -15   0    1.70    1.04
   1  16   0    7.73    2.38
   2  16   0   -0.58    1.76
   3  16   0   22.38    2.87
  -4 -16   0    9.20    2.14
   4  16   0    6.66    1.95
  -4 -16   0    6.32    1.95
  -5 -16   0   12.86    2.18
  -5 -16   0   12.22    2.18
   5  16   0   13.36    2.16
  -6 -16   0    2.58    1.52
   6  16   0    1.18    1.52
  -6 -16   0    0.01    1.38
  -7 -16   0    0.20    1.37
   7  16   0   -0.10    1.27
  -7 -16   0   -0.61    1.29
   8  16   0    5.82    1.51
  -8 -16   0    4.39    1.49
  -8 -16   0    6.15    1.63
  -9 -16   0    0.55    1.29
  -9 -16   0   -0.03    1.21
  -9 -16   0   -0.96    1.09
 -10 -16   0    4.80    1.42
 -10 -16   0    2.13    1.17
 -10 -16   0    4.27    1.36
  -5 -17   0    1.74    1.73
   5  17   0   -0.20    1.59
  -6 -17   0    5.54    1.83
   6  17   0    4.49    1.75
   7  17   0    1.58    1.50
  -9 -16   1   -0.02    1.11
  -9 -16   1   -1.57    1.12
  -9 -16   1    0.90    1.13
  -8 -16   1    1.14    1.22
  -8 -16   1    1.54    1.36
  -8 -16   1    0.33    1.22
   8  16  -1   -0.01    1.12
  -7 -16   1    1.13    1.33
  -7 -16   1    1.77    1.63
   7  16  -1    0.62    1.28
  -7 -16   1    0.08    1.28
  -6 -16   1    5.64    1.68
   6  16  -1    4.67    1.64
  -6 -16   1    4.91    1.63
   5  16  -1    1.18    1.49
  -5 -16   1    1.30    1.50
  -5 -16   1    1.05    1.45
  -4 -16   1   -2.15    1.35
  -4 -16   1   -0.05    1.46
   4  16  -1   -1.12    1.40
   3  16  -1   26.76    2.88
   2  16  -1   19.27    2.65
 -11 -15   1    0.53    0.88
 -11 -15   1    0.34    0.88
 -10 -15   1    0.03    0.94
 -10 -15   1   -0.39    0.99
  -9 -15   1   -0.15    0.89
  -9 -15   1   -1.79    0.97
  -9 -15   1   -0.20    1.00
  -8 -15   1    0.08    1.12
  -8 -15   1   -1.13    1.49
  -8 -15   1    0.13    1.01
  -8 -15   1   -0.15    1.06
   8  15  -1   -1.00    0.99
  -7 -15   1    1.32    1.21
  -7 -15   1    2.50    1.72
  -7 -15   1    1.20    1.22
  -7 -15   1    0.84    1.16
   7  15  -1    1.94    1.23
  -6 -15   1    7.36    1.68
  -6 -15   1    3.23    1.45
   6  15  -1    6.73    1.57
  -6 -15   1    5.84    1.80
  -5 -15   1    4.18    1.58
  -5 -15   1    3.86    1.53
  -5 -15   1    2.22    1.54
   5  15  -1    4.87    1.55
   4  15  -1   10.00    1.97
  -4 -15   1    8.63    1.85
  -4 -15   1    4.29    1.79
   3  15  -1    0.45    1.48
  -3 -15   1    1.14    1.36
  -3 -15   1   -0.92    1.37
   2  15  -1    9.68    2.26
  -2 -15   1   11.18    2.24
   1  15  -1   -0.33    1.66
  -1 -15   1    0.50    1.57
   0  15  -1    1.24    1.98
  -1  15  -1    9.61    2.54
 -11 -14   1   -0.47    0.74
 -11 -14   1   -0.20    0.74
 -10 -14   1    8.63    1.23
 -10 -14   1    7.95    1.26
  -9 -14   1    3.28    1.11
  -9 -14   1    2.04    1.04
  -9 -14   1    1.19    0.91
  -8 -14   1    1.28    1.01
  -8 -14   1    0.64    0.97
  -8 -14   1    1.43    1.62
  -8 -14   1    0.84    1.04
   8  14  -1    1.94    1.03
  -7 -14   1    1.02    1.15
  -7 -14   1    0.81    1.14
   7  14  -1   -1.27    0.98
  -7 -14   1    0.74    1.10
  -7 -14   1   -1.12    1.31
  -6 -14   1   -0.97    1.13
  -6 -14   1    0.94    1.43
   6  14  -1   -1.65    1.08
  -6 -14   1   -0.10    1.10
  -6 -14   1    0.64    1.10
  -5 -14   1   -1.09    1.07
  -5 -14   1   -0.41    1.22
   5  14  -1   -0.73    1.09
  -5 -14   1    0.11    1.05
  -4 -14   1    3.84    1.45
   4  14  -1    0.78    1.40
  -4 -14   1    0.79    1.17
  -4 -14   1    1.92    1.29
  -3 -14   1    2.09    1.40
   3  14  -1    3.03    1.60
  -3 -14   1    1.70    1.32
  -3 -14   1    1.74    1.48
   2  14  -1   -2.49    1.31
  -2 -14   1   -0.92    1.27
  -2 -14   1   -0.43    1.33
   1  14  -1    8.91    2.07
  -1 -14   1    7.55    2.04
   0 -14   1    3.40    1.92
   0  14  -1    5.16    1.95
  -1  14  -1    5.09    2.00
   1 -14   1    6.65    2.25
  -2  14  -1   -2.24    1.71
   2 -14   1    0.05    1.73
 -11 -13   1   10.73    1.17
 -11 -13   1   10.70    1.13
 -10 -13   1    5.11    1.10
 -10 -13   1    4.79    1.06
  -9 -13   1    2.46    0.93
  -9 -13   1    2.88    0.96
  -9 -13   1    1.50    0.81
   8  13  -1   31.34    2.05
  -8 -13   1   34.51    2.13
  -8 -13   1   32.34    2.99
  -8 -13   1   36.07    2.19
  -8 -13   1   36.57    2.22
  -7 -13   1   24.11    1.98
  -7 -13   1   22.82    1.99
  -7 -13   1   20.70    1.82
  -7 -13   1   21.86    2.56
   7  13  -1   26.51    1.96
   6  13  -1   61.90    3.07
  -6 -13   1   65.59    3.31
  -6 -13   1   64.67    3.24
  -6 -13   1   73.03    4.13
  -6 -13   1   72.23    3.41
  -5 -13   1    0.20    1.12
   5  13  -1    0.09    1.08
  -5 -13   1    2.73    1.12
  -5 -13   1    3.18    1.48
  -5 -13   1    1.30    1.24
  -4 -13   1   15.22    1.93
  -4 -13   1   16.16    1.98
  -4 -13   1   16.22    2.01
  -4 -13   1   19.43    1.95
   4  13  -1   15.55    1.84
  -3 -13   1   11.07    1.78
  -3 -13   1    9.37    1.86
   3  13  -1   11.72    1.76
  -3 -13   1   15.35    1.89
  -2 -13   1   52.86    3.51
  -2 -13   1   54.58    3.38
  -2 -13   1   51.01    3.18
   2  13  -1   48.52    3.24
   1  13  -1    5.71    1.83
  -1 -13   1    2.66    1.57
  -1 -13   1    0.72    1.40
   0  13  -1    5.06    1.93
   0 -13   1    5.58    1.94
  -1  13  -1   35.62    3.24
   1 -13   1   34.21    3.30
  -2  13  -1   45.76    3.88
   2 -13   1   40.35    3.86
  -3  13  -1   12.56    2.57
   3 -13   1   16.22    2.80
   4 -13   1    2.58    1.86
  -4  13  -1    5.29    2.45
 -13 -12   1   -0.81    0.73
 -12 -12   1   -0.23    0.69
 -11 -12   1   34.21    1.79
 -11 -12   1   34.13    1.89
 -10 -12   1    3.34    0.84
 -10 -12   1    2.86    0.86
  -9 -12   1   25.64    1.66
  -9 -12   1   27.51    1.45
  -9 -12   1   27.11    1.68
   8  12  -1    2.15    0.87
  -8 -12   1    3.21    1.58
  -8 -12   1    4.53    0.98
  -8 -12   1    3.46    0.86
  -8 -12   1    2.52    0.91
  -7 -12   1    5.94    1.13
  -7 -12   1    5.95    1.05
  -7 -12   1    7.74    1.15
   7  12  -1    4.66    1.02
  -7 -12   1    5.60    1.59
  -6 -12   1   12.67    1.40
   6  12  -1   11.53    1.40
  -6 -12   1   15.25    1.50
  -6 -12   1   13.35    1.47
  -6 -12   1   16.75    2.11
  -5 -12   1   13.65    1.52
  -5 -12   1   13.26    1.58
  -5 -12   1   13.35    1.58
   5  12  -1   11.72    1.48
  -5 -12   1    9.81    1.75
  -4 -12   1    1.95    1.00
  -4 -12   1    0.51    1.10
  -4 -12   1    0.32    1.00
   4  12  -1    1.57    1.10
  -4 -12   1    0.72    1.03
  -3 -12   1    1.11    1.08
  -3 -12   1    2.29    1.07
   3  12  -1    2.47    1.25
  -3 -12   1    3.48    1.20
  -3 -12   1    0.95    1.13
   2  12  -1    0.60    1.15
  -2 -12   1    1.24    1.08
  -2 -12   1   -0.23    0.99
  -2 -12   1   -0.09    0.87
  -1 -12   1    2.84    1.29
  -1 -12   1    1.92    1.38
  -1 -12   1    3.48    1.21
   1  12  -1    4.90    1.56
   0 -12   1   16.21    2.15
   0 -12   1   16.57    2.29
   0  12  -1   16.53    2.21
   1 -12   1    1.07    1.33
  -1  12  -1   -0.52    1.51
   2 -12   1    9.22    2.25
  -2  12  -1    5.27    1.93
   3 -12   1    4.24    2.09
  -3  12  -1    3.37    2.12
   4 -12   1    0.44    1.75
  -4  12  -1   -1.30    1.67
  -5  12  -1    4.31    2.25
   5 -12   1    0.26    1.88
 -13 -11   1    0.34    0.84
 -12 -11   1    6.23    1.06
 -11 -11   1    9.24    1.09
 -10 -11   1    6.55    0.89
  -9 -11   1   16.54    1.25
  -9 -11   1   16.58    1.04
  -9 -11   1   14.63    1.30
   9  11  -1   16.77    1.23
   8  11  -1    2.97    0.77
  -8 -11   1    1.98    0.72
  -8 -11   1    1.03    0.66
  -8 -11   1    4.80    1.60
  -8 -11   1    2.39    0.76
  -7 -11   1   22.20    1.56
   7  11  -1   21.75    1.54
  -7 -11   1   25.17    2.48
  -7 -11   1   21.58    1.55
  -7 -11   1   22.16    1.56
  -6 -11   1  137.28    4.65
  -6 -11   1  151.55    5.89
   6  11  -1  139.83    4.43
  -6 -11   1  127.15    4.48
  -6 -11   1  130.10    4.53
  -5 -11   1   -0.83    0.88
  -5 -11   1    1.08    0.88
  -5 -11   1    1.50    0.94
   5  11  -1   -0.57    0.90
  -5 -11   1   -0.89    1.14
  -4 -11   1    2.21    1.12
  -4 -11   1    3.27    1.07
   4  11  -1    3.31    1.10
  -4 -11   1    2.93    0.96
  -4 -11   1    2.50    1.02
  -3 -11   1   29.92    2.11
   3  11  -1   29.37    2.21
  -3 -11   1   29.70    2.32
  -3 -11   1   28.58    2.34
  -3 -11   1   32.10    2.34
   2  11  -1   86.78    3.82
  -2 -11   1   84.56    3.87
  -2 -11   1   91.58    4.10
  -2 -11   1   93.23    4.04
  -2 -11   1   92.30    4.19
  -1 -11   1    4.80    1.26
   1  11  -1    4.26    1.39
  -1 -11   1    4.12    1.40
  -1 -11   1    5.98    1.40
   0 -11   1   39.37    2.64
   0 -11   1   43.64    3.02
   0 -11   1   44.41    3.17
   0  11  -1   40.61    2.97
   1 -11   1   15.58    2.13
  -1  11  -1   12.37    2.02
  -2  11  -1   13.64    2.16
   2 -11   1   11.79    2.11
  -3  11  -1   22.94    2.64
   3 -11   1   27.06    2.93
  -4  11  -1    1.41    1.82
   4 -11   1   -0.57    1.56
   5 -11   1   -2.90    1.34
  -5  11  -1    4.01    2.00
  -6  11  -1   -0.77    1.86
 -14 -10   1    0.18    0.99
 -13 -10   1    2.66    1.03
 -12 -10   1    2.90    0.65
 -12 -10   1    2.52    0.91
 -11 -10   1    3.09    0.87
 -10 -10   1    0.10    0.63
  -9 -10   1   82.96    2.87
  -9 -10   1   83.98    2.62
   9  10  -1   86.59    2.67
  -8 -10   1   -0.10    0.53
  -8 -10   1   -0.23    0.55
   8  10  -1   -1.69    0.53
  -8 -10   1   -0.99    0.49
  -8 -10   1   -0.06    1.06
   7  10  -1   15.66    1.25
  -7 -10   1   14.08    1.97
  -7 -10   1   16.04    1.19
  -7 -10   1   15.12    1.23
  -7 -10   1   13.25    1.11
  -7 -10   1   13.26    1.13
   7  10  -1   14.40    1.22
  -6 -10   1   78.63    2.92
  -6 -10   1   82.60    2.91
   6  10  -1   79.59    2.84
  -6 -10   1   76.31    2.93
  -6 -10   1   78.11    3.92
   6  10  -1   75.49    2.82
   5  10  -1  180.61    5.38
  -5 -10   1  173.68    6.40
  -5 -10   1  186.18    5.58
  -5 -10   1  182.54    5.52
  -5 -10   1  180.52    5.67
  -4 -10   1    1.97    0.86
  -4 -10   1    0.92    0.82
   4  10  -1    1.36    0.90
  -4 -10   1    0.63    1.12
  -4 -10   1    1.03    0.86
  -3 -10   1  170.67    5.66
  -3 -10   1  178.81    5.79
  -3 -10   1  181.95    6.16
   3  10  -1  169.72    5.52
  -3 -10   1  172.66    5.93
   2  10  -1   85.42    3.67
  -2 -10   1   98.51    3.97
  -2 -10   1   87.84    3.89
  -2 -10   1   88.22    3.99
  -2 -10   1   90.77    3.81
  -1 -10   1    1.35    0.97
  -1 -10   1    0.96    0.88
   1  10  -1    0.93    1.07
  -1 -10   1    1.61    1.06
  -1 -10   1    3.03    1.13
   0  10  -1    0.55    1.05
   0 -10   1    0.33    0.86
   0 -10   1   -0.34    0.98
   0 -10   1    0.83    1.13
   1 -10   1    1.44    1.27
   1 -10   1    0.95    1.16
   1 -10   1    1.38    0.93
  -1  10  -1   -0.11    1.29
  -2  10  -1   52.42    3.41
   2 -10   1   58.97    3.05
   2 -10   1   52.59    3.68
   2 -10   1   59.46    3.39
  -3  10  -1    2.93    1.51
   3 -10   1   -0.02    1.25
   3 -10   1   -1.33    1.13
   4 -10   1   11.02    2.20
  -4  10  -1    8.68    2.19
   4 -10   1    9.80    1.99
   5 -10   1    3.71    1.85
  -5  10  -1    2.49    2.00
   5 -10   1    3.10    1.77
  -6  10  -1   21.19    2.94
   6 -10   1   23.66    3.07
   6 -10   1   23.51    2.96
   7 -10   1    0.42    1.86
  -7  10  -1    0.64    1.95
 -14  -9   1   -0.20    1.07
 -14  -9   1    0.23    0.94
 -13  -9   1    0.15    0.82
 -13  -9   1    1.06    1.00
 -13  -9   1    1.02    0.92
 -12  -9   1   -1.66    0.72
 -12  -9   1    0.02    0.69
 -11  -9   1    6.59    0.87
  11   9  -1    6.20    0.97
 -11  -9   1    5.53    1.05
  10   9  -1   16.76    1.21
 -10  -9   1   17.56    1.41
 -10  -9   1   19.59    1.21
  -9  -9   1    9.23    0.84
  -9  -9   1    9.41    0.77
   9   9  -1    9.16    0.84
  -9  -9   1    8.98    0.90
  -8  -9   1   13.93    1.89
   8   9  -1   10.46    0.90
  -8  -9   1   11.91    0.99
  -8  -9   1   10.75    0.96
   8   9  -1   10.82    0.94
  -8  -9   1   10.79    0.84
   7   9  -1    1.57    0.58
  -7  -9   1    2.65    0.60
  -7  -9   1    1.87    1.13
   7   9  -1    2.14    0.61
  -7  -9   1    1.34    0.53
  -7  -9   1    1.96    0.55
   6   9  -1   25.52    1.38
  -6  -9   1   24.64    2.16
  -6  -9   1   25.76    1.43
   6   9  -1   24.76    1.45
  -6  -9   1   21.80    1.36
  -6  -9   1   24.12    1.37
  -6  -9   1   26.02    1.38
   5   9  -1   38.78    1.91
  -5  -9   1   41.74    1.96
  -5  -9   1   39.38    1.87
  -5  -9   1   40.06    1.94
  -5  -9   1   43.81    2.00
  -5  -9   1   42.44    2.69
   5   9  -1   43.30    1.98
  -4  -9   1    9.50    1.12
  -4  -9   1    9.75    1.08
  -4  -9   1    8.95    1.06
  -4  -9   1    8.98    1.02
  -4  -9   1    7.82    1.46
   4   9  -1    7.35    1.11
  -3  -9   1    0.09    0.87
  -3  -9   1    0.81    0.80
  -3  -9   1    1.41    0.82
  -3  -9   1    0.54    0.59
  -3  -9   1    0.40    0.72
   3   9  -1    0.38    0.91
   2   9  -1  198.09    6.13
  -2  -9   1  194.67    6.45
  -2  -9   1  197.29    6.49
  -2  -9   1  203.10    6.32
  -2  -9   1  203.89    6.40
  -2  -9   1  204.00    6.24
  -1  -9   1    1.19    0.95
  -1  -9   1    1.38    0.89
  -1  -9   1    1.55    0.95
  -1  -9   1    1.28    0.86
   1   9  -1    1.53    0.98
  -1  -9   1   -0.41    0.83
   0  -9   1  223.14    7.18
   0  -9   1  205.30    7.27
   0  -9   1  216.24    6.96
   0   9  -1  209.60    6.86
   0  -9   1  214.79    6.69
   0  -9   1  217.58    6.60
   1  -9   1   -0.38    1.03
   1  -9   1   -1.88    0.91
   1  -9   1    1.03    0.87
   1  -9   1   -0.07    1.01
  -1   9  -1    0.23    1.12
  -2   9  -1  125.48    5.13
   2  -9   1  132.59    5.06
   2  -9   1  135.25    5.32
   2  -9   1  127.62    4.64
   2  -9   1  123.59    5.46
   3  -9   1   -1.29    1.24
   3  -9   1    1.53    0.92
   3  -9   1    0.71    1.35
  -3   9  -1    0.04    1.41
   4  -9   1   38.67    3.13
  -4   9  -1   31.05    2.81
   4  -9   1   36.24    3.24
   5  -9   1   -2.13    1.39
  -5   9  -1    2.38    1.75
   5  -9   1    0.06    1.42
   6  -9   1   21.27    2.80
  -6   9  -1   17.35    2.64
   6  -9   1   18.58    2.76
   7  -9   1    8.46    2.34
  -7   9  -1    6.39    2.31
  -8   9  -1    1.27    1.98
   8  -9   1    2.66    2.09
 -14  -8   1    1.79    1.25
 -14  -8   1    0.94    1.17
 -14  -8   1    1.96    1.12
 -13  -8   1    6.24    1.25
 -13  -8   1    9.08    1.42
  13   8  -1    6.94    1.29
 -13  -8   1    5.42    1.36
  12   8  -1    9.23    1.30
 -12  -8   1   10.45    1.26
 -12  -8   1   11.14    1.35
 -12  -8   1    9.43    1.35
 -11  -8   1   23.48    1.66
  11   8  -1   22.96    1.69
 -11  -8   1   26.63    1.89
 -11  -8   1   27.57    1.78
 -10  -8   1   50.49    2.25
 -10  -8   1   51.95    2.35
  10   8  -1   52.84    2.18
 -10  -8   1   49.19    2.12
  -9  -8   1    0.09    0.54
  -9  -8   1    0.89    0.59
  -9  -8   1   -0.11    0.65
  -9  -8   1   -1.16    0.60
   9   8  -1   -0.96    0.60
  -8  -8   1    7.53    0.76
  -8  -8   1    6.19    0.70
   8   8  -1    7.43    0.72
  -8  -8   1    6.75    0.66
   7   8  -1  233.43    6.09
  -7  -8   1  236.71    7.93
  -7  -8   1  242.36    6.32
  -7  -8   1  237.55    6.31
   7   8  -1  236.38    6.06
  -7  -8   1  232.18    6.20
  -6  -8   1    4.27    0.59
  -6  -8   1    4.41    0.62
   6   8  -1    4.66    0.63
  -6  -8   1    3.29    0.53
  -6  -8   1    3.81    0.57
   6   8  -1    3.48    0.62
  -6  -8   1    2.80    1.19
   6   8  -1    4.03    0.60
  -5  -8   1   99.93    3.20
  -5  -8   1  101.28    3.17
  -5  -8   1   96.03    3.06
  -5  -8   1   97.66    4.16
   5   8  -1  104.00    3.07
   5   8  -1  101.16    3.06
   5   8  -1  101.73    3.04
  -5  -8   1   94.17    3.04
  -4  -8   1  117.09    4.49
   4   8  -1  121.74    3.63
  -4  -8   1  109.17    3.53
  -4  -8   1  124.40    3.73
  -4  -8   1  110.82    3.60
  -4  -8   1  113.25    3.74
   4   8  -1  113.67    3.55
   4   8  -1  111.73    3.54
  -3  -8   1  187.19    5.47
   3   8  -1  194.42    5.35
  -3  -8   1  178.95    5.37
  -3  -8   1  172.58    5.27
  -3  -8   1  174.80    5.90
   3   8  -1  175.16    5.24
  -3  -8   1  178.62    5.55
  -2  -8   1  853.97   22.54
  -2  -8   1  915.89   22.49
   2   8  -1  864.49   22.00
  -2  -8   1  901.80   22.04
  -2  -8   1  858.03   22.36
   2   8  -1  854.87   21.73
  -2  -8   1  849.76   21.87
  -1  -8   1  340.73    9.78
   1   8  -1  328.45    9.52
  -1  -8   1  345.52    9.69
  -1  -8   1  347.46    9.83
  -1  -8   1  356.46    9.31
   1   8  -1  348.51    9.61
  -1  -8   1  375.35   10.07
  -1  -8   1  337.95   10.04
   0  -8   1    1.68    1.01
   0   8  -1    2.99    1.06
   0   8  -1    2.65    0.88
   0  -8   1    0.59    0.87
   0  -8   1    3.31    0.99
   0  -8   1    2.45    1.01
   0  -8   1    1.93    0.95
   0  -8   1    1.51    0.88
  -1   8  -1   58.62    3.06
   1  -8   1   62.23    3.26
   1  -8   1   60.81    3.10
  -1   8  -1   62.29    3.04
   1  -8   1   55.58    3.25
   1  -8   1   61.83    2.83
   1  -8   1   63.55    2.99
   2  -8   1  332.44    9.74
   2  -8   1  316.91   10.38
   2  -8   1  342.11   10.08
  -2   8  -1  349.60   10.18
   2  -8   1  337.16    9.53
  -2   8  -1  325.38    9.88
  -3   8  -1    6.31    1.45
  -3   8  -1    5.36    1.47
   3  -8   1    4.20    1.48
   3  -8   1    5.02    1.38
   4  -8   1  234.50    7.90
  -4   8  -1  242.82    8.29
  -4   8  -1  219.10    7.87
   4  -8   1  234.56    8.52
  -5   8  -1    0.74    1.30
  -5   8  -1    4.46    1.70
   5  -8   1    0.26    1.32
   5  -8   1    1.14    1.43
   6  -8   1   12.67    2.29
  -6   8  -1   13.14    2.25
   6  -8   1    9.69    2.08
  -6   8  -1   12.66    2.17
  -7   8  -1    5.40    2.10
   7  -8   1    9.20    2.26
  -8   8  -1   26.84    3.18
   8  -8   1   24.80    3.14
   9  -8   1   -1.68    1.86
  14   7  -1   11.56    1.74
 -14  -7   1   13.67    1.75
 -14  -7   1   11.58    1.86
 -13  -7   1   -0.26    1.04
  13   7  -1   -0.41    1.03
 -13  -7   1    0.24    1.01
 -13  -7   1   -1.16    0.98
  12   7  -1    4.89    1.19
 -12  -7   1    2.87    1.01
 -12  -7   1    5.18    1.26
 -12  -7   1    2.53    1.08
  11   7  -1   40.86    2.22
 -11  -7   1   37.57    2.22
 -11  -7   1   41.13    2.20
 -11  -7   1   38.20    2.30
 -10  -7   1   86.45    3.16
 -10  -7   1   86.08    3.32
  10   7  -1   87.97    3.17
 -10  -7   1   85.24    3.21
   9   7  -1   25.78    1.52
  -9  -7   1   24.32    1.40
  -9  -7   1   24.83    1.54
  -9  -7   1   24.39    1.44
   8   7  -1   87.85    2.74
  -8  -7   1   83.83    2.82
  -8  -7   1   84.82    2.74
  -8  -7   1   94.57    2.92
  -8  -7   1   86.48    2.76
   7   7  -1  105.52    2.97
  -7  -7   1  105.40    3.08
  -7  -7   1  108.56    4.58
  -7  -7   1   98.62    2.97
  -7  -7   1   96.92    2.92
  -7  -7   1  101.38    2.98
   7   7  -1  101.55    2.92
   6   7  -1   31.33    1.23
   6   7  -1   32.74    1.23
   6   7  -1   30.87    1.20
  -6  -7   1   30.28    1.17
  -6  -7   1   30.52    1.21
  -6  -7   1   31.78    2.29
  -6  -7   1   32.39    1.27
   5   7  -1  275.34    6.92
  -5  -7   1  258.44    7.14
  -5  -7   1  268.37    7.17
  -5  -7   1  278.10    7.16
   5   7  -1  275.20    6.89
  -5  -7   1  271.81    6.96
   5   7  -1  279.11    6.92
  -5  -7   1  272.20    8.30
  -4  -7   1   49.41    1.92
  -4  -7   1   47.78    2.62
  -4  -7   1   51.26    1.88
  -4  -7   1   49.37    1.80
  -4  -7   1   48.40    1.81
   4   7  -1   49.24    1.88
   4   7  -1   53.45    1.86
   4   7  -1   49.81    1.85
  -3  -7   1  187.18    5.34
  -3  -7   1  187.49    6.00
   3   7  -1  197.74    5.33
   3   7  -1  187.98    5.26
  -3  -7   1  194.01    5.48
  -3  -7   1  187.29    5.52
  -3  -7   1  184.61    5.30
   3   7  -1  196.34    5.30
  -2  -7   1   30.35    1.75
  -2  -7   1   29.49    1.64
   2   7  -1   29.30    1.40
   2   7  -1   25.04    1.56
  -2  -7   1   26.36    1.53
  -2  -7   1   24.40    1.83
  -1  -7   1  223.51    6.49
   1   7  -1  221.81    6.43
  -1  -7   1  229.31    6.62
   1   7  -1  224.67    6.44
  -1  -7   1  214.34    6.75
  -1  -7   1  215.87    6.63
  -1  -7   1  235.34    6.74
  -1  -7   1  228.00    6.22
   0  -7   1   50.05    2.42
   0  -7   1   52.80    2.69
   0   7  -1   55.36    2.46
   0  -7   1   59.39    2.49
   0  -7   1   56.32    2.61
   0  -7   1   61.16    2.73
   0   7  -1   51.31    2.59
   0  -7   1   52.16    2.49
   1  -7   1   79.59    3.10
  -1   7  -1   74.44    3.34
   1  -7   1   73.86    3.15
   1  -7   1   85.06    3.50
   1  -7   1   73.54    3.20
  -1   7  -1   79.75    3.29
   1  -7   1   76.84    3.47
   2  -7   1   46.60    2.68
  -2   7  -1   39.55    2.57
   2  -7   1   46.29    2.75
   2  -7   1   48.50    2.74
  -2   7  -1   46.99    2.60
   2  -7   1   44.53    2.53
  -3   7  -1   -1.53    1.19
   3  -7   1    0.67    1.01
   3  -7   1   -0.68    0.99
   3  -7   1   -1.25    0.90
  -3   7  -1   -1.14    0.86
  -4   7  -1    2.46    1.17
   4  -7   1    2.47    1.33
  -4   7  -1    2.58    1.42
   4  -7   1    4.31    1.45
  -5   7  -1   12.27    1.98
  -5   7  -1    8.49    1.68
   5  -7   1    8.67    1.68
   5  -7   1   10.00    1.81
   6  -7   1    4.70    1.63
   6  -7   1    2.81    1.48
  -6   7  -1    4.12    1.54
  -6   7  -1    4.77    1.71
   7  -7   1    3.34    1.69
  -7   7  -1    3.43    1.70
  -7   7  -1    1.40    1.50
   7  -7   1    3.14    1.69
  -8   7  -1   -1.63    1.34
   8  -7   1    1.03    1.63
  -8   7  -1    1.27    1.76
   9  -7   1   -3.13    1.56
  -9   7  -1   -0.89    1.57
  10  -7   1    0.49    1.81
 -14  -6   1    5.26    1.54
 -14  -6   1    4.53    1.61
  14   6  -1    2.93    1.45
  13   6  -1    1.27    1.19
 -13  -6   1    0.15    1.07
 -13  -6   1   -0.26    1.12
 -13  -6   1   -1.34    1.18
 -12  -6   1    1.64    1.08
  12   6  -1    0.11    1.01
 -12  -6   1    0.18    1.08
 -12  -6   1    0.39    0.99
 -11  -6   1    2.04    0.91
  11   6  -1    2.27    0.98
 -11  -6   1    2.00    0.95
 -11  -6   1    0.97    0.96
 -10  -6   1   25.10    1.86
  10   6  -1   25.03    1.79
 -10  -6   1   24.16    1.72
 -10  -6   1   24.60    1.76
  -9  -6   1    4.42    0.90
  -9  -6   1    6.60    0.87
   9   6  -1    6.54    0.92
  -9  -6   1    4.21    0.81
  -8  -6   1    7.96    0.85
  -8  -6   1    7.28    0.81
  -8  -6   1    7.29    0.78
  -8  -6   1    6.63    0.87
   8   6  -1    7.23    0.85
   7   6  -1  348.60    8.76
  -7  -6   1  338.19    8.99
   7   6  -1  359.24    8.75
  -7  -6   1  345.02   10.39
  -7  -6   1  339.31    8.84
  -7  -6   1  330.68    8.76
  -7  -6   1  363.76    9.08
   6   6  -1    3.57    0.48
  -6  -6   1    3.11    0.42
   6   6  -1    3.78    0.49
  -6  -6   1    3.11    0.39
  -6  -6   1    3.27    0.99
  -6  -6   1    3.77    0.52
   5   6  -1  455.01   11.14
   5   6  -1  450.70   11.08
  -5  -6   1  465.48   11.49
   5   6  -1  453.83   11.07
  -5  -6   1  450.43   12.54
  -5  -6   1  440.94   11.50
  -4  -6   1    0.79    0.69
   4   6  -1    0.20    0.34
   4   6  -1    0.36    0.40
   4   6  -1    0.79    0.38
  -4  -6   1    0.42    0.35
  -4  -6   1    0.40    0.34
  -4  -6   1    0.79    0.28
  -3  -6   1   23.74    1.24
  -3  -6   1   25.60    1.19
  -3  -6   1   24.92    1.65
   3   6  -1   27.47    1.20
  -3  -6   1   24.24    1.14
   3   6  -1   24.16    1.18
   3   6  -1   23.40    1.21
  -3  -6   1   23.49    1.10
   2   6  -1   16.97    0.94
  -2  -6   1   18.46    1.09
  -2  -6   1   18.35    1.48
  -2  -6   1   17.31    1.18
   2   6  -1   17.29    1.19
  -2  -6   1   16.96    0.90
  -2  -6   1   17.13    1.12
   2   6  -1   17.29    1.18
  -2  -6   1   16.60    1.05
   2   6  -1   20.55    1.22
  -1  -6   1  502.64   12.78
  -1  -6   1  494.61   12.54
   1   6  -1  480.72   12.36
  -1  -6   1  480.26   12.87
  -1  -6   1  479.95   12.43
  -1  -6   1  476.02   12.72
  -1  -6   1  476.30   12.16
   1   6  -1  483.21   12.57
   0  -6   1    7.28    0.92
   0  -6   1    8.03    0.94
   0  -6   1    9.83    1.00
   0  -6   1    8.88    1.10
   0  -6   1    7.61    1.01
   0   6  -1    6.57    1.03
   0   6  -1    9.82    1.00
   0  -6   1    9.86    1.06
   1  -6   1   48.79    2.44
  -1   6  -1   45.43    2.26
   1  -6   1   47.22    2.28
   1  -6   1   46.26    2.25
   1  -6   1   46.82    2.37
  -1   6  -1   46.73    2.39
   1  -6   1   48.69    2.54
  -2   6  -1    7.93    1.10
  -2   6  -1    9.12    1.28
   2  -6   1    6.69    1.08
   2  -6   1    8.68    1.17
   2  -6   1    8.44    1.25
   2  -6   1    9.64    1.28
   3  -6   1  199.20    6.48
   3  -6   1  209.60    6.56
   3  -6   1  203.20    6.87
  -3   6  -1  190.94    6.41
  -3   6  -1  194.29    6.58
   4  -6   1  318.09   10.10
  -4   6  -1  321.24    9.61
  -4   6  -1  317.32    9.88
   4  -6   1  327.35    9.64
  -5   6  -1    8.75    1.70
   5  -6   1    8.12    1.67
   5  -6   1    9.71    1.71
  -5   6  -1    7.16    1.52
  -6   6  -1   77.67    4.12
   6  -6   1   79.06    4.17
   6  -6   1   83.97    4.39
  -6   6  -1   87.19    4.41
  -7   6  -1    1.60    1.50
  -7   6  -1    2.13    1.61
   7  -6   1    1.85    1.49
   7  -6   1    0.76    1.38
  -8   6  -1    3.56    1.82
  -8   6  -1   -0.35    1.47
   8  -6   1    3.18    1.69
   9  -6   1   -0.49    1.71
  -9   6  -1    0.16    1.54
 -10   6  -1   11.65    2.57
  10  -6   1    8.27    2.34
 -14  -5   1    3.65    1.69
  14   5  -1    6.79    1.66
  13   5  -1    1.00    1.25
 -13  -5   1   -0.40    1.20
 -13  -5   1    0.09    1.19
 -12  -5   1    7.87    1.46
 -12  -5   1    8.58    1.46
 -12  -5   1    4.36    1.31
  12   5  -1    5.66    1.35
  11   5  -1    0.21    0.91
 -11  -5   1    0.18    0.91
 -11  -5   1    0.57    0.91
 -11  -5   1    0.99    0.95
 -10  -5   1   12.68    1.34
 -10  -5   1    9.27    1.29
 -10  -5   1   12.73    1.45
  10   5  -1   14.49    1.40
   9   5  -1   88.40    3.20
  -9  -5   1   84.05    3.31
  -9  -5   1   85.19    3.22
  -9  -5   1   85.88    3.23
  -8  -5   1   74.02    2.86
  -8  -5   1   78.03    2.83
  -8  -5   1   78.36    2.79
  -8  -5   1   85.09    3.05
   8   5  -1   79.80    2.82
  -7  -5   1   28.30    1.49
  -7  -5   1   24.41    1.37
   7   5  -1   25.26    1.37
  -7  -5   1   23.53    1.26
  -7  -5   1   25.28    1.30
   7   5  -1   27.50    1.42
  -6  -5   1  360.90    9.22
  -6  -5   1  367.81    9.43
  -6  -5   1  356.20   10.49
   6   5  -1  379.91    9.13
   6   5  -1  361.72    9.14
  -6  -5   1  379.39    9.48
  -6  -5   1  355.70    9.16
   5   5  -1  508.03   12.28
  -5  -5   1  509.22   12.69
  -5  -5   1  501.93   13.57
  -5  -5   1  485.12   12.71
  -4  -5   1    0.15    0.23
  -4  -5   1    0.66    0.22
  -4  -5   1   -0.07    0.58
  -3  -5   1  604.25   15.94
  -3  -5   1  629.64   15.46
  -3  -5   1  604.95   15.52
   3   5  -1  619.85   14.96
   3   5  -1  624.24   15.03
  -3  -5   1  611.64   15.16
   3   5  -1  617.98   14.95
  -2  -5   1   15.93    0.88
  -2  -5   1   15.25    1.32
  -2  -5   1   17.87    0.98
   2   5  -1   18.77    1.04
  -2  -5   1   16.80    0.99
   2   5  -1   18.18    1.01
   2   5  -1   17.93    0.79
   2   5  -1   17.36    0.99
  -2  -5   1   18.16    0.93
  -2  -5   1   16.75    0.66
  -1  -5   1    1.49    0.45
  -1  -5   1    1.90    0.51
   1   5  -1    1.99    0.59
   1   5  -1    3.04    0.49
  -1  -5   1    4.04    0.66
  -1  -5   1    3.41    0.60
  -1  -5   1    3.79    0.70
  -1  -5   1    3.89    0.56
   1   5  -1    3.19    0.58
   0  -5   1    1.33    0.56
   0  -5   1    1.94    0.58
   0   5  -1    1.60    0.54
   0  -5   1    0.81    0.59
   0  -5   1    1.79    0.60
   0  -5   1    0.68    0.53
   0   5  -1    0.46    0.60
   0  -5   1    1.44    0.52
  -1   5  -1   75.79    2.88
   1  -5   1   75.99    2.86
   1  -5   1   77.37    2.88
   1  -5   1   76.82    2.96
   1  -5   1   78.42    3.14
   1  -5   1   83.39    3.03
  -1   5  -1   77.08    2.92
   2  -5   1  339.21    9.58
   2  -5   1  347.24    9.53
  -2   5  -1  351.29    9.58
   2  -5   1  332.13    9.95
   2  -5   1  373.27    9.84
  -2   5  -1  351.88    9.83
  -3   5  -1  416.26   11.49
   3  -5   1  404.67   11.33
   3  -5   1  418.14   11.95
   3  -5   1  417.41   11.44
  -3   5  -1  414.02   11.71
  -3   5  -1  423.33   11.41
   4  -5   1  260.26    7.82
   4  -5   1  254.56    8.25
  -4   5  -1  253.34    7.80
  -4   5  -1  250.76    8.04
   4  -5   1  242.68    7.73
   5  -5   1   24.60    2.27
   5  -5   1   18.43    2.03
  -5   5  -1   19.63    2.04
  -5   5  -1   23.83    2.25
  -6   5  -1   64.74    3.57
   6  -5   1   63.32    3.61
   6  -5   1   64.23    3.64
  -6   5  -1   61.98    3.40
  -7   5  -1   62.96    3.70
   7  -5   1   55.56    3.61
   7  -5   1   63.15    3.62
  -7   5  -1   61.93    3.60
  -8   5  -1   29.32    2.76
  -8   5  -1   28.14    2.83
   8  -5   1   28.22    2.79
   9  -5   1    1.76    1.67
  -9   5  -1   -1.02    1.34
 -10   5  -1    1.44    1.71
  10  -5   1    4.83    2.12
  11  -5   1    8.83    2.45
 -11   5  -1    8.25    2.42
  14   4  -1    0.97    1.47
 -14  -4   1    0.42    1.44
 -13  -4   1    6.84    1.67
  13   4  -1    2.41    1.42
 -13  -4   1    4.32    1.62
  12   4  -1   15.54    1.93
 -12  -4   1   18.00    2.10
 -12  -4   1   19.97    2.03
 -11  -4   1   -0.68    0.90
 -11  -4   1   -0.65    0.88
  11   4  -1   -0.35    0.99
 -11  -4   1    0.34    1.03
 -10  -4   1   20.97    1.82
 -10  -4   1   20.10    1.80
 -10  -4   1   23.75    1.96
  10   4  -1   21.44    1.88
  -9  -4   1   12.92    1.34
   9   4  -1   15.07    1.45
  -9  -4   1   12.93    1.37
  -9  -4   1   11.60    1.35
   8   4  -1  106.93    3.65
  -8  -4   1  101.96    3.71
  -8  -4   1  105.11    3.68
  -8  -4   1  110.18    3.70
  -8  -4   1  115.40    3.98
   7   4  -1   49.24    2.03
   7   4  -1   43.59    1.93
  -7  -4   1   44.37    1.92
  -7  -4   1   46.23    2.09
  -7  -4   1   43.91    1.89
  -7  -4   1   44.65    2.00
  -6  -4   1  935.43   22.45
  -6  -4   1  879.33   22.36
   6   4  -1  920.36   21.69
  -6  -4   1  868.33   21.86
  -6  -4   1  872.40   21.79
   6   4  -1  885.71   21.74
  -5  -4   1  158.93    4.22
   5   4  -1  153.04    4.03
   5   4  -1  156.20    4.02
  -5  -4   1  149.43    4.02
  -5  -4   1  154.96    5.09
  -5  -4   1  152.26    4.16
  -5  -4   1  151.80    4.05
  -4  -4   1  424.65   11.43
  -3  -4   1   99.33    2.63
  -3  -4   1   92.72    2.63
  -3  -4   1   91.52    3.29
  -2  -4   1  387.76    9.55
  -2  -4   1  384.06    9.73
  -2  -4   1  378.52   10.12
  -2  -4   1  384.00    9.82
  -2  -4   1  377.63    9.53
   2   4  -1  382.89    9.42
   2   4  -1  383.69    9.46
   2   4  -1  388.54    9.43
   1   4  -1  176.86    4.76
  -1  -4   1  181.87    4.79
   1   4  -1  179.93    4.77
   1   4  -1  181.25    4.77
  -1  -4   1  179.20    4.82
  -1  -4   1  178.70    4.99
  -1  -4   1  181.07    5.17
   1   4  -1  174.67    4.81
   0   4  -1 1085.24   27.31
   0  -4   1 1084.44   26.71
   0   4  -1 1078.69   26.60
   0  -4   1 1091.78   26.55
   0  -4   1 1106.62   27.05
   0  -4   1 1115.33   26.80
   0  -4   1 1085.43   27.49
   0  -4   1 1121.46   27.38
  -1   4  -1  131.58    4.07
   1  -4   1  134.39    4.33
   1  -4   1  134.42    4.08
   1  -4   1  140.60    4.25
  -1   4  -1  130.13    4.13
   1  -4   1  132.97    4.16
   1  -4   1  141.78    4.11
  -2   4  -1  146.84    4.55
   2  -4   1  142.05    4.76
   2  -4   1  140.46    4.47
  -2   4  -1  140.94    4.58
  -2   4  -1  146.82    4.56
   2  -4   1  151.83    4.70
   2  -4   1  143.49    4.49
   3  -4   1  975.08   24.28
  -3   4  -1  956.08   24.92
   3  -4   1  954.10   25.10
   3  -4   1  984.71   24.36
  -3   4  -1  982.76   24.25
  -4   4  -1    0.16    0.79
   4  -4   1    1.14    0.82
  -4   4  -1    2.98    1.19
   4  -4   1    1.32    0.98
  -4   4  -1    0.29    0.80
   4  -4   1    0.87    0.92
  -5   4  -1    6.61    1.43
  -5   4  -1    5.68    1.30
   5  -4   1    5.41    1.33
  -5   4  -1    6.03    1.33
   5  -4   1    7.24    1.44
  -6   4  -1  161.60    6.00
   6  -4   1  160.29    6.16
  -6   4  -1  160.60    5.72
   6  -4   1  163.89    5.88
  -7   4  -1    0.81    1.19
   7  -4   1    1.88    1.16
   7  -4   1   -0.30    1.15
  -7   4  -1    0.13    1.18
   8  -4   1   11.01    1.86
  -8   4  -1   10.60    1.83
  -8   4  -1    6.99    1.65
  -9   4  -1   -1.61    1.20
  -9   4  -1   -0.94    1.27
   9  -4   1   -0.76    1.38
 -10   4  -1   13.93    2.45
  10  -4   1   12.07    2.39
 -11   4  -1   -0.49    1.66
  11  -4   1   -0.88    1.71
  12  -4   1    9.27    2.45
 -14  -3   1   -0.27    1.56
  14   3  -1    1.59    1.59
 -13  -3   1    9.25    1.91
 -13  -3   1    5.21    1.76
  13   3  -1    7.84    1.82
  12   3  -1   13.61    1.87
 -12  -3   1    9.62    1.77
 -12  -3   1    9.34    1.76
 -11  -3   1    1.81    1.17
  11   3  -1    1.69    1.31
 -11  -3   1    0.85    1.16
  10   3  -1   14.11    1.66
 -10  -3   1   16.80    1.69
 -10  -3   1   14.93    1.70
 -10  -3   1   16.24    1.71
   9   3  -1   48.03    2.58
  -9  -3   1   47.91    2.54
  -9  -3   1   44.86    2.45
  -9  -3   1   50.31    2.64
  -8  -3   1   79.73    3.20
  -8  -3   1   88.74    3.52
   8   3  -1   80.58    3.22
  -8  -3   1   79.93    3.29
  -8  -3   1   81.10    3.24
   7   3  -1    4.75    0.95
  -7  -3   1    4.23    0.92
  -7  -3   1    4.71    0.85
   7   3  -1    4.19    0.91
  -7  -3   1    3.52    0.85
  -7  -3   1    4.38    0.80
  -6  -3   1  820.72   20.53
   6   3  -1  813.97   20.47
  -6  -3   1  834.56   20.63
   6   3  -1  827.53   20.48
  -6  -3   1  864.80   21.17
   6   3  -1  862.34   20.45
  -6  -3   1  817.40   21.06
  -5  -3   1 1609.44   38.80
   5   3  -1 1626.06   37.62
  -5  -3   1 1540.24   38.83
   5   3  -1 1562.07   37.71
  -5  -3   1 1545.26   37.90
  -5  -3   1 1561.57   37.85
  -5  -3   1 1547.48   38.80
   4   3  -1   46.00    1.40
  -4  -3   1   46.74    1.50
  -4  -3   1   42.97    2.15
  -4  -3   1   46.29    1.38
   4   3  -1   44.82    1.40
  -4  -3   1   45.33    1.45
  -4  -3   1   43.45    1.34
  -3  -3   1 3785.37   91.32
  -2  -3   1 3511.69   84.49
  -2  -3   1 3493.70   95.00
   1   3  -1 8191.47  207.54
  -1  -3   1 8404.16  203.20
  -1  -3   1 8253.26  203.00
  -1  -3   1 8496.11  204.85
   1   3  -1 8470.47  202.01
   1   3  -1 8724.52  201.25
  -1  -3   1 8455.27  207.29
   1   3  -1 8438.47  208.32
  -1  -3   1 8244.21  208.01
   1   3  -1 8229.89  207.59
   0  -3   1 1868.42   44.55
   0   3  -1 1851.92   44.58
   0  -3   1 1852.61   44.72
   0   3  -1 1826.50   45.79
   0   3  -1 1898.33   44.50
   0   3  -1 1919.01   44.50
   0  -3   1 1875.98   45.19
   0  -3   1 1816.99   45.90
   0   3  -1 1839.20   45.77
   0  -3   1 1855.94   44.74
   0  -3   1 1864.08   45.77
  -1   3  -1  150.17    4.25
   1  -3   1  148.10    4.23
   1  -3   1  145.43    4.23
   1  -3   1  151.91    4.38
  -1   3  -1  150.31    4.34
   1  -3   1  144.66    4.28
   1  -3   1  146.57    4.43
  -2   3  -1    6.21    0.82
   2  -3   1    8.08    0.78
   2  -3   1    8.65    0.84
   2  -3   1    8.32    0.88
  -2   3  -1    7.19    0.78
   2  -3   1    6.59    0.80
   2  -3   1    7.60    0.87
  -3   3  -1 1623.67   40.48
  -3   3  -1 1620.89   39.57
   3  -3   1 1623.83   39.46
   3  -3   1 1625.08   39.40
  -3   3  -1 1599.81   39.32
   3  -3   1 1627.97   40.63
  -4   3  -1    9.87    1.18
  -4   3  -1   10.91    1.19
   4  -3   1    7.94    1.10
  -4   3  -1    5.96    0.97
   4  -3   1    8.89    1.14
  -5   3  -1   35.09    2.21
   5  -3   1   32.39    2.23
   5  -3   1   31.28    2.34
  -5   3  -1   30.26    2.11
  -5   3  -1   32.97    2.11
  -5   3  -1   32.86    2.19
  -6   3  -1  311.54    9.28
   6  -3   1  300.14    9.41
   6  -3   1  316.52    9.22
  -6   3  -1  302.10    9.35
  -6   3  -1  293.33    8.87
   7  -3   1   23.40    2.15
  -7   3  -1   26.43    2.37
   7  -3   1   20.32    2.13
  -7   3  -1   25.63    2.25
  -7   3  -1   26.54    2.30
   8  -3   1   43.27    3.03
  -8   3  -1   40.83    2.89
  -8   3  -1   34.36    2.74
  -9   3  -1    2.40    1.39
   9  -3   1    0.32    1.26
  -9   3  -1    0.63    1.43
 -10   3  -1   -1.60    1.26
  10  -3   1    0.46    1.41
 -11   3  -1    1.28    1.64
  11  -3   1   -0.90    1.72
 -12   3  -1    9.13    2.31
  12  -3   1    9.20    2.38
 -13  -2   1   16.42    2.32
  13   2  -1   16.91    2.32
 -13  -2   1   13.41    2.37
 -12  -2   1   -2.78    1.08
 -12  -2   1   -0.70    1.21
  12   2  -1   -0.55    1.30
 -11  -2   1    3.83    1.33
  11   2  -1    2.11    1.31
 -11  -2   1    3.74    1.46
 -10  -2   1   52.38    3.18
 -10  -2   1   61.07    3.28
  10   2  -1   61.76    3.23
 -10  -2   1   54.40    3.07
  -9  -2   1   30.98    2.21
  -9  -2   1   29.23    2.19
   9   2  -1   27.67    2.10
  -9  -2   1   28.53    2.04
   8   2  -1   40.29    2.35
  -8  -2   1   35.52    2.28
  -8  -2   1   37.56    2.20
  -8  -2   1   37.05    2.22
   7   2  -1   64.65    2.71
   7   2  -1   65.46    2.47
  -7  -2   1   65.19    2.25
  -7  -2   1   67.37    2.74
  -7  -2   1   64.55    2.82
  -7  -2   1   68.21    2.82
   6   2  -1   79.36    2.59
  -6  -2   1   79.56    2.86
  -6  -2   1   77.60    2.76
   6   2  -1   73.97    2.79
   6   2  -1   80.85    2.84
  -6  -2   1   78.21    2.39
  -6  -2   1   73.26    2.78
   5   2  -1   38.55    1.61
  -5  -2   1   33.45    1.52
   5   2  -1   34.53    1.53
  -5  -2   1   33.95    1.49
  -5  -2   1   34.76    1.19
  -5  -2   1   34.87    1.64
   5   2  -1   34.27    1.37
  -5  -2   1   34.85    1.55
  -4  -2   1  186.75    4.96
   4   2  -1  179.79    4.70
   4   2  -1  182.27    4.72
   4   2  -1  180.60    4.74
  -4  -2   1  175.97    4.72
  -4  -2   1  172.83    5.31
  -4  -2   1  180.40    4.79
  -4  -2   1  176.55    4.88
  -3  -2   1  380.95   10.06
  -3  -2   1  388.68    9.80
  -3  -2   1  374.74    9.68
   3   2  -1  395.43    9.47
  -3  -2   1  384.23    9.71
   3   2  -1  386.35    9.51
  -3  -2   1  381.57    9.81
  -2  -2   1   16.41    0.98
  -1  -2   1 1008.47   27.70
   1   2  -1 1069.09   26.79
   1   2  -1 1069.36   27.21
  -1  -2   1 1041.30   25.78
   1   2  -1 1068.14   26.35
  -1  -2   1 1055.22   27.36
   0  -2   1 2122.58   50.70
   0   2  -1 2133.60   51.97
   0   2  -1 2053.83   52.39
   0  -2   1 2120.47   50.73
   0  -2   1 2083.78   52.66
   0  -2   1 2071.53   51.24
   0   2  -1 2115.72   51.19
   0   2  -1 2164.73   50.35
  -1   2  -1 3570.88   87.55
   1  -2   1 3709.90   87.26
   1  -2   1 3592.87   85.93
  -1   2  -1 3514.17   85.90
  -1   2  -1 3549.25   85.45
   1  -2   1 3576.04   85.99
   1  -2   1 3609.24   86.43
   1  -2   1 3438.71   88.77
  -1   2  -1 3560.59   87.35
  -2   2  -1  158.65    4.78
   2  -2   1  171.33    4.77
   2  -2   1  169.40    4.69
   2  -2   1  162.20    4.87
   2  -2   1  163.05    4.67
   2  -2   1  167.56    4.81
  -2   2  -1  167.52    4.68
  -2   2  -1  171.03    4.91
   3  -2   1   43.77    1.95
  -3   2  -1   44.22    2.04
  -3   2  -1   44.40    1.91
  -3   2  -1   39.38    1.86
  -3   2  -1   39.80    1.86
  -3   2  -1   42.68    1.88
   3  -2   1   43.49    2.00
  -4   2  -1  249.87    7.03
  -4   2  -1  242.64    6.93
  -4   2  -1  242.36    7.19
   4  -2   1  244.90    7.00
   4  -2   1  242.25    7.29
   4  -2   1  254.17    7.00
  -4   2  -1  251.49    7.14
  -5   2  -1  727.34   19.47
  -5   2  -1  762.30   19.14
   5  -2   1  748.14   19.58
  -5   2  -1  722.94   18.77
  -5   2  -1  763.17   19.05
   5  -2   1  720.76   18.91
   6  -2   1   48.00    2.71
   6  -2   1   41.49    2.55
  -6   2  -1   49.96    2.69
  -6   2  -1   47.31    2.63
  -6   2  -1   48.79    2.65
  -6   2  -1   46.14    2.63
   7  -2   1   63.76    3.41
   7  -2   1   64.20    3.28
  -7   2  -1   64.98    3.25
  -7   2  -1   64.23    3.28
  -7   2  -1   64.34    3.42
   8  -2   1    0.78    1.07
   8  -2   1    1.15    1.23
  -8   2  -1   -0.62    1.07
  -8   2  -1    1.17    1.16
  -8   2  -1   -1.12    1.12
   9  -2   1    2.48    1.43
  -9   2  -1    2.41    1.35
 -10   2  -1   -1.17    1.29
  10  -2   1   -2.13    1.17
  11  -2   1    8.19    2.11
 -11   2  -1    8.58    2.16
  12  -2   1   -0.64    1.76
 -12   2  -1    3.51    1.86
  13  -2   1    4.60    2.10
 -13  -1   1    3.10    1.66
  13   1  -1    3.06    1.80
 -12  -1   1    6.93    1.70
 -12  -1   1    8.47    1.96
  12   1  -1    4.25    1.68
 -11  -1   1    4.90    1.50
 -11  -1   1    2.51    1.48
  11   1  -1    5.23    1.55
  10   1  -1   14.02    1.90
 -10  -1   1   16.11    1.88
 -10  -1   1   14.06    1.85
  -9  -1   1    5.25    1.26
  -9  -1   1    7.87    1.41
   9   1  -1    8.21    1.43
  -9  -1   1    7.09    1.44
  -8  -1   1    8.43    1.32
  -8  -1   1    9.53    1.30
  -8  -1   1    9.45    1.31
   8   1  -1    8.99    1.42
  -7  -1   1   79.24    2.90
   7   1  -1   84.16    3.17
   7   1  -1   83.44    3.31
  -7  -1   1   81.17    3.30
  -7  -1   1   79.65    3.37
   7   1  -1   78.62    3.31
  -7  -1   1   92.25    3.66
  -7  -1   1   78.09    3.30
  -6  -1   1   35.51    1.85
  -6  -1   1   34.45    1.84
  -6  -1   1   38.59    2.08
   6   1  -1   31.12    1.88
   6   1  -1   32.68    1.76
  -6  -1   1   32.20    1.64
   6   1  -1   31.02    1.82
  -6  -1   1   31.75    1.82
  -5  -1   1  597.13   15.13
   5   1  -1  607.40   15.41
  -5  -1   1  607.40   14.84
  -5  -1   1  599.46   15.23
  -5  -1   1  596.95   15.62
   5   1  -1  593.19   15.08
  -5  -1   1  606.99   15.55
  -4  -1   1    0.46    0.34
  -4  -1   1    0.18    0.39
   4   1  -1    0.28    0.44
  -4  -1   1   -0.12    0.18
  -4  -1   1    0.31    0.37
   4   1  -1    0.84    0.46
   4   1  -1   -0.19    0.37
  -4  -1   1    0.68    0.39
   3   1  -1 1330.07   30.78
   3   1  -1 1296.12   31.65
  -3  -1   1 1256.61   31.41
  -3  -1   1 1250.17   31.75
  -3  -1   1 1278.55   30.97
  -3  -1   1 1270.14   31.01
   3   1  -1 1270.24   31.73
   3   1  -1 1297.89   30.88
   2   1  -1 4758.42  120.08
   2   1  -1 4900.72  114.45
  -2  -1   1 4683.45  116.36
  -2  -1   1 4674.04  119.47
  -2  -1   1 4756.38  116.62
   2   1  -1 4652.69  119.43
  -2  -1   1 4834.48  118.29
  -2  -1   1 4630.46  115.78
   2   1  -1 4703.85  115.10
  -2  -1   1 4654.48  118.57
  -1  -1   1   47.50    1.63
  -1  -1   1   49.40    1.62
   0   1  -1  676.57   17.06
   0  -1   1  594.08   16.29
   0   1  -1  684.65   16.51
   0   1  -1  708.19   16.45
   0  -1   1  663.30   17.07
   0  -1   1  679.71   16.67
   0  -1   1  682.90   16.66
   0   1  -1  673.48   17.00
  -1   1  -1    4.16    0.41
  -1   1  -1    2.77    0.39
  -1   1  -1    3.77    0.43
   1  -1   1    3.44    0.38
  -1   1  -1    4.68    0.44
   1  -1   1    4.02    0.42
   1  -1   1    3.40    0.38
   1  -1   1    3.89    0.42
  -1   1  -1    3.38    0.36
   1  -1   1    4.29    0.44
  -2   1  -1  857.40   21.00
  -2   1  -1  863.99   21.05
  -2   1  -1  878.71   21.60
   2  -1   1  887.30   21.53
  -2   1  -1  828.22   21.52
   2  -1   1  839.11   21.59
  -2   1  -1  865.64   20.95
   2  -1   1  881.10   21.06
   2  -1   1  850.77   20.95
  -3   1  -1   68.16    2.34
   3  -1   1   63.04    2.25
  -3   1  -1   68.94    2.42
  -3   1  -1   67.07    2.32
   3  -1   1   64.04    2.45
  -3   1  -1   73.37    2.56
  -3   1  -1   62.98    2.36
   3  -1   1   66.62    2.35
  -4   1  -1    0.68    0.56
  -4   1  -1    0.96    0.64
   4  -1   1    0.46    0.56
   4  -1   1    0.10    0.54
  -4   1  -1    1.13    0.65
  -4   1  -1    0.61    0.51
  -4   1  -1   -0.07    0.44
  -5   1  -1  140.02    4.53
  -5   1  -1  135.96    4.67
  -5   1  -1  134.63    4.32
   5  -1   1  131.14    4.52
   5  -1   1  135.89    4.43
  -5   1  -1  132.62    4.51
  -5   1  -1  134.68    4.37
  -6   1  -1   13.11    1.34
  -6   1  -1   13.96    1.41
   6  -1   1   12.77    1.37
   6  -1   1   13.33    1.41
  -6   1  -1   12.52    1.40
  -6   1  -1   13.12    1.46
   7  -1   1  157.26    5.58
   7  -1   1  156.29    5.50
  -7   1  -1  149.62    5.49
  -7   1  -1  153.28    5.53
  -7   1  -1  168.43    5.55
  -7   1  -1  156.16    5.25
  -8   1  -1    0.95    1.11
  -8   1  -1    3.21    1.27
   8  -1   1    1.45    1.13
  -8   1  -1    0.36    1.07
   8  -1   1    1.29    1.20
  -9   1  -1   16.57    1.93
   9  -1   1   16.88    2.01
  -9   1  -1   15.12    2.05
  10  -1   1    0.67    1.31
 -10   1  -1   -0.74    1.10
  11  -1   1   14.28    2.29
 -11   1  -1   16.13    2.29
  12  -1   1   -0.40    1.65
 -12   1  -1   -0.39    1.57
  13  -1   1    6.96    2.17
 -13   1  -1    5.56    2.06
  13   0  -1   -1.06    1.58
 -12   0   1    0.71    1.42
  12   0  -1    0.07    1.52
  11   0  -1   10.44    1.96
 -11   0   1   10.95    2.00
 -11   0   1    8.68    1.79
 -10   0   1    8.99    1.68
  10   0  -1    4.18    1.52
 -10   0   1    5.43    1.61
  -9   0   1    1.46    1.16
   9   0  -1    0.04    1.05
  -9   0   1    1.70    1.26
  -8   0   1  158.77    5.51
  -8   0   1  150.51    5.54
   8   0  -1  149.10    5.42
  -8   0   1  147.71    5.50
   7   0  -1  256.55    7.70
   7   0  -1  244.03    7.57
  -7   0   1  244.62    7.78
  -7   0   1  279.08    8.20
  -7   0   1  264.41    7.72
   7   0  -1  240.64    7.55
  -7   0   1  253.68    7.24
  -7   0   1  255.42    7.77
   6   0  -1    2.68    0.96
  -6   0   1    2.86    0.83
  -6   0   1    3.57    0.82
  -6   0   1    2.71    0.84
   6   0  -1    2.74    0.77
   6   0  -1    2.60    0.90
  -6   0   1    2.17    0.88
  -6   0   1    2.05    0.79
   5   0  -1  394.72   10.59
   5   0  -1  393.57   10.86
  -5   0   1  423.74   11.14
  -5   0   1  413.13   10.71
  -5   0   1  400.18   10.41
  -5   0   1  405.01   10.76
  -5   0   1  401.62   10.95
   4   0  -1  565.25   14.55
  -4   0   1  558.73   14.27
  -4   0   1  572.89   14.24
   4   0  -1  544.25   14.13
  -4   0   1  558.39   14.58
  -4   0   1  558.35   14.01
  -4   0   1  587.28   14.71
  -3   0   1   53.13    1.84
   3   0  -1   55.63    2.00
  -3   0   1   55.30    1.91
   3   0  -1   50.89    1.90
  -3   0   1   60.41    2.09
  -3   0   1   53.36    1.96
  -3   0   1   54.18    1.96
  -2   0   1 1742.18   42.10
  -2   0   1 1501.66   42.68
   2   0  -1 1772.34   41.68
   2   0  -1 1784.61   42.75
   2   0  -1 1737.21   42.85
   2   0  -1 1800.99   41.54
  -2   0   1 1744.19   41.61
  -2   0   1 1775.60   41.79
  -2   0   1 1753.41   41.83
  -2   0   1 1762.96   42.89
   1   0  -1 3284.69   83.73
  -1   0   1 3364.45   81.22
  -1   0   1 3322.31   81.78
   1   0  -1 3381.29   81.48
   1   0  -1 3371.66   80.88
   1   0  -1 3437.25   80.40
  -1   0   1 3274.14   80.97
   1   0  -1 3362.58   83.39
  -1   0   1 3232.88   83.58
  -1   0   1 3312.04   81.82
   0   0   1   -8.10    0.04
  -1   0  -1 5140.13  138.98
   1   0   1 5342.57  140.05
  -1   0  -1 6308.42  145.41
   1   0   1 5907.40  144.92
  -1   0  -1 6228.26  141.22
  -1   0  -1 5857.34  140.31
  -2   0  -1    1.68    0.34
   2   0   1    0.56    0.36
  -2   0  -1    0.15    0.31
  -2   0  -1    1.62    0.34
  -2   0  -1    0.03    0.34
  -2   0  -1    0.06    0.29
   2   0   1   -0.05    0.27
   2   0   1    0.10    0.25
   2   0   1    0.43    0.33
   3   0   1 2972.42   71.24
   3   0   1 2975.54   73.25
  -3   0  -1 2983.48   71.19
  -3   0  -1 3068.10   73.20
   3   0   1 3023.39   73.08
  -3   0  -1 2980.11   71.38
  -3   0  -1 2906.98   73.20
  -3   0  -1 2985.64   71.47
  -4   0  -1 1565.18   37.04
  -4   0  -1 1482.69   36.00
  -4   0  -1 1488.20   35.83
   4   0   1 1468.45   36.93
  -4   0  -1 1426.08   36.88
  -4   0  -1 1493.23   36.10
   4   0   1 1470.51   35.91
  -5   0  -1   62.03    2.46
  -5   0  -1   63.82    2.43
  -5   0  -1   60.95    2.52
   5   0   1   58.21    2.48
  -5   0  -1   70.22    2.77
  -5   0  -1   63.28    2.55
   5   0   1   61.86    2.47
  -6   0  -1   33.75    1.97
  -6   0  -1   35.20    2.10
   6   0   1   34.33    1.95
   6   0   1   31.16    1.95
  -6   0  -1   32.71    1.87
  -6   0  -1   37.29    1.93
  -6   0  -1   34.59    1.94
   7   0   1 1029.11   27.19
  -7   0  -1 1070.64   28.06
  -7   0  -1 1189.95   28.45
  -7   0  -1 1071.09   26.97
  -7   0  -1 1081.75   27.51
   7   0   1 1077.10   27.96
  -7   0  -1 1099.88   27.42
  -8   0  -1  125.82    4.88
   8   0   1  128.01    4.77
   8   0   1  114.86    4.66
  -8   0  -1  129.38    4.91
  -8   0  -1  133.47    4.85
  -8   0  -1  127.34    4.52
  -9   0  -1   28.56    2.46
   9   0   1   34.30    2.48
  -9   0  -1   34.73    2.67
  10   0   1    4.50    1.52
 -10   0  -1    6.70    1.60
 -10   0  -1    7.03    1.73
  11   0   1   28.68    2.70
 -11   0  -1   35.94    3.03
 -12   0  -1   12.25    2.17
  12   0   1   14.17    2.25
  13   0   1    0.10    1.58
 -13   0  -1    0.79    1.55
  13  -1  -1   -0.20    1.79
 -12   1   1   -1.22    1.42
  12  -1  -1    1.24    1.79
  11  -1  -1   16.56    2.43
 -11   1   1   12.13    2.17
 -10   1   1    8.06    1.80
 -10   1   1    8.66    1.88
  10  -1  -1    9.10    1.90
  -9   1   1   73.02    4.01
  -9   1   1   69.68    3.90
   9  -1  -1   75.60    3.91
  -8   1   1   35.45    2.55
  -8   1   1   41.61    2.87
   8  -1  -1   39.08    2.79
   7  -1  -1    4.00    1.27
  -7   1   1    5.16    1.21
   7  -1  -1    6.76    1.21
  -7   1   1    4.65    1.15
  -7   1   1    5.22    1.22
   7  -1  -1    5.39    1.29
  -7   1   1    5.75    1.28
   6  -1  -1   39.85    2.27
  -6   1   1   38.75    2.27
   6  -1  -1   39.29    2.18
   6  -1  -1   30.89    2.21
  -6   1   1   35.34    2.24
  -6   1   1   36.17    2.13
  -6   1   1   41.34    2.17
  -6   1   1   45.86    2.66
  -5   1   1   82.34    3.04
  -5   1   1   84.52    3.40
  -5   1   1   88.16    3.22
  -5   1   1   79.57    3.23
  -5   1   1   85.73    3.28
   5  -1  -1   78.89    3.18
   5  -1  -1   82.05    3.20
  -4   1   1   11.96    1.06
   4  -1  -1   13.14    1.12
   4  -1  -1   13.71    1.17
  -4   1   1   15.25    1.16
  -4   1   1   14.19    1.17
  -4   1   1   12.22    1.12
  -4   1   1   14.90    1.27
   3  -1  -1  691.73   17.82
  -3   1   1  727.55   17.94
  -3   1   1  704.74   17.37
  -3   1   1  680.57   17.80
  -3   1   1  679.02   17.40
   3  -1  -1  698.05   17.32
  -3   1   1  701.79   17.23
  -2   1   1   91.41    2.93
  -2   1   1   96.03    2.86
   2  -1  -1   91.39    2.90
  -2   1   1   90.48    2.82
  -2   1   1  100.54    3.04
  -2   1   1   93.15    2.90
   2  -1  -1   91.00    2.95
   2  -1  -1   93.01    2.87
  -1   1   1 6790.90  161.45
   1  -1  -1 6562.08  160.58
  -1   1   1 6542.63  165.82
  -1   1   1 6587.25  161.62
  -1   1   1 6885.72  161.36
   1  -1  -1 6771.62  160.04
  -1   1   1 6647.80  165.73
   1  -1  -1 6821.38  164.75
   1  -1  -1 6414.66  165.39
   1  -1  -1 6837.17  160.83
   0   1   1 3888.36   93.67
   0   1   1 3976.02   93.98
   0   1   1 3956.94   93.32
   0  -1  -1 3868.52   97.13
   0  -1  -1 3964.43   93.73
   0   1   1 3904.69   93.58
   0  -1  -1 3739.14   96.59
   0   1   1 3576.91   96.46
   0  -1  -1 3873.72   94.40
   0  -1  -1 3916.52   93.81
   0   1   1 3864.55   97.06
   0  -1  -1 3815.41   97.06
  -1  -1  -1  816.95   18.92
  -1  -1  -1  605.80   18.03
   1   1   1  834.40   18.93
   1   1   1  681.82   18.17
  -1  -1  -1  663.35   18.19
   1   1   1  826.03   18.29
   2   1   1  267.70    6.73
  -2  -1  -1  264.86    6.93
   2   1   1  266.31    6.94
   2   1   1  270.78    6.91
  -2  -1  -1  270.87    6.72
   2   1   1  272.59    6.71
  -2  -1  -1  273.93    6.79
  -2  -1  -1  264.02    6.94
  -2  -1  -1  271.67    6.76
  -3  -1  -1  156.89    4.19
   3   1   1  157.25    4.24
  -3  -1  -1  154.75    4.22
  -3  -1  -1  161.19    4.42
   3   1   1  154.92    4.29
  -3  -1  -1  155.92    4.35
  -3  -1  -1  157.44    4.27
   3   1   1  154.36    4.34
   3   1   1  164.67    4.25
   4   1   1 1764.98   42.91
  -4  -1  -1 1785.57   42.84
  -4  -1  -1 1734.83   44.10
  -4  -1  -1 1765.14   43.09
  -4  -1  -1 1807.18   43.04
   4   1   1 1776.80   44.11
  -4  -1  -1 1878.15   44.19
   5   1   1   -0.84    0.41
  -5  -1  -1    0.03    0.42
  -5  -1  -1   -0.05    0.54
  -5  -1  -1   -0.91    0.41
  -5  -1  -1    0.12    0.53
  -5  -1  -1   -1.00    0.52
  -6  -1  -1   23.94    1.60
   6   1   1   26.71    1.58
   6   1   1   24.18    1.53
  -6  -1  -1   25.14    1.58
  -6  -1  -1   24.28    1.48
  -6  -1  -1   25.97    1.68
  -6  -1  -1   25.77    1.56
  -7  -1  -1  184.08    5.77
  -7  -1  -1  184.56    5.70
   7   1   1  178.25    5.66
   7   1   1  176.03    5.61
  -7  -1  -1  197.04    6.03
  -7  -1  -1  171.06    5.70
  -7  -1  -1  171.67    5.35
   8   1   1    4.29    1.23
  -8  -1  -1    6.27    1.26
  -8  -1  -1    5.46    1.13
  -8  -1  -1    7.02    1.26
  -8  -1  -1    7.10    1.22
   8   1   1    9.41    1.24
  -9  -1  -1   89.44    4.02
  -9  -1  -1   82.91    3.87
  -9  -1  -1   97.71    4.01
   9   1   1   84.61    3.84
  10   1   1   -0.49    1.12
 -10  -1  -1    0.21    1.17
 -10  -1  -1   -1.24    0.97
 -11  -1  -1    1.70    1.26
 -11  -1  -1    0.22    1.23
  11   1   1    3.73    1.47
  12   1   1    1.65    1.47
 -12  -1  -1    3.21    1.61
 -12  -1  -1   -0.63    1.07
  13   1   1    0.02    1.48
 -13  -1  -1    1.18    1.57
  14   1   1    2.56    1.85
 -12   2   1    0.93    1.69
  12  -2  -1    2.77    1.94
  11  -2  -1   10.37    2.29
 -11   2   1    9.09    2.26
  10  -2  -1    3.47    1.77
 -10   2   1    2.30    1.63
   9  -2  -1   77.07    4.15
  -9   2   1   70.10    4.09
   8  -2  -1    4.03    1.50
  -8   2   1    3.97    1.42
  -8   2   1    2.98    1.50
   7  -2  -1  163.04    5.89
  -7   2   1  169.30    5.61
   7  -2  -1  163.44    5.94
  -7   2   1  156.11    5.99
  -7   2   1  173.37    6.11
   6  -2  -1  195.42    6.56
  -6   2   1  191.47    6.56
  -6   2   1  198.24    6.24
   6  -2  -1  199.49    6.49
  -6   2   1  202.63    6.60
   6  -2  -1  200.97    6.54
  -6   2   1  216.63    6.61
  -5   2   1  768.70   20.01
  -5   2   1  787.36   20.47
  -5   2   1  811.62   20.02
   5  -2  -1  773.23   19.82
   5  -2  -1  776.48   20.45
  -5   2   1  774.98   19.65
   5  -2  -1  746.86   19.77
  -4   2   1    1.95    0.78
   4  -2  -1    1.46    0.70
   4  -2  -1    1.20    0.72
  -4   2   1    0.57    0.58
  -4   2   1    1.79    0.69
  -4   2   1    1.55    0.73
  -4   2   1    2.21    0.75
   3  -2  -1  814.23   20.49
  -3   2   1  801.19   21.08
  -3   2   1  852.70   21.26
  -3   2   1  821.49   20.57
   3  -2  -1  807.59   21.15
  -3   2   1  834.89   20.68
  -3   2   1  846.04   20.48
   2  -2  -1  126.61    3.80
  -2   2   1  131.33    3.86
  -2   2   1  124.31    3.87
  -2   2   1  123.52    3.92
   2  -2  -1  129.46    4.03
  -2   2   1  134.68    4.07
  -2   2   1  129.21    3.83
   2  -2  -1  126.80    3.83
  -1   2   1   25.36    1.26
   1  -2  -1   26.21    1.24
   1  -2  -1   25.54    1.30
  -1   2   1   26.10    1.20
  -1   2   1   26.01    1.27
  -1   2   1   26.68    1.25
   1  -2  -1   30.08    1.34
  -1   2   1   28.94    1.33
   0   2   1  236.87    6.05
   0   2   1  233.33    6.20
   0   2   1  240.29    6.27
   0  -2  -1  234.63    6.26
   0  -2  -1  229.57    6.06
   0   2   1  236.60    6.00
   0   2   1  247.35    6.28
   0  -2  -1  238.45    6.03
   0  -2  -1  242.05    6.23
   0  -2  -1  206.54    6.23
   0  -2  -1  235.17    6.06
   0   2   1  237.84    6.03
   1   2   1  695.29   17.48
  -1  -2  -1  701.92   17.11
  -1  -2  -1  715.50   17.52
   1   2   1  715.88   16.97
   1   2   1  702.95   16.94
   1   2   1  694.43   17.53
   1   2   1  700.09   17.01
  -1  -2  -1  690.48   17.56
  -1  -2  -1  682.74   17.22
  -1  -2  -1  713.14   17.03
  -2  -2  -1 2765.95   71.40
  -2  -2  -1 2989.68   71.47
   2   2   1 2954.46   73.86
  -2  -2  -1 2934.26   73.84
   2   2   1 3005.74   71.87
   2   2   1 3023.77   71.22
   2   2   1 2986.61   73.51
   3   2   1   98.33    2.82
  -3  -2  -1   96.29    2.76
   3   2   1   99.41    2.79
  -3  -2  -1   98.60    2.79
   3   2   1  103.09    2.80
  -3  -2  -1   97.50    2.84
   3   2   1  101.66    2.80
  -4  -2  -1  418.02   10.40
  -4  -2  -1  405.07   10.80
  -4  -2  -1  426.32   10.60
   4   2   1  412.27   10.75
   4   2   1  438.08   10.51
   4   2   1  418.97   10.51
  -4  -2  -1  427.19   10.55
  -5  -2  -1  446.04   11.37
   5   2   1  445.78   11.50
  -5  -2  -1  443.38   11.09
  -5  -2  -1  442.05   11.66
  -5  -2  -1  452.98   11.32
  -5  -2  -1  440.73   11.59
   5   2   1  441.13   11.26
  -6  -2  -1   23.49    1.44
   6   2   1   21.19    1.42
  -6  -2  -1   20.54    1.27
  -6  -2  -1   22.19    1.58
   6   2   1   22.69    1.34
  -6  -2  -1   21.36    1.44
  -6  -2  -1   22.59    1.40
  -7  -2  -1  562.66   14.94
   7   2   1  574.54   15.02
  -7  -2  -1  570.87   14.44
  -7  -2  -1  612.69   15.46
   7   2   1  561.36   14.77
  -7  -2  -1  546.66   15.16
  -7  -2  -1  595.93   14.94
  -8  -2  -1   28.55    1.75
  -8  -2  -1   32.54    2.29
  -8  -2  -1   27.53    1.91
   8   2   1   28.83    1.84
  -8  -2  -1   28.97    1.93
   8   2   1   28.80    2.09
  -8  -2  -1   26.96    1.94
   9   2   1  112.67    4.37
  -9  -2  -1  118.54    4.56
  -9  -2  -1  112.38    4.47
  -9  -2  -1  124.25    4.57
  10   2   1    7.98    1.49
 -10  -2  -1    6.67    1.33
 -10  -2  -1    5.76    1.42
 -11  -2  -1    1.59    1.14
 -11  -2  -1    0.52    1.16
  11   2   1    0.62    1.22
 -12  -2  -1   -0.70    1.21
 -12  -2  -1    2.42    1.51
  12   2   1    2.02    1.41
 -13  -2  -1    0.42    1.45
 -13  -2  -1   -1.46    1.39
  13   2   1    1.52    1.57
  14   2   1   -1.26    1.48
  12  -3  -1   -0.48    1.86
 -11   3   1    1.53    1.74
  11  -3  -1    1.62    1.99
 -10   3   1    5.30    1.87
  10  -3  -1    1.14    1.64
   9  -3  -1   33.74    2.97
  -9   3   1   30.71    2.92
   8  -3  -1    3.12    1.40
  -8   3   1    3.17    1.35
   7  -3  -1    4.47    1.39
   7  -3  -1    3.50    1.38
  -7   3   1    4.33    1.36
  -7   3   1    4.31    1.35
  -7   3   1    4.33    1.46
   6  -3  -1   78.55    3.78
  -6   3   1   75.43    3.66
   6  -3  -1   81.54    3.80
  -6   3   1   83.46    3.87
   6  -3  -1   79.35    3.73
  -6   3   1   82.27    3.65
  -5   3   1  107.39    4.04
   5  -3  -1  107.67    4.31
  -5   3   1  109.99    4.28
  -5   3   1  105.25    4.22
   5  -3  -1  108.64    4.26
   5  -3  -1  109.78    4.29
  -5   3   1  114.04    4.23
  -4   3   1  145.13    4.81
   4  -3  -1  153.56    4.96
   4  -3  -1  142.02    5.05
  -4   3   1  147.55    5.01
  -4   3   1  150.52    4.93
  -4   3   1  145.81    4.95
   3  -3  -1  294.54    8.64
   3  -3  -1  283.97    8.21
  -3   3   1  311.00    8.47
  -3   3   1  287.41    8.49
   3  -3  -1  300.99    8.30
  -3   3   1  304.72    8.24
  -3   3   1  318.21    8.41
   2  -3  -1   -0.41    0.51
  -2   3   1    0.08    0.48
  -2   3   1    0.18    0.48
   2  -3  -1   -0.17    0.20
  -2   3   1    3.96    0.75
  -2   3   1   -0.11    0.56
   2  -3  -1   -0.76    0.48
  -1   3   1 1544.05   37.75
  -1   3   1 1605.97   38.93
   1  -3  -1 1585.19   37.80
   1  -3  -1 1597.97   38.83
  -1   3   1 1545.47   38.84
   1  -3  -1 1565.24   37.94
   1  -3  -1 1545.57   37.88
   1  -3  -1 1536.43   38.94
   0  -3  -1 1434.21   34.54
   0  -3  -1 1462.24   35.39
   0  -3  -1 1451.40   34.67
   0  -3  -1 1445.45   35.50
   0   3   1 1450.19   35.55
   0   3   1 1394.96   34.38
   0   3   1 1483.74   35.58
   0   3   1 1426.86   34.54
   0  -3  -1 1418.81   34.67
   0  -3  -1 1400.61   35.59
   0   3   1 1423.46   35.51
   0   3   1 1426.76   34.66
   1   3   1    7.86    0.66
   1   3   1    9.13    0.68
  -1  -3  -1    8.96    0.67
  -1  -3  -1    8.22    0.62
  -1  -3  -1    8.67    0.71
   1   3   1    8.97    0.64
  -1  -3  -1    8.08    0.62
   1   3   1    9.22    0.68
   1   3   1    8.49    0.68
  -1  -3  -1   10.23    0.57
  -1  -3  -1   11.11    0.71
  -1  -3  -1    8.26    0.65
  -2  -3  -1 2441.29   61.01
  -2  -3  -1 2413.03   59.24
   2   3   1 2459.94   60.68
   2   3   1 2486.42   59.02
  -2  -3  -1 2473.41   58.96
  -2  -3  -1 2356.91   59.35
   2   3   1 2497.85   59.02
   2   3   1 2472.84   59.25
   2   3   1 2489.49   60.24
   3   3   1 2515.11   62.93
   3   3   1 2549.86   60.46
  -3  -3  -1 2535.86   63.01
   3   3   1 2543.39   63.12
   3   3   1 2544.32   60.69
  -3  -3  -1 2507.84   62.45
  -3  -3  -1 2561.12   61.01
  -4  -3  -1  293.29    7.74
  -4  -3  -1  294.24    7.37
  -4  -3  -1  292.97    7.57
   4   3   1  295.14    7.64
  -4  -3  -1  301.62    7.78
   4   3   1  293.28    7.51
  -4  -3  -1  297.38    7.54
   4   3   1  308.24    7.51
  -5  -3  -1    6.92    0.66
   5   3   1    6.50    0.68
   5   3   1    7.18    0.71
  -5  -3  -1    5.58    0.50
  -5  -3  -1    5.05    0.62
   5   3   1    7.26    0.59
  -5  -3  -1    6.47    0.64
  -5  -3  -1    6.40    0.65
  -6  -3  -1   42.13    1.74
   6   3   1   37.35    1.75
   6   3   1   41.05    1.83
   6   3   1   38.59    1.61
  -6  -3  -1   39.59    1.78
  -6  -3  -1   38.33    1.72
  -7  -3  -1  100.10    3.37
  -7  -3  -1   96.99    3.44
   7   3   1  100.30    3.40
  -7  -3  -1   96.53    3.41
   7   3   1   92.88    3.16
   8   3   1  152.40    4.72
   8   3   1  153.50    4.94
  -8  -3  -1  153.31    4.98
  -8  -3  -1  151.87    5.08
  -8  -3  -1  165.96    5.33
  -8  -3  -1  152.90    5.06
   9   3   1  116.41    4.29
  -9  -3  -1  115.08    4.40
  -9  -3  -1  119.10    4.30
  -9  -3  -1  113.30    4.35
  10   3   1    6.58    1.31
 -10  -3  -1    6.03    1.19
 -10  -3  -1    6.66    1.29
 -10  -3  -1    5.48    1.34
  11   3   1   32.19    2.51
 -11  -3  -1   33.65    2.49
 -11  -3  -1   29.73    2.47
  12   3   1   15.05    1.94
 -12  -3  -1   12.82    2.00
 -12  -3  -1   12.09    1.81
  13   3   1    1.45    1.54
 -13  -3  -1    2.29    1.43
 -13  -3  -1   -1.66    1.29
  14   3   1    1.00    1.50
 -14  -3  -1    2.57    1.68
 -14  -3  -1   -0.56    1.46
  11  -4  -1    0.63    1.86
 -11   4   1    0.78    1.77
 -10   4   1   16.42    2.56
  10  -4  -1   16.99    2.66
   9  -4  -1    3.84    1.72
  -9   4   1   -0.03    1.50
  -8   4   1    9.92    1.84
   8  -4  -1    9.47    1.91
   7  -4  -1    7.75    1.63
  -7   4   1    6.28    1.48
  -7   4   1    7.89    1.65
   6  -4  -1    9.80    1.67
   6  -4  -1   10.30    1.61
  -6   4   1   14.71    1.91
  -6   4   1    8.40    1.55
  -6   4   1    8.32    1.50
   5  -4  -1   44.99    2.87
   5  -4  -1   38.53    2.79
  -5   4   1   41.61    2.77
   5  -4  -1   42.14    2.79
  -5   4   1   44.48    2.58
  -5   4   1   41.64    2.68
  -4   4   1   46.48    2.45
  -4   4   1   44.57    2.44
  -4   4   1   43.15    2.47
   4  -4  -1   39.43    2.53
   4  -4  -1   43.58    2.61
  -4   4   1   40.06    2.41
   4  -4  -1   44.52    2.56
  -3   4   1  179.45    5.59
  -3   4   1  177.35    5.75
   3  -4  -1  178.14    5.90
   3  -4  -1  180.94    5.62
  -3   4   1  180.57    5.74
   2  -4  -1  147.13    4.65
  -2   4   1  148.55    4.68
  -2   4   1  145.90    4.77
  -2   4   1  150.86    4.75
   2  -4  -1  146.15    4.92
   2  -4  -1  147.91    4.65
   1  -4  -1   32.78    1.69
  -1   4   1   32.19    1.75
   1  -4  -1   32.07    1.65
   1  -4  -1   32.12    1.66
   1  -4  -1   31.74    1.72
   1  -4  -1   28.17    1.69
  -1   4   1   31.03    1.64
   0  -4  -1  408.66   10.42
   0  -4  -1  415.18   10.57
   0  -4  -1  427.36   10.82
   0   4   1  402.68   10.38
   0  -4  -1  389.39   10.81
   0  -4  -1  410.52   10.50
   0   4   1  398.42   10.71
   0   4   1  391.52   10.38
   0  -4  -1  420.17   10.21
   1   4   1   -0.03    0.45
   1   4   1    0.40    0.35
  -1  -4  -1    0.01    0.31
  -1  -4  -1    0.74    0.30
   1   4   1   -0.11    0.41
  -1  -4  -1    0.44    0.37
  -1  -4  -1    2.81    0.48
  -1  -4  -1    0.47    0.36
  -1  -4  -1    0.52    0.41
  -2  -4  -1 1663.78   39.71
  -2  -4  -1 1626.80   40.72
   2   4   1 1646.27   39.54
  -2  -4  -1 1603.22   40.01
   2   4   1 1650.34   39.39
   2   4   1 1708.54   39.48
  -2  -4  -1 1654.69   39.49
   2   4   1 1635.26   40.61
  -3  -4  -1 1164.49   29.24
  -3  -4  -1 1208.92   29.49
   3   4   1 1189.44   28.68
   3   4   1 1205.21   29.49
  -3  -4  -1 1181.55   29.55
  -3  -4  -1 1181.92   28.82
   3   4   1 1206.33   28.61
  -4  -4  -1  599.86   14.89
  -4  -4  -1  592.75   14.54
   4   4   1  591.18   14.79
   4   4   1  587.20   14.44
   4   4   1  593.00   14.40
  -4  -4  -1  591.74   14.54
  -4  -4  -1  575.89   14.88
  -5  -4  -1   57.05    1.97
  -5  -4  -1   56.93    1.98
   5   4   1   53.98    1.93
  -5  -4  -1   57.02    1.91
   5   4   1   56.95    1.74
  -5  -4  -1   58.57    2.06
   5   4   1   57.68    1.96
  -6  -4  -1   18.20    1.15
  -6  -4  -1   20.60    1.30
   6   4   1   18.99    0.97
   6   4   1   21.55    1.35
  -6  -4  -1   19.67    1.23
   6   4   1   20.04    1.27
  -6  -4  -1   20.34    1.21
  -7  -4  -1   11.36    1.06
  -7  -4  -1    9.84    0.93
  -7  -4  -1    9.08    0.99
  -7  -4  -1   10.41    0.99
   7   4   1   12.02    1.05
   7   4   1    9.36    0.83
   7   4   1   11.78    1.04
  -8  -4  -1   43.29    2.24
   8   4   1   43.73    2.15
  -8  -4  -1   44.89    2.14
  -8  -4  -1   40.16    2.07
   8   4   1   43.97    1.77
   9   4   1  188.95    5.99
  -9  -4  -1  199.01    6.12
  -9  -4  -1  200.73    6.29
  -9  -4  -1  193.94    6.19
 -10  -4  -1   31.01    2.12
 -10  -4  -1   36.52    2.34
  10   4   1   29.83    2.09
 -10  -4  -1   33.80    2.28
 -11  -4  -1   14.70    1.82
 -11  -4  -1   17.83    1.76
 -11  -4  -1   16.56    1.81
  11   4   1   14.01    1.72
  12   4   1    3.19    1.35
 -12  -4  -1    5.46    1.46
 -12  -4  -1    6.24    1.52
 -13  -4  -1    0.79    1.38
 -13  -4  -1    1.61    1.48
  13   4   1    1.00    1.39
  14   4   1   -2.86    1.20
 -14  -4  -1   -0.78    1.35
 -14  -4  -1   -0.72    1.26
  11  -5  -1    2.31    2.05
  10  -5  -1   10.85    2.48
 -10   5   1   11.92    2.53
  -9   5   1   -2.82    1.34
   9  -5  -1    3.69    1.92
   8  -5  -1    4.14    1.81
  -8   5   1    1.71    1.55
  -7   5   1   24.63    2.32
   7  -5  -1   29.64    2.70
  -7   5   1   25.35    2.52
   6  -5  -1   29.49    2.58
  -6   5   1   28.87    2.51
   6  -5  -1   27.46    2.50
  -6   5   1   36.78    2.74
   5  -5  -1  101.23    4.31
   5  -5  -1   95.70    4.42
   5  -5  -1   90.94    4.17
  -5   5   1   93.26    4.27
  -5   5   1   96.04    4.19
   4  -5  -1   20.83    1.95
  -4   5   1   16.54    1.79
   4  -5  -1   18.89    1.92
  -4   5   1   16.64    1.80
   4  -5  -1   20.98    1.93
  -4   5   1   19.78    1.98
   3  -5  -1  758.01   22.44
  -3   5   1  923.47   22.62
   3  -5  -1  904.94   23.51
   3  -5  -1  901.56   22.60
  -3   5   1  921.07   22.84
   3  -5  -1  900.46   22.60
  -3   5   1  902.26   23.28
  -2   5   1    9.47    1.11
  -2   5   1   13.37    1.32
   2  -5  -1   10.63    1.20
   2  -5  -1   12.17    1.22
   2  -5  -1   10.09    1.24
  -1   5   1  631.16   15.97
  -1   5   1  621.11   16.29
   1  -5  -1  628.73   16.53
  -1   5   1  609.34   15.81
   1  -5  -1  630.02   15.94
   1  -5  -1  595.87   15.74
   1  -5  -1  621.28   16.01
   0   5   1  102.58    3.37
   0   5   1  101.80    3.47
   0  -5  -1  101.85    2.98
   0  -5  -1   99.43    3.35
   0  -5  -1  102.68    3.47
   0  -5  -1  103.27    3.43
   0  -5  -1  104.03    3.52
   0   5   1   99.45    3.37
   0  -5  -1  101.57    3.58
  -1  -5  -1   36.68    1.63
  -1  -5  -1   34.84    1.75
   1   5   1   33.63    1.65
  -1  -5  -1   39.78    1.71
  -1  -5  -1   36.30    1.61
   1   5   1   34.20    1.65
   1   5   1   35.73    1.61
  -1  -5  -1   35.97    1.46
  -1  -5  -1   36.36    1.66
  -2  -5  -1 1150.45   27.69
  -2  -5  -1 1139.38   27.44
  -2  -5  -1 1127.05   28.42
  -2  -5  -1 1128.44   27.66
  -2  -5  -1 1178.79   28.37
  -2  -5  -1 1113.93   28.41
   2   5   1 1141.86   27.54
  -2  -5  -1 1119.60   27.89
   2   5   1 1124.87   27.44
   2   5   1 1138.72   28.25
  -3  -5  -1 1047.72   25.32
   3   5   1 1049.46   25.82
   3   5   1 1025.34   25.17
   3   5   1 1036.88   25.10
  -3  -5  -1 1031.42   25.99
  -3  -5  -1 1027.48   25.76
   3   5   1 1068.54   25.17
  -4  -5  -1  944.17   23.99
   4   5   1  962.27   23.22
  -4  -5  -1  947.89   23.93
   4   5   1  957.78   23.80
  -4  -5  -1  935.04   23.33
  -4  -5  -1  978.41   23.91
   4   5   1  986.66   23.20
  -5  -5  -1  205.00    5.50
   5   5   1  205.25    5.28
  -5  -5  -1  195.33    5.44
  -5  -5  -1  193.52    5.30
   5   5   1  197.20    5.26
  -6  -5  -1  531.17   13.43
   6   5   1  521.32   12.98
   6   5   1  534.23   12.98
  -6  -5  -1  515.65   13.08
  -6  -5  -1  515.19   13.38
  -6  -5  -1  508.09   13.02
   7   5   1   80.51    2.78
  -7  -5  -1   87.34    2.99
  -7  -5  -1   77.91    2.80
   7   5   1   84.35    2.83
  -7  -5  -1   79.26    2.83
  -7  -5  -1   81.87    2.78
  -8  -5  -1  462.63   11.93
   8   5   1  422.73   11.39
  -8  -5  -1  447.34   11.77
  -8  -5  -1  422.93   11.52
  -8  -5  -1  440.33   11.49
  -9  -5  -1   -1.50    0.75
   9   5   1   -0.76    0.81
  -9  -5  -1    0.05    0.75
  -9  -5  -1   -1.19    0.71
 -10  -5  -1    0.31    0.92
 -10  -5  -1    2.61    1.13
 -10  -5  -1    1.63    1.03
  10   5   1    2.39    1.08
 -11  -5  -1   35.42    2.43
 -11  -5  -1   36.96    2.44
 -11  -5  -1   33.63    2.31
  11   5   1   36.71    2.38
 -12  -5  -1   -1.00    0.91
  12   5   1    0.99    1.03
 -12  -5  -1   -1.48    0.87
 -12  -5  -1   -1.32    1.01
 -13  -5  -1    9.54    1.69
 -13  -5  -1   10.14    1.82
  13   5   1   13.79    1.90
  14   5   1    5.34    1.65
 -14  -5  -1    0.74    1.37
 -14  -5  -1    1.15    1.47
  15   5   1    3.02    1.73
 -15  -5  -1    1.77    1.74
 -10   6   1    9.64    2.62
  10  -6  -1   13.71    2.73
  -9   6   1    4.82    1.99
   9  -6  -1    1.15    1.80
   8  -6  -1   15.84    2.44
  -8   6   1   13.38    2.53
  -7   6   1    6.52    1.71
   7  -6  -1    6.73    1.80
  -7   6   1    8.99    1.99
   6  -6  -1   21.69    2.37
  -6   6   1   23.58    2.41
   6  -6  -1   23.46    2.48
  -6   6   1   22.89    2.44
  -5   6   1  100.32    4.67
   5  -6  -1  104.00    4.71
   5  -6  -1  103.78    4.82
  -5   6   1  109.58    4.55
   4  -6  -1  359.68   10.97
  -4   6   1  341.17   10.28
   4  -6  -1  340.17   10.34
   4  -6  -1  363.35   10.46
  -4   6   1  350.15   10.69
  -3   6   1    2.08    1.12
   3  -6  -1    3.40    1.30
   3  -6  -1    3.22    1.22
   3  -6  -1    1.15    1.19
   3  -6  -1    1.16    1.06
  -3   6   1    1.38    1.33
   2  -6  -1  291.99    8.42
  -2   6   1  280.87    8.35
   2  -6  -1  275.33    8.77
   2  -6  -1  283.61    8.43
   2  -6  -1  285.47    8.39
  -2   6   1  295.58    8.69
  -2   6   1  296.68    8.53
  -1   6   1    2.71    0.81
   1  -6  -1    5.81    1.03
   1  -6  -1    2.92    0.54
   1  -6  -1    4.02    0.96
   1  -6  -1    4.77    1.04
  -1   6   1    2.48    1.00
   1  -6  -1    3.67    0.84
   0  -6  -1  611.36   15.53
   0  -6  -1  631.29   16.17
   0  -6  -1  608.44   15.24
   0  -6  -1  590.05   16.20
   0   6   1  606.90   15.61
   0  -6  -1  608.94   15.71
   0  -6  -1  620.33   15.82
   0   6   1  594.17   15.97
  -1  -6  -1  824.65   20.61
  -1  -6  -1  812.75   21.21
  -1  -6  -1  819.90   20.66
  -1  -6  -1  821.43   20.43
  -1  -6  -1  860.03   21.17
  -1  -6  -1  826.35   20.39
   1   6   1  807.71   20.39
   1   6   1  819.66   20.48
   1   6   1  818.53   20.98
  -2  -6  -1   18.61    1.27
  -2  -6  -1   14.13    1.08
  -2  -6  -1   13.86    1.09
  -2  -6  -1   15.13    1.12
   2   6   1   14.61    1.09
  -2  -6  -1   16.47    1.23
  -2  -6  -1   14.58    1.12
   2   6   1   13.46    1.19
   2   6   1   14.24    1.19
  -3  -6  -1  569.26   14.84
   3   6   1  583.34   14.70
   3   6   1  580.44   14.42
  -3  -6  -1  574.16   14.94
   3   6   1  609.75   14.47
  -3  -6  -1  567.98   14.92
  -3  -6  -1  584.67   14.53
  -3  -6  -1  563.66   14.50
   3   6   1  576.21   14.37
  -4  -6  -1  704.90   17.47
   4   6   1  700.32   17.34
   4   6   1  720.69   17.35
  -4  -6  -1  692.50   17.91
  -4  -6  -1  686.97   18.07
   4   6   1  709.48   17.63
  -4  -6  -1  736.00   17.94
   4   6   1  703.14   17.29
  -5  -6  -1  169.04    4.88
  -5  -6  -1  177.63    4.92
   5   6   1  180.13    4.75
  -5  -6  -1  167.25    4.75
   5   6   1  173.63    4.71
  -5  -6  -1  170.97    5.46
   6   6   1   71.95    2.42
  -6  -6  -1   77.73    2.59
  -6  -6  -1   74.87    2.47
  -6  -6  -1   72.08    2.49
   6   6   1   77.47    2.49
   7   6   1  391.14    9.63
  -7  -6  -1  386.78    9.99
   7   6   1  367.90    9.59
  -7  -6  -1  359.67    9.68
  -7  -6  -1  369.61    9.89
  -7  -6  -1  363.10    9.64
  -8  -6  -1   37.29    2.01
  -8  -6  -1   37.86    1.92
  -8  -6  -1   41.10    1.90
   8   6   1   36.71    1.87
  -8  -6  -1   37.50    1.84
  -9  -6  -1   16.75    1.41
   9   6   1   16.17    1.42
  -9  -6  -1   16.18    1.38
  -9  -6  -1   17.59    1.44
 -10  -6  -1   71.45    3.00
 -10  -6  -1   64.71    2.94
  10   6   1   63.47    2.83
 -10  -6  -1   61.34    2.95
 -11  -6  -1    6.89    1.26
 -11  -6  -1    6.14    1.34
 -11  -6  -1    4.73    1.12
  11   6   1    7.58    1.26
 -12  -6  -1    0.92    1.07
 -12  -6  -1    2.23    1.04
 -12  -6  -1    1.11    0.99
  12   6   1    1.35    1.03
 -13  -6  -1    0.05    1.02
  13   6   1   -1.55    1.11
 -13  -6  -1    0.06    1.11
 -14  -6  -1   -0.19    1.16
  14   6   1    0.00    1.23
 -14  -6  -1    0.10    1.26
  15   6   1    1.82    1.51
 -15  -6  -1    1.31    1.44
   9  -7  -1    0.24    1.91
  -9   7   1    1.58    1.92
  -8   7   1   -2.12    1.57
   8  -7  -1    0.13    1.75
  -7   7   1    4.90    1.78
  -7   7   1    2.75    1.82
   7  -7  -1    4.10    1.82
  -6   7   1   12.24    2.12
   6  -7  -1   12.11    2.21
   6  -7  -1   14.54    2.14
  -6   7   1    9.90    1.97
   5  -7  -1    5.55    1.61
  -5   7   1    3.93    1.61
   5  -7  -1    5.20    1.55
  -5   7   1    8.32    1.68
   4  -7  -1    3.63    1.38
   4  -7  -1    0.32    1.19
  -4   7   1    3.19    1.38
  -4   7   1    6.19    1.43
  -3   7   1    9.91    1.65
   3  -7  -1    8.10    1.68
   3  -7  -1   13.49    1.76
   3  -7  -1   11.41    1.63
  -3   7   1   10.20    1.58
   2  -7  -1   24.19    2.14
   2  -7  -1   24.26    1.49
   2  -7  -1   24.23    2.03
   2  -7  -1   25.12    2.18
   2  -7  -1   25.91    2.23
  -2   7   1   24.55    2.08
  -2   7   1   24.75    2.13
   1  -7  -1    0.19    0.78
   1  -7  -1   -0.29    0.72
   1  -7  -1    0.21    0.46
   1  -7  -1   -0.70    0.84
  -1   7   1   -0.14    0.70
  -1   7   1   -0.16    1.01
   1  -7  -1   -0.26    0.75
   1  -7  -1   -0.07    0.89
   0  -7  -1  136.34    4.97
   0  -7  -1  137.84    4.75
   0  -7  -1  150.09    4.92
   0   7   1  141.68    4.76
   0  -7  -1  138.46    4.61
   0   7   1  142.58    4.78
   0  -7  -1  137.48    4.63
   0  -7  -1  142.42    4.20
  -1  -7  -1    3.78    0.84
   1   7   1    4.42    0.77
  -1  -7  -1    3.97    0.85
   1   7   1    5.83    1.01
  -1  -7  -1    4.31    0.87
   1   7   1    4.05    0.97
  -1  -7  -1    4.07    0.66
  -1  -7  -1    2.81    0.81
  -1  -7  -1    3.79    0.86
  -1  -7  -1    4.18    0.85
   2   7   1  320.59    9.02
  -2  -7  -1  341.15    9.31
   2   7   1  320.82    8.92
   2   7   1  333.88    8.92
  -2  -7  -1  338.23    9.11
  -2  -7  -1  332.43    8.76
  -2  -7  -1  332.53    9.05
  -2  -7  -1  330.24    9.38
  -2  -7  -1  341.57    9.00
  -2  -7  -1  341.65    8.79
  -3  -7  -1   57.68    2.09
   3   7   1   62.98    2.41
  -3  -7  -1   66.09    2.61
  -3  -7  -1   64.97    2.41
  -3  -7  -1   56.68    2.09
   3   7   1   63.01    2.37
  -3  -7  -1   59.83    2.44
  -3  -7  -1   63.49    2.44
   3   7   1   61.41    2.23
  -3  -7  -1   66.56    2.56
   4   7   1  227.78    6.05
   4   7   1  238.45    6.24
  -4  -7  -1  230.43    6.45
  -4  -7  -1  230.00    6.26
  -4  -7  -1  226.15    5.75
   4   7   1  222.03    6.16
  -4  -7  -1  222.01    6.70
  -4  -7  -1  224.10    6.27
   4   7   1  223.89    6.17
  -4  -7  -1  224.74    6.44
  -5  -7  -1  111.90    3.50
   5   7   1  114.69    3.39
  -5  -7  -1  108.92    3.39
  -5  -7  -1  107.20    4.02
   5   7   1  107.15    3.33
  -5  -7  -1  109.03    3.49
   5   7   1  108.19    3.32
  -6  -7  -1   36.20    1.62
   6   7   1   35.06    1.61
  -6  -7  -1   36.07    1.71
  -6  -7  -1   34.44    1.58
   6   7   1   36.11    1.60
   7   7   1  115.23    3.49
  -7  -7  -1  110.32    3.54
  -7  -7  -1  106.08    3.48
   7   7   1  110.25    3.42
  -7  -7  -1  114.46    3.63
  -8  -7  -1   21.56    1.44
  -8  -7  -1   26.54    1.57
   8   7   1   22.28    1.45
  -8  -7  -1   24.85    1.45
  -9  -7  -1   51.76    2.24
   9   7   1   45.99    2.15
  -9  -7  -1   47.94    2.26
  -9  -7  -1   47.21    2.19
 -10  -7  -1   28.29    1.91
  10   7   1   27.37    1.82
 -10  -7  -1   27.25    1.80
 -10  -7  -1   31.83    1.90
 -11  -7  -1    1.01    0.82
 -11  -7  -1    2.53    0.92
 -11  -7  -1    1.14    0.92
  11   7   1    0.07    0.89
 -12  -7  -1    2.81    1.11
 -12  -7  -1    4.79    1.21
  12   7   1    4.28    1.17
 -12  -7  -1    3.37    1.23
 -13  -7  -1    7.50    1.43
  13   7   1    7.56    1.44
 -13  -7  -1    6.01    1.51
 -13  -7  -1    8.39    1.52
  14   7   1    5.35    1.52
 -14  -7  -1    5.59    1.45
 -14  -7  -1    4.47    1.47
 -15  -7  -1   -0.54    1.47
  15   7   1   -0.74    1.32
   9  -8  -1   -0.29    1.88
   8  -8  -1   23.35    3.12
  -8   8   1   24.99    3.20
   7  -8  -1    0.53    1.72
  -7   8   1    2.40    1.79
  -7   8   1    2.08    1.87
  -6   8   1   22.91    2.81
  -6   8   1   22.31    2.64
   6  -8  -1   19.64    2.64
   5  -8  -1    5.07    1.61
  -5   8   1    2.17    1.52
  -5   8   1    2.22    1.47
   5  -8  -1   -0.64    1.30
   4  -8  -1   41.13    3.13
  -4   8   1   36.86    3.01
   4  -8  -1   39.36    3.09
  -4   8   1   37.80    2.92
  -3   8   1   -0.26    0.98
   3  -8  -1    2.03    1.35
   3  -8  -1   -1.57    0.94
  -3   8   1    1.36    1.41
  -2   8   1   62.46    3.32
  -2   8   1   63.28    3.47
   2  -8  -1   60.61    3.52
   2  -8  -1   64.06    2.51
   2  -8  -1   61.31    3.25
   2  -8  -1   58.60    3.37
   1  -8  -1   48.24    2.91
  -1   8   1   46.22    2.84
   1  -8  -1   50.68    3.00
   1  -8  -1   51.56    2.82
   1  -8  -1   50.81    2.77
  -1   8   1   53.82    2.84
   1  -8  -1   51.20    2.22
   0  -8  -1   59.36    2.94
   0  -8  -1   57.16    2.76
   0  -8  -1   59.73    2.79
   0   8   1   58.14    2.79
   0  -8  -1   59.02    2.37
   0  -8  -1   62.70    3.10
   0  -8  -1   55.37    3.07
   0   8   1   58.12    2.93
  -1  -8  -1   82.83    3.40
   1   8   1   79.26    3.37
  -1  -8  -1   88.83    3.57
  -1  -8  -1   87.95    3.64
   1   8   1   77.44    3.20
  -1  -8  -1   83.20    3.24
  -1  -8  -1   82.56    3.00
  -1  -8  -1   88.07    3.53
  -1  -8  -1   81.08    3.22
  -2  -8  -1    5.43    0.98
  -2  -8  -1    5.92    0.99
  -2  -8  -1    6.48    0.96
  -2  -8  -1    7.05    0.93
   2   8   1    5.22    1.05
  -2  -8  -1    5.86    0.93
  -2  -8  -1    6.56    1.10
   2   8   1    6.29    1.10
   2   8   1    6.87    0.91
  -2  -8  -1    3.58    0.96
   3   8   1  314.74    8.65
   3   8   1  321.16    8.67
  -3  -8  -1  307.76    9.05
   3   8   1  310.51    8.61
  -3  -8  -1  315.86    8.77
  -3  -8  -1  325.21    8.85
  -3  -8  -1  317.12    8.33
  -3  -8  -1  317.84    8.88
  -3  -8  -1  337.39    9.08
  -4  -8  -1   30.49    1.69
   4   8   1   29.38    1.73
   4   8   1   28.61    1.38
  -4  -8  -1   27.64    1.60
  -4  -8  -1   31.60    1.78
  -4  -8  -1   31.93    1.28
  -4  -8  -1   27.93    1.88
   4   8   1   26.99    1.66
  -5  -8  -1   17.13    1.29
  -5  -8  -1   17.85    1.22
   5   8   1   17.93    1.41
  -5  -8  -1   14.02    1.43
  -5  -8  -1   14.71    1.20
   5   8   1   15.68    1.19
   5   8   1   16.75    1.26
  -6  -8  -1   62.54    2.40
   6   8   1   57.59    2.26
   6   8   1   58.20    2.26
   6   8   1   64.01    2.36
  -6  -8  -1   60.29    2.36
  -6  -8  -1   60.91    2.32
   7   8   1  264.89    7.07
   7   8   1  259.84    7.06
  -7  -8  -1  263.21    7.34
  -7  -8  -1  256.51    7.18
  -7  -8  -1  278.63    7.41
   8   8   1   10.28    1.02
  -8  -8  -1   11.35    1.01
  -8  -8  -1   13.86    1.17
  -8  -8  -1   12.30    1.08
   9   8   1   73.69    2.74
  -9  -8  -1   75.32    2.82
  -9  -8  -1   75.81    2.93
  10   8   1   74.08    2.85
 -10  -8  -1   72.17    2.92
 -10  -8  -1   70.37    2.99
 -11  -8  -1   25.61    1.91
  11   8   1   27.92    1.87
 -11  -8  -1   30.35    2.04
 -11  -8  -1   28.70    1.91
  12   8   1   72.03    3.26
 -12  -8  -1   69.91    3.28
 -12  -8  -1   62.99    3.33
 -12  -8  -1   71.73    3.27
 -13  -8  -1   -0.32    0.97
  13   8   1   -1.20    1.02
 -13  -8  -1   -1.16    0.95
 -13  -8  -1   -0.74    1.11
  14   8   1    4.14    1.44
 -14  -8  -1    4.56    1.51
 -14  -8  -1    4.95    1.40
 -15  -8  -1    1.63    1.46
  15   8   1   -0.61    1.40
   8  -9  -1   -0.14    1.83
  -7   9   1    5.33    2.18
   7  -9  -1    1.96    1.99
  -6   9   1    8.37    2.30
   6  -9  -1    4.67    1.93
   5  -9  -1    4.14    1.86
  -5   9   1    6.59    1.90
  -5   9   1    5.59    1.87
   5  -9  -1    5.14    1.79
  -4   9   1    5.72    1.74
  -4   9   1    3.08    1.64
   4  -9  -1    4.19    1.66
   4  -9  -1    5.24    1.80
  -3   9   1   26.13    2.49
   3  -9  -1   30.82    2.63
  -3   9   1   27.80    2.58
   3  -9  -1   27.91    2.69
  -2   9   1   39.77    2.84
   2  -9  -1   41.40    3.12
  -2   9   1   42.07    2.96
   2  -9  -1   37.37    2.77
   1  -9  -1   72.70    3.86
   1  -9  -1   69.52    3.61
  -1   9   1   62.40    3.42
  -1   9   1   73.02    3.64
   1  -9  -1   67.80    2.71
   1  -9  -1   69.43    3.52
   0  -9  -1  550.61   14.76
   0  -9  -1  569.68   15.18
   0   9   1  552.49   15.23
   0  -9  -1  519.16   15.55
   0  -9  -1  564.32   14.28
   0   9   1  543.31   14.93
   1   9   1    0.91    0.81
  -1  -9  -1    0.58    0.99
   1   9   1    1.68    1.13
  -1  -9  -1   -0.12    0.64
  -1  -9  -1   -0.52    0.90
  -1  -9  -1   -0.19    0.75
  -1  -9  -1    0.92    0.96
  -2  -9  -1   19.19    1.48
  -2  -9  -1   16.36    1.49
  -2  -9  -1   17.70    1.47
   2   9   1   13.66    1.51
   2   9   1   11.79    1.52
  -2  -9  -1   18.81    1.67
  -2  -9  -1   16.28    1.62
  -2  -9  -1   18.22    1.62
   2   9   1   18.20    1.57
  -3  -9  -1   27.35    1.80
   3   9   1   24.48    1.87
   3   9   1   25.86    1.60
   3   9   1   24.97    1.87
  -3  -9  -1   29.42    1.87
  -3  -9  -1   26.87    1.96
  -3  -9  -1   30.17    2.02
  -3  -9  -1   25.60    1.61
  -3  -9  -1   25.59    1.81
  -4  -9  -1    0.42    0.64
  -4  -9  -1    0.79    0.72
   4   9   1    1.12    0.77
  -4  -9  -1    0.56    0.65
  -4  -9  -1    0.63    0.46
  -4  -9  -1    2.17    0.83
   4   9   1    0.16    0.83
   4   9   1    1.03    0.54
  -5  -9  -1   10.00    1.14
  -5  -9  -1    8.11    1.02
   5   9   1   11.39    1.13
  -5  -9  -1    9.72    1.08
   5   9   1   11.95    1.15
  -5  -9  -1   11.56    1.42
  -5  -9  -1   10.03    1.12
   6   9   1  146.34    4.42
  -6  -9  -1  141.53    4.59
  -6  -9  -1  147.70    4.63
  -6  -9  -1  143.19    4.50
   6   9   1  139.40    4.36
  -6  -9  -1  149.23    5.39
  -7  -9  -1    1.15    0.66
  -7  -9  -1    0.44    0.61
   7   9   1    0.70    0.67
   7   9   1    0.13    0.70
  -7  -9  -1    0.17    0.65
  -8  -9  -1    4.59    0.77
  -8  -9  -1    2.40    0.71
   8   9   1    2.03    0.75
   8   9   1    3.75    0.78
  -8  -9  -1    2.93    0.85
  -9  -9  -1   -0.50    0.59
   9   9   1    0.35    0.65
  -9  -9  -1   -0.17    0.67
 -10  -9  -1   61.18    2.55
  10   9   1   57.79    2.42
 -10  -9  -1   52.65    2.55
 -11  -9  -1    0.95    0.89
 -11  -9  -1   -0.02    0.78
  11   9   1   -1.27    0.76
  12   9   1   21.08    1.86
 -12  -9  -1   22.91    2.01
 -12  -9  -1   18.34    1.65
 -13  -9  -1    1.93    1.04
 -13  -9  -1    0.22    1.13
  13   9   1    0.30    1.06
  14   9   1   -1.77    1.11
 -14  -9  -1    1.22    1.15
 -14  -9  -1   -0.44    1.20
 -15  -9  -1   -1.84    1.14
  15   9   1    1.29    1.30
   7 -10  -1    0.96    2.03
  -7  10   1    0.61    2.00
   6 -10  -1   28.09    3.09
  -6  10   1   27.52    3.36
   5 -10  -1    6.48    2.01
   5 -10  -1    7.48    2.24
  -5  10   1    9.26    2.40
   4 -10  -1   10.05    2.22
   4 -10  -1   11.85    2.08
  -4  10   1    8.61    2.06
  -3  10   1   32.08    2.90
   3 -10  -1   28.96    2.65
   3 -10  -1   26.58    2.88
  -2  10   1  136.48    5.78
   2 -10  -1  143.08    6.27
   2 -10  -1  141.11    5.58
   1 -10  -1   13.05    1.91
   1 -10  -1   10.57    1.64
  -1  10   1   12.48    1.93
   0 -10  -1   68.25    2.84
   0  10   1   63.83    3.44
   0 -10  -1   72.62    3.45
   0 -10  -1   65.28    3.58
   0 -10  -1   66.53    3.78
   1  10   1  133.26    5.01
  -1 -10  -1  131.88    4.48
  -1 -10  -1  126.33    5.32
  -1 -10  -1  138.74    4.82
  -1 -10  -1  137.85    5.17
  -2 -10  -1  169.41    5.85
  -2 -10  -1  168.27    6.02
   2  10   1  157.03    5.55
  -2 -10  -1  164.15    5.70
  -2 -10  -1  161.11    5.29
  -3 -10  -1  182.07    6.23
  -3 -10  -1  183.06    5.89
  -3 -10  -1  192.47    6.17
   3  10   1  176.45    5.82
  -3 -10  -1  177.62    5.95
   3  10   1  181.05    5.82
  -4 -10  -1    4.07    1.11
  -4 -10  -1    0.77    0.96
  -4 -10  -1    1.77    1.07
   4  10   1    2.26    1.11
  -4 -10  -1    2.17    1.00
   4  10   1    0.38    1.09
  -5 -10  -1   38.91    2.29
   5  10   1   38.37    2.39
  -5 -10  -1   43.22    2.45
  -5 -10  -1   39.90    2.31
   5  10   1   42.42    2.28
  -5 -10  -1   45.88    2.73
  -6 -10  -1   90.00    3.37
  -6 -10  -1   82.91    3.38
  -6 -10  -1   86.40    3.31
  -6 -10  -1   85.16    3.99
   6  10   1   87.32    3.19
   6  10   1   87.05    3.21
  -7 -10  -1   28.45    1.80
   7  10   1   29.27    1.76
  -7 -10  -1   26.92    1.80
   7  10   1   27.58    1.68
  -7 -10  -1   27.58    1.71
  -7 -10  -1   29.11    1.76
   8  10   1   13.24    1.18
  -8 -10  -1   13.80    1.23
  -8 -10  -1   12.64    1.19
   8  10   1   14.22    1.21
  -9 -10  -1   25.34    1.71
  -9 -10  -1   21.86    1.55
   9  10   1   23.94    1.59
   9  10   1   20.97    1.50
  10  10   1    0.13    0.77
 -10 -10  -1   -1.59    0.72
  10  10   1    0.27    0.76
 -10 -10  -1   -1.30    0.63
 -11 -10  -1    9.58    1.14
  11  10   1    8.04    1.12
 -11 -10  -1   10.51    1.31
  12  10   1    7.81    1.18
 -12 -10  -1    8.10    1.22
 -12 -10  -1    5.81    1.21
 -13 -10  -1    0.08    1.06
  13  10   1    0.78    0.96
 -13 -10  -1   -0.23    0.90
 -14 -10  -1    5.14    1.28
 -14 -10  -1    5.77    1.50
  -6  11   1   18.79    2.99
   5 -11  -1    0.77    1.79
  -5  11   1   -0.56    1.81
   4 -11  -1   12.87    2.52
   4 -11  -1   11.24    2.27
  -4  11   1   11.74    2.33
   3 -11  -1    4.60    1.80
   3 -11  -1    1.87    1.62
  -3  11   1    4.12    1.86
   2 -11  -1    0.79    1.31
   2 -11  -1    3.63    1.65
  -2  11   1    0.61    1.55
   1 -11  -1    3.31    1.50
  -1  11   1    4.80    1.64
   0 -11  -1   66.52    3.67
   0  11   1   69.54    3.80
   0 -11  -1   63.53    3.82
   1  11   1    0.68    1.25
  -1 -11  -1    0.90    0.84
  -1 -11  -1    2.07    1.17
  -1 -11  -1   -0.09    1.09
  -2 -11  -1    9.64    1.51
  -2 -11  -1    6.59    1.46
   2  11   1   10.30    1.60
  -2 -11  -1   10.31    1.35
  -3 -11  -1   15.12    1.72
  -3 -11  -1   11.77    1.59
  -3 -11  -1   12.93    1.49
  -3 -11  -1    9.06    1.50
   3  11   1   14.17    1.65
   4  11   1    0.30    1.07
   4  11   1    0.22    0.98
  -4 -11  -1    0.82    1.00
  -4 -11  -1    0.78    1.04
  -4 -11  -1    0.72    0.93
  -4 -11  -1    1.77    0.95
  -5 -11  -1   83.40    3.52
  -5 -11  -1   85.10    3.68
  -5 -11  -1   89.63    3.65
  -5 -11  -1   83.06    3.84
   5  11   1   82.74    3.45
   5  11   1   88.59    3.50
  -6 -11  -1   27.64    2.34
  -6 -11  -1   22.48    1.93
   6  11   1   23.74    1.95
  -6 -11  -1   26.39    1.96
   6  11   1   27.29    1.91
  -6 -11  -1   26.73    2.02
  -7 -11  -1   79.67    3.27
   7  11   1   82.43    3.21
   7  11   1   78.35    3.11
  -7 -11  -1   80.56    3.38
  -7 -11  -1   82.23    3.31
  -8 -11  -1    3.98    0.96
  -8 -11  -1    3.28    0.93
  -8 -11  -1    3.13    0.90
  -8 -11  -1    1.92    0.93
   8  11   1    4.09    0.95
   8  11   1    3.69    0.99
  -9 -11  -1    0.89    0.84
   9  11   1   -0.54    0.75
   9  11   1    0.65    0.88
  -9 -11  -1    0.01    0.74
  10  11   1    2.36    0.86
 -10 -11  -1    0.98    0.81
 -10 -11  -1    3.79    0.98
  10  11   1    3.21    0.90
 -11 -11  -1   12.35    1.39
  11  11   1   12.87    1.22
 -11 -11  -1   10.26    1.17
  12  11   1   17.57    1.47
 -12 -11  -1   16.85    1.44
 -12 -11  -1   15.67    1.58
 -13 -11  -1    5.94    1.32
 -13 -11  -1    9.58    1.25
 -14 -11  -1    1.64    1.25
 -14 -11  -1    4.25    1.13
  -5  12   1    2.42    2.08
   4 -12  -1    1.00    1.89
  -4  12   1   -0.08    1.96
   3 -12  -1   -3.18    1.27
  -3  12   1    1.25    1.86
  -2  12   1   -0.23    1.59
   2 -12  -1    0.56    1.46
   1 -12  -1   -1.18    1.41
  -1  12   1    0.38    1.46
   0 -12  -1    0.64    1.25
   0  12   1   -0.47    1.28
  -1 -12  -1   15.62    2.12
   1  12   1   12.89    1.97
  -1 -12  -1   14.36    2.03
  -2 -12  -1    9.05    1.75
  -2 -12  -1    8.47    1.62
   2  12   1    8.48    1.64
   3  12   1    3.12    1.31
  -3 -12  -1    0.90    1.13
  -3 -12  -1    0.36    1.00
  -3 -12  -1    0.97    0.98
  -4 -12  -1   45.85    2.84
  -4 -12  -1   49.53    3.01
  -4 -12  -1   48.60    2.89
  -4 -12  -1   53.74    3.01
   4  12   1   48.55    2.81
  -5 -12  -1    1.03    0.92
   5  12   1    1.83    1.10
  -5 -12  -1    0.40    1.01
   5  12   1    0.88    1.03
  -5 -12  -1    0.36    0.94
  -5 -12  -1    1.39    1.07
  -6 -12  -1   11.81    1.70
  -6 -12  -1   10.09    1.39
  -6 -12  -1    9.59    1.42
   6  12   1   10.82    1.43
  -6 -12  -1   11.75    1.46
   6  12   1   12.20    1.50
  -7 -12  -1    3.36    1.05
   7  12   1    0.48    1.02
  -7 -12  -1    1.90    0.96
  -7 -12  -1    3.17    1.05
   7  12   1    1.15    1.01
  -8 -12  -1    0.88    0.89
   8  12   1    0.50    0.92
  -8 -12  -1    1.67    0.91
   8  12   1    2.13    0.93
  -8 -12  -1    1.26    0.89
  -9 -12  -1   17.56    1.55
   9  12   1   16.67    1.44
  -9 -12  -1   18.91    1.63
  -9 -12  -1   15.42    1.46
   9  12   1   16.22    1.42
 -10 -12  -1    1.17    0.88
 -10 -12  -1    0.03    0.79
  10  12   1   -0.70    0.79
 -10 -12  -1   -0.95    0.71
 -11 -12  -1   10.98    1.36
  11  12   1   12.58    1.28
 -11 -12  -1   10.26    1.23
 -12 -12  -1   15.77    1.63
 -12 -12  -1   15.80    1.40
 -13 -12  -1    0.34    0.86
 -13 -12  -1    3.08    1.10
 -14 -12  -1    2.08    1.17
   4 -13  -1   -1.37    1.73
  -4  13   1    0.24    1.91
   3 -13  -1    1.14    1.79
  -3  13   1    5.33    2.30
   2 -13  -1   21.58    2.98
  -2  13   1   22.25    2.98
  -1  13   1   -0.66    1.79
   1 -13  -1   -0.09    1.56
   0 -13  -1    8.57    2.17
   0  13   1   11.30    2.30
   1  13   1   23.00    2.53
  -1 -13  -1   21.99    2.62
  -2 -13  -1   90.07    4.77
  -2 -13  -1   99.63    4.75
   2  13   1  101.27    4.59
  -3 -13  -1    0.69    1.24
  -3 -13  -1    0.91    1.27
   3  13   1    2.56    1.38
  -4 -13  -1   32.18    2.64
   4  13   1   34.82    2.73
  -4 -13  -1   35.33    2.59
  -4 -13  -1   34.60    2.88
  -5 -13  -1    1.89    1.23
   5  13   1    4.69    1.32
  -5 -13  -1    4.24    1.27
  -5 -13  -1    1.64    1.23
  -5 -13  -1    4.01    1.25
  -6 -13  -1   22.95    2.02
  -6 -13  -1   24.59    2.35
   6  13   1   24.37    2.12
   6  13   1   19.62    1.98
  -6 -13  -1   19.19    2.00
  -6 -13  -1   22.81    2.06
  -7 -13  -1   63.06    3.30
   7  13   1   65.16    3.12
  -7 -13  -1   62.18    3.24
   7  13   1   63.88    3.13
  -7 -13  -1   66.70    3.26
  -8 -13  -1   25.43    2.12
  -8 -13  -1   25.56    2.17
  -8 -13  -1   26.05    2.11
   8  13   1   24.86    2.11
   8  13   1   25.21    2.05
   9  13   1    2.66    1.05
   9  13   1    0.25    1.07
  -9 -13  -1    1.01    1.02
  -9 -13  -1   -0.54    0.95
  -9 -13  -1    1.13    1.03
 -10 -13  -1    5.47    1.13
 -10 -13  -1    4.75    1.13
 -10 -13  -1    3.15    1.08
  10  13   1    5.33    1.15
 -11 -13  -1   29.71    2.14
 -11 -13  -1   36.05    2.12
 -11 -13  -1   31.12    2.23
 -12 -13  -1    2.25    1.05
 -12 -13  -1    3.73    0.90
 -13 -13  -1    2.59    1.06
  -2  14   1    3.82    2.12
   2 -14  -1    6.66    2.24
   1 -14  -1    2.06    2.00
  -1  14   1    1.96    2.07
   0 -14  -1    2.36    1.67
   0  14   1    0.61    1.86
  -1 -14  -1   -1.17    1.39
   1  14   1    1.36    1.78
   2  14   1    3.26    1.71
  -2 -14  -1    1.85    1.47
  -3 -14  -1    1.12    1.36
  -3 -14  -1   -1.69    1.17
   3  14   1   -2.87    1.22
  -4 -14  -1    0.91    1.25
  -4 -14  -1   -0.03    1.29
   4  14   1    1.18    1.35
  -5 -14  -1   28.69    2.56
  -5 -14  -1   32.45    2.71
   5  14   1   28.72    2.48
  -5 -14  -1   30.35    2.69
  -6 -14  -1    1.33    1.32
  -6 -14  -1    0.57    1.21
  -6 -14  -1    0.32    1.19
   6  14   1   -1.20    1.16
  -7 -14  -1   27.79    2.50
  -7 -14  -1   28.52    2.49
   7  14   1   30.72    2.39
  -7 -14  -1   26.89    2.33
   8  14   1    1.90    1.26
  -8 -14  -1    1.77    1.20
  -8 -14  -1    3.33    1.30
   8  14   1    2.08    1.26
  -8 -14  -1    1.61    1.22
  -9 -14  -1   10.40    1.50
   9  14   1    8.01    1.42
  -9 -14  -1    8.70    1.47
  -9 -14  -1    8.44    1.47
 -10 -14  -1   -1.13    0.85
  10  14   1    0.33    1.01
 -10 -14  -1   -0.35    0.98
 -10 -14  -1   -0.48    1.02
 -11 -14  -1    4.90    1.25
 -11 -14  -1    3.18    1.17
 -11 -14  -1    3.16    1.04
 -12 -14  -1    0.52    0.98
 -12 -14  -1    1.17    1.01
 -13 -14  -1    0.33    0.96
 -13 -14  -1   -1.04    0.84
  -1  15   1    2.59    1.96
   0  15   1   -0.45    1.85
   0 -15  -1    2.52    1.97
   1  15   1   -1.66    1.72
  -1 -15  -1    0.62    1.74
  -2 -15  -1   -1.07    1.38
   2  15   1    0.89    1.83
   3  15   1   11.21    2.08
  -3 -15  -1   10.23    2.20
   4  15   1    7.82    1.90
  -4 -15  -1   15.36    2.32
  -4 -15  -1   11.19    2.03
   5  15   1    3.12    1.60
  -5 -15  -1    2.74    1.49
  -5 -15  -1    6.13    1.76
  -6 -15  -1    0.91    1.36
   6  15   1   -0.11    1.35
  -6 -15  -1    2.03    1.42
  -7 -15  -1   10.75    1.86
   7  15   1   10.86    1.82
  -7 -15  -1   13.75    1.97
  -8 -15  -1   -2.19    1.11
   8  15   1    0.49    1.21
  -8 -15  -1   -0.24    1.12
  -8 -15  -1   -0.47    1.14
   9  15   1    1.20    1.23
  -9 -15  -1    1.02    1.18
  -9 -15  -1    1.02    1.21
  -9 -15  -1    0.76    1.16
 -10 -15  -1    0.85    1.05
 -10 -15  -1    1.39    1.25
  10  15   1    2.47    1.15
 -10 -15  -1    2.47    1.25
 -11 -15  -1    0.58    1.10
 -11 -15  -1    1.14    1.00
 -11 -15  -1    0.63    1.06
 -12 -15  -1    0.11    0.98
 -12 -15  -1    0.00    1.02
   1  16   1    5.44    2.29
   2  16   1   19.86    2.89
   3  16   1    7.37    2.09
  -3 -16  -1    6.84    2.14
   4  16   1   -0.83    1.61
  -4 -16  -1    2.30    1.72
  -5 -16  -1   -0.56    1.50
   5  16   1   -1.93    1.33
  -5 -16  -1    1.24    1.56
  -6 -16  -1   11.23    2.08
   6  16   1   10.30    1.92
  -6 -16  -1    8.79    1.95
  -7 -16  -1   -0.36    1.37
   7  16   1   -0.90    1.30
  -7 -16  -1    0.06    1.34
  -8 -16  -1    3.40    1.46
  -8 -16  -1    2.35    1.43
   8  16   1    4.12    1.44
  -9 -16  -1   -0.26    1.15
   9  16   1    0.07    1.24
  -9 -16  -1   -0.34    1.20
 -10 -16  -1    1.25    1.19
 -10 -16  -1    0.75    1.23
 -10 -16  -1    0.79    1.29
 -11 -16  -1    0.49    1.14
 -11 -16  -1    0.92    1.22
 -11 -16  -1    1.72    1.29
   4  17   1    3.63    1.97
   5  17   1    2.75    1.68
   6  17   1   -0.13    1.54
  -6 -17  -1    3.38    1.79
  -7 -17  -1    2.07    1.58
   7  17   1   -1.22    1.38
  -8 -17  -1    0.24    1.38
   8  17   1   -1.00    1.25
  -8 -16   2    7.77    1.55
  -8 -16   2    7.99    1.49
  -8 -16   2    7.45    1.55
  -8 -16   2    5.78    2.24
  -7 -16   2    2.70    1.35
  -7 -16   2    1.48    1.31
  -7 -16   2    2.59    1.75
   7  16  -2    1.74    1.24
  -6 -16   2    1.03    1.43
  -6 -16   2    1.53    1.73
   6  16  -2   -1.48    1.28
   5  16  -2    1.71    1.47
  -5 -16   2    4.22    1.63
   4  16  -2    7.34    1.83
  -4 -16   2    4.14    1.65
  -3 -16   2   11.34    2.24
   3  16  -2   11.47    2.24
   2  16  -2    8.92    2.26
 -10 -15   2    0.81    0.83
 -10 -15   2   -0.92    0.75
  -9 -15   2   -1.19    0.89
  -9 -15   2   -2.27    0.88
  -8 -15   2   -0.02    0.96
  -8 -15   2   -0.04    1.02
  -8 -15   2   -0.70    1.49
  -8 -15   2   -1.37    0.99
  -7 -15   2   -1.85    1.08
  -7 -15   2    2.33    1.62
  -7 -15   2    0.00    1.12
  -7 -15   2    2.36    1.23
   7  15  -2    1.64    1.20
   6  15  -2    8.89    1.62
  -6 -15   2    5.88    1.54
  -6 -15   2    8.24    2.13
  -6 -15   2    8.24    1.67
  -6 -15   2    5.80    1.65
  -5 -15   2   -0.22    1.25
   5  15  -2   -0.32    1.34
  -5 -15   2   -0.29    1.42
  -5 -15   2    0.74    1.20
  -4 -15   2    0.41    1.38
  -4 -15   2    1.71    1.35
  -4 -15   2   -0.20    1.39
   4  15  -2    0.57    1.41
  -3 -15   2   24.23    2.71
  -3 -15   2   22.11    2.58
   3  15  -2   21.10    2.45
  -2 -15   2    0.76    1.69
   2  15  -2    0.76    1.57
  -1 -15   2    1.70    1.81
   1  15  -2    3.80    1.89
   0  15  -2   -0.13    1.79
 -10 -14   2    1.74    0.79
 -10 -14   2    0.81    0.81
  -9 -14   2    5.88    1.17
  -9 -14   2    6.16    1.14
  -9 -14   2    8.63    2.23
  -8 -14   2   -0.63    0.92
  -8 -14   2   -0.78    0.85
  -8 -14   2   -0.14    0.93
  -8 -14   2   -2.86    1.26
  -7 -14   2    1.34    1.04
   7  14  -2    1.43    1.14
  -7 -14   2    1.77    1.08
  -7 -14   2    1.61    1.55
  -7 -14   2    2.87    1.14
  -6 -14   2    9.94    1.61
  -6 -14   2   16.87    1.83
  -6 -14   2   10.71    2.15
   6  14  -2   11.17    1.63
  -6 -14   2   14.36    1.78
  -5 -14   2    0.72    1.08
  -5 -14   2   -0.92    1.04
   5  14  -2    1.04    1.30
  -5 -14   2   -0.39    1.19
  -5 -14   2    0.72    1.23
  -4 -14   2    0.66    1.17
   4  14  -2    0.87    1.31
  -4 -14   2   -0.95    1.27
  -4 -14   2    0.92    1.30
  -3 -14   2   17.10    2.10
  -3 -14   2   15.06    2.13
   3  14  -2   17.42    2.12
  -3 -14   2   16.73    2.20
  -2 -14   2    0.42    1.40
   2  14  -2   -0.70    1.45
  -2 -14   2    0.58    1.35
   1  14  -2    1.17    1.59
  -1 -14   2    0.77    1.59
   0  14  -2    2.93    1.89
   0 -14   2   -0.62    1.47
   1 -14   2    1.71    1.74
  -1  14  -2   -0.58    1.89
   2 -14   2    1.28    1.72
  -2  14  -2    2.26    2.09
  -9 -13   2    2.64    0.94
  -9 -13   2    3.79    0.95
  -9 -13   2    5.10    1.98
  -8 -13   2   -0.30    0.81
  -8 -13   2   -0.60    0.73
  -8 -13   2    0.03    0.81
  -8 -13   2    0.23    1.31
  -7 -13   2    0.61    0.94
   7  13  -2    2.34    0.99
  -7 -13   2    1.38    1.03
  -7 -13   2    0.67    0.98
  -7 -13   2   -1.32    1.32
  -6 -13   2   53.62    2.88
  -6 -13   2   57.35    3.90
  -6 -13   2   51.90    2.96
  -6 -13   2   54.65    2.94
   6  13  -2   55.51    2.80
  -5 -13   2   20.05    2.01
  -5 -13   2   17.99    2.40
  -5 -13   2   22.12    1.99
  -5 -13   2   20.50    1.95
   5  13  -2   18.79    1.86
  -4 -13   2   23.59    2.17
  -4 -13   2   19.92    2.08
  -4 -13   2   20.55    2.35
  -4 -13   2   20.05    1.99
   4  13  -2   16.36    1.88
   3  13  -2   -1.56    1.20
  -3 -13   2    0.06    1.15
  -3 -13   2   -0.71    1.06
  -3 -13   2   -0.58    0.97
   2  13  -2    0.51    1.29
  -2 -13   2    1.07    1.08
  -2 -13   2    1.14    1.32
  -2 -13   2    1.31    1.29
   1  13  -2    6.47    1.82
  -1 -13   2    6.57    1.51
  -1 -13   2    9.50    1.86
  -1 -13   2    7.62    1.81
   0 -13   2   45.91    3.53
   0  13  -2   44.70    3.45
   1 -13   2   22.33    2.90
  -1  13  -2   20.38    2.73
   2 -13   2    1.51    1.69
  -2  13  -2    4.71    2.00
   3 -13   2    6.77    2.24
  -3  13  -2    8.68    2.50
  -4  13  -2    3.56    2.27
   4 -13   2    2.96    2.14
  -9 -12   2    0.41    0.66
  -9 -12   2    0.23    0.65
  -9 -12   2   -0.84    1.45
  -8 -12   2   20.08    1.52
  -8 -12   2   20.25    1.51
  -8 -12   2   22.07    2.59
  -8 -12   2   20.35    1.30
  -7 -12   2   40.64    2.08
  -7 -12   2   38.52    2.10
  -7 -12   2   35.91    2.09
   7  12  -2   35.75    1.97
  -7 -12   2   43.77    3.41
  -6 -12   2    0.12    0.89
  -6 -12   2   -0.07    0.87
   6  12  -2    0.36    0.90
  -6 -12   2   -0.09    1.31
  -6 -12   2    1.11    0.93
   5  12  -2    0.76    0.98
  -5 -12   2   -0.19    0.91
  -5 -12   2    0.33    1.19
  -5 -12   2   -0.70    0.87
  -5 -12   2   -0.73    0.83
  -4 -12   2   58.80    3.12
  -4 -12   2   56.01    2.97
  -4 -12   2   61.01    3.58
  -4 -12   2   55.92    3.08
   4  12  -2   54.38    2.89
  -3 -12   2    0.92    1.20
   3  12  -2    2.89    1.21
  -3 -12   2    1.39    1.08
  -3 -12   2    2.02    1.21
  -3 -12   2    0.20    1.11
  -2 -12   2   12.28    1.78
  -2 -12   2   11.30    1.65
  -2 -12   2    6.52    1.44
   2  12  -2    8.96    1.59
  -1 -12   2    1.05    1.12
  -1 -12   2    0.20    1.15
  -1 -12   2    0.99    1.32
   1  12  -2    1.18    1.35
   0 -12   2   40.34    3.13
   0 -12   2   34.91    3.02
   0 -12   2   41.35    2.90
   0  12  -2   40.69    2.98
   1 -12   2   57.87    4.04
  -1  12  -2   52.56    3.70
   2 -12   2   18.91    2.73
  -2  12  -2   16.46    2.60
  -3  12  -2    1.64    1.93
   3 -12   2   -1.19    1.63
   4 -12   2    1.00    1.66
  -4  12  -2    0.96    2.01
  -5  12  -2   -0.56    1.99
   5 -12   2    1.16    1.97
 -13 -11   2    3.73    0.90
  -9 -11   2   -0.48    0.57
  -9 -11   2    0.24    1.44
  -8 -11   2   34.67    3.00
  -8 -11   2   30.39    1.56
  -8 -11   2   30.15    1.56
  -7 -11   2   39.07    1.84
   7  11  -2   38.75    1.81
  -7 -11   2   38.72    1.90
  -7 -11   2   41.68    3.11
  -7 -11   2   36.82    1.89
  -6 -11   2   42.39    2.22
   6  11  -2   46.15    2.14
  -6 -11   2   41.95    2.15
  -6 -11   2   43.65    3.25
  -6 -11   2   46.04    2.25
  -5 -11   2   10.00    1.26
   5  11  -2   11.09    1.27
  -5 -11   2   10.78    1.83
  -5 -11   2    9.80    1.26
  -5 -11   2   11.47    1.37
  -4 -11   2   83.28    3.55
  -4 -11   2   80.33    3.40
  -4 -11   2   78.84    4.08
   4  11  -2   83.24    3.33
  -4 -11   2   84.26    3.58
  -3 -11   2   16.29    1.74
  -3 -11   2   15.85    1.67
  -3 -11   2   17.21    1.93
   3  11  -2   14.61    1.62
  -3 -11   2   14.26    1.53
  -2 -11   2    1.82    1.02
  -2 -11   2    0.58    1.05
  -2 -11   2    1.87    1.11
  -2 -11   2    3.07    1.23
   2  11  -2    1.15    1.10
   1  11  -2    2.47    1.30
  -1 -11   2    0.87    1.00
  -1 -11   2    2.08    1.21
  -1 -11   2    2.95    1.06
   0  11  -2    0.74    1.30
   0 -11   2    1.22    1.20
   0 -11   2   -0.55    1.09
   0 -11   2    0.88    1.02
  -1  11  -2   78.04    4.07
   1 -11   2   89.52    4.63
   1 -11   2   87.00    4.45
   1 -11   2   80.25    3.91
   2 -11   2    0.22    1.41
  -2  11  -2    3.86    1.61
   3 -11   2    0.11    1.43
  -3  11  -2    1.00    1.69
  -4  11  -2    8.92    2.37
   4 -11   2    9.77    2.36
  -5  11  -2   19.98    2.98
   5 -11   2   14.01    2.67
   6 -11   2    1.45    1.82
  -6  11  -2    3.81    2.20
 -13 -10   2    2.90    0.98
 -12 -10   2   -0.60    0.67
 -11 -10   2   11.61    1.06
  -9 -10   2    4.92    1.73
  -8 -10   2    5.05    0.63
  -8 -10   2    4.52    1.60
  -7 -10   2   26.75    2.50
  -7 -10   2   27.30    1.31
  -7 -10   2   27.75    1.31
   7  10  -2   27.95    1.40
  -7 -10   2   25.99    1.39
  -7 -10   2   24.43    1.36
  -6 -10   2   26.61    2.43
  -6 -10   2   28.19    1.56
  -6 -10   2   27.91    1.60
   6  10  -2   25.50    1.59
  -6 -10   2   28.07    1.60
  -5 -10   2    0.10    0.72
   5  10  -2   -1.36    0.76
  -5 -10   2    0.09    0.66
  -5 -10   2   -0.36    1.11
  -5 -10   2   -0.72    0.66
  -4 -10   2   10.37    1.28
  -4 -10   2   11.10    1.20
   4  10  -2    9.45    1.17
  -4 -10   2   10.45    1.23
  -4 -10   2    8.95    1.63
  -3 -10   2    3.42    1.01
  -3 -10   2    3.32    0.94
  -3 -10   2    2.35    1.12
   3  10  -2    3.51    1.06
  -3 -10   2    3.87    1.08
  -2 -10   2  304.25    9.06
  -2 -10   2  320.27    9.25
  -2 -10   2  320.84    9.53
   2  10  -2  297.95    8.90
  -2 -10   2  309.43    9.56
   1  10  -2    0.32    1.08
  -1 -10   2    2.13    1.10
  -1 -10   2    1.90    1.10
  -1 -10   2    0.66    0.98
  -1 -10   2    2.44    1.18
   0 -10   2   38.00    2.76
   0 -10   2   40.46    2.68
   0  10  -2   37.80    2.64
   0 -10   2   37.95    2.62
   1 -10   2    2.63    1.17
  -1  10  -2    2.42    1.33
   1 -10   2    2.46    1.23
   1 -10   2    2.73    1.34
   2 -10   2   19.74    2.39
  -2  10  -2   20.87    2.30
   2 -10   2   21.37    2.00
   3 -10   2    4.31    1.64
   3 -10   2    5.18    1.32
  -3  10  -2    4.33    1.77
  -4  10  -2   18.48    2.46
   4 -10   2   25.58    2.82
   5 -10   2    8.03    2.17
  -5  10  -2   10.90    2.39
   6 -10   2    1.34    1.70
  -6  10  -2   -0.25    1.87
  -7  10  -2    1.96    1.99
 -13  -9   2    2.28    1.03
 -13  -9   2    1.02    1.03
 -12  -9   2    1.97    0.66
 -12  -9   2    2.20    0.85
 -12  -9   2    1.40    0.85
 -11  -9   2    3.00    0.87
 -11  -9   2    4.00    0.78
 -10  -9   2    0.59    0.64
  -8  -9   2    7.88    1.66
  -7  -9   2    1.34    0.45
  -7  -9   2    0.98    0.42
  -7  -9   2    0.89    1.12
   7   9  -2    1.41    0.49
  -6  -9   2   49.83    3.15
  -6  -9   2   40.68    1.72
  -6  -9   2   45.44    1.76
   6   9  -2   43.74    1.73
  -6  -9   2   47.43    1.76
  -6  -9   2   45.93    1.77
  -5  -9   2   10.59    0.98
   5   9  -2    7.83    0.95
  -5  -9   2   11.36    0.98
  -5  -9   2    7.88    0.85
  -5  -9   2    9.95    1.60
  -5  -9   2    9.59    0.97
  -4  -9   2   29.22    1.66
  -4  -9   2   26.92    2.24
  -4  -9   2   26.18    1.67
   4   9  -2   26.86    1.74
  -4  -9   2   24.28    1.56
  -4  -9   2   28.85    1.75
   3   9  -2  161.67    5.08
  -3  -9   2  170.32    5.46
  -3  -9   2  157.49    5.83
  -3  -9   2  166.84    5.25
  -3  -9   2  163.60    5.17
  -3  -9   2  173.02    5.33
  -2  -9   2   69.06    3.23
  -2  -9   2   72.33    3.17
   2   9  -2   66.14    3.00
  -2  -9   2   67.43    3.00
  -2  -9   2   70.54    3.43
  -1  -9   2    1.15    0.94
  -1  -9   2    0.93    1.01
  -1  -9   2    1.99    1.03
  -1  -9   2    2.25    0.95
   1   9  -2    3.02    1.15
   0  -9   2   31.09    2.22
   0  -9   2   25.44    2.24
   0  -9   2   29.41    2.36
   0   9  -2   26.37    2.27
   0  -9   2   26.75    2.23
   1  -9   2   15.04    1.78
   1  -9   2   16.51    1.65
   1  -9   2   16.56    1.63
   1  -9   2   16.34    1.94
  -1   9  -2   17.95    1.91
   2  -9   2    2.31    1.06
   2  -9   2    1.50    1.20
  -2   9  -2    1.07    1.26
   2  -9   2    1.83    1.10
   2  -9   2    1.22    1.25
   3  -9   2   28.32    2.27
  -3   9  -2   30.62    2.71
   3  -9   2   32.81    2.70
   3  -9   2   27.74    2.67
  -4   9  -2   29.02    2.85
   4  -9   2   32.66    2.97
   4  -9   2   32.36    2.84
   5  -9   2   36.94    3.09
  -5   9  -2   39.79    3.31
   5  -9   2   41.17    3.49
   6  -9   2   10.49    2.18
   6  -9   2   12.90    2.46
  -6   9  -2   12.79    2.52
   7  -9   2    6.02    2.10
  -7   9  -2    3.20    2.04
   8  -9   2    1.41    1.91
  -8   9  -2   -1.52    1.96
 -13  -8   2    1.29    0.91
 -13  -8   2    0.44    0.98
 -13  -8   2    1.57    1.08
 -12  -8   2   -0.57    0.74
 -12  -8   2   -0.19    0.87
 -12  -8   2    0.48    0.84
 -11  -8   2   15.53    1.33
 -11  -8   2   17.56    1.49
 -11  -8   2   19.18    1.62
  11   8  -2   16.45    1.47
 -10  -8   2   10.14    1.02
  10   8  -2   11.03    1.01
 -10  -8   2    9.63    1.10
 -10  -8   2    8.61    0.84
  -9  -8   2   67.02    2.42
  -9  -8   2   65.64    2.31
   9   8  -2   68.70    2.24
  -8  -8   2    0.88    1.17
  -7  -8   2   18.50    2.07
   6   8  -2  124.09    3.32
   6   8  -2  123.69    3.32
  -6  -8   2  123.48    5.08
  -6  -8   2  116.54    3.39
  -5  -8   2    1.29    0.51
  -5  -8   2    2.05    0.52
  -5  -8   2    1.25    0.46
  -5  -8   2    0.53    0.90
  -5  -8   2    1.71    0.49
   5   8  -2    0.90    0.56
   5   8  -2    1.99    0.54
   4   8  -2  147.31    4.22
   4   8  -2  144.89    4.21
  -4  -8   2  146.52    5.39
  -4  -8   2  141.27    4.40
  -4  -8   2  149.84    4.36
  -4  -8   2  142.42    4.22
  -4  -8   2  146.57    4.30
  -3  -8   2  305.88    8.37
  -3  -8   2  294.48    8.27
  -3  -8   2  304.47    9.26
   3   8  -2  309.87    8.24
  -3  -8   2  310.59    8.63
  -3  -8   2  321.80    8.54
  -2  -8   2   91.01    3.85
  -2  -8   2   90.65    3.35
  -2  -8   2   94.96    3.61
   2   8  -2   90.56    3.38
  -2  -8   2   97.72    3.50
   2   8  -2   91.11    2.99
  -1  -8   2   77.69    3.38
   1   8  -2   78.07    2.94
  -1  -8   2   81.66    3.31
  -1  -8   2   76.56    2.81
  -1  -8   2   87.02    3.34
   1   8  -2   77.65    3.20
  -1  -8   2   79.07    3.47
  -1  -8   2   76.90    3.16
   0  -8   2  475.41   12.77
   0  -8   2  467.87   12.58
   0   8  -2  453.41   12.30
   0  -8   2  436.15   12.82
   0  -8   2  455.55   11.98
   0  -8   2  441.65   12.36
   0   8  -2  460.41   12.40
   0  -8   2  439.59   12.52
  -1   8  -2   19.28    1.81
   1  -8   2   20.94    1.73
  -1   8  -2   23.69    1.79
   1  -8   2   22.42    1.98
   1  -8   2   25.26    2.21
   1  -8   2   22.89    1.98
   1  -8   2   21.15    1.99
  -2   8  -2    3.18    1.17
   2  -8   2    2.55    0.95
   2  -8   2    0.84    1.18
   2  -8   2    0.76    1.13
   2  -8   2    1.23    1.12
  -2   8  -2   -0.42    1.12
  -3   8  -2    1.47    1.22
  -3   8  -2    1.06    1.24
   3  -8   2    1.13    1.30
   3  -8   2   -0.06    1.05
   3  -8   2    0.93    1.16
   4  -8   2   74.48    4.31
   4  -8   2   77.89    4.07
  -4   8  -2   83.95    4.13
  -4   8  -2   80.81    4.12
   5  -8   2  130.27    6.04
  -5   8  -2  128.55    5.63
  -5   8  -2  139.78    5.92
   5  -8   2  129.04    5.65
  -6   8  -2   43.09    3.52
   6  -8   2   43.48    3.56
   6  -8   2   37.61    3.29
   7  -8   2    4.09    1.88
   7  -8   2    2.23    1.73
  -7   8  -2    0.34    1.77
   8  -8   2    3.60    2.04
  -8   8  -2    3.97    2.13
   9  -8   2   20.45    3.06
 -14  -7   2    1.65    1.33
 -13  -7   2    1.76    1.23
 -13  -7   2    3.05    1.11
 -13  -7   2    1.17    1.11
  13   7  -2    4.24    1.23
 -12  -7   2   14.21    1.58
  12   7  -2   16.72    1.59
 -12  -7   2   14.07    1.62
 -12  -7   2   14.63    1.46
 -11  -7   2    9.28    1.27
 -11  -7   2    7.40    1.10
 -11  -7   2    9.39    1.24
  11   7  -2    9.44    1.20
  10   7  -2    8.44    1.10
 -10  -7   2    8.37    0.99
 -10  -7   2    6.79    1.12
 -10  -7   2    6.88    1.03
  -9  -7   2   85.95    3.04
   9   7  -2   88.28    2.91
  -9  -7   2   89.55    2.89
  -9  -7   2   88.99    2.97
  -8  -7   2   16.07    2.02
  -8  -7   2   16.08    0.91
  -8  -7   2   17.46    1.01
  -8  -7   2   14.45    1.03
   8   7  -2   16.42    1.03
  -8  -7   2   15.24    0.94
  -7  -7   2  228.46    7.78
  -6  -7   2    4.64    1.25
   5   7  -2    1.45    0.42
  -5  -7   2    1.54    0.38
   5   7  -2    1.10    0.37
   5   7  -2    0.98    0.41
  -5  -7   2    0.72    0.88
  -5  -7   2    0.69    0.33
  -4  -7   2   79.98    2.53
  -4  -7   2   78.48    2.43
  -4  -7   2   79.66    3.53
  -4  -7   2   77.32    2.57
   4   7  -2   78.18    2.45
  -4  -7   2   79.07    2.46
   4   7  -2   84.07    2.47
  -3  -7   2 1593.53   38.78
  -3  -7   2 1551.91   39.15
   3   7  -2 1584.22   37.75
  -3  -7   2 1524.45   37.86
  -3  -7   2 1565.36   37.93
  -3  -7   2 1563.12   38.92
   3   7  -2 1581.23   37.66
  -2  -7   2  519.33   14.01
  -2  -7   2  520.73   13.62
  -2  -7   2  552.39   13.95
   2   7  -2  540.34   13.50
   2   7  -2  547.25   13.51
  -2  -7   2  522.85   13.57
  -2  -7   2  528.44   14.36
   2   7  -2  525.44   13.48
   1   7  -2  255.56    7.16
  -1  -7   2  268.35    7.47
  -1  -7   2  255.36    6.82
  -1  -7   2  250.68    7.19
   1   7  -2  249.19    7.08
  -1  -7   2  251.23    7.51
  -1  -7   2  253.26    7.61
  -1  -7   2  253.18    7.31
   0   7  -2   27.28    1.67
   0  -7   2   25.51    1.73
   0  -7   2   24.85    1.61
   0  -7   2   22.88    1.85
   0  -7   2   25.51    1.85
   0  -7   2   26.40    1.89
   0   7  -2   26.62    1.94
   0  -7   2   25.60    1.92
   1  -7   2   19.01    1.64
   1  -7   2   18.50    1.51
   1  -7   2   17.92    1.65
   1  -7   2   17.32    1.59
  -1   7  -2   22.56    1.96
   1  -7   2   18.34    1.65
  -1   7  -2   18.64    1.59
   1  -7   2   17.13    1.51
   2  -7   2   42.66    2.68
   2  -7   2   38.80    2.34
  -2   7  -2   40.36    2.51
   2  -7   2   39.76    2.66
   2  -7   2   43.29    2.53
  -2   7  -2   39.43    2.32
   3  -7   2   28.26    2.38
  -3   7  -2   28.85    2.24
  -3   7  -2   32.66    2.62
   3  -7   2   28.27    2.52
   3  -7   2   25.77    2.17
   4  -7   2   12.33    1.78
  -4   7  -2   15.04    1.85
  -4   7  -2   14.44    1.97
   4  -7   2    9.91    1.74
   5  -7   2    5.11    1.65
   5  -7   2    2.73    1.39
  -5   7  -2    4.93    1.73
  -5   7  -2    1.02    1.22
   6  -7   2   20.03    2.32
   6  -7   2   18.39    2.44
  -6   7  -2   22.86    2.55
  -6   7  -2   18.04    2.24
   7  -7   2   -0.48    1.53
  -7   7  -2    1.30    1.71
   7  -7   2   -0.93    1.20
  -7   7  -2   -0.38    1.35
   8  -7   2   -1.02    1.49
  -8   7  -2    1.71    1.82
  -8   7  -2   -0.97    1.54
  -9   7  -2    0.33    1.78
   9  -7   2    5.31    2.08
  10  -7   2    2.98    2.02
  14   6  -2    1.47    1.35
 -14  -6   2    0.59    1.34
 -13  -6   2   -0.33    1.07
 -13  -6   2    0.99    1.24
  13   6  -2    0.16    1.11
 -13  -6   2   -0.36    1.01
 -12  -6   2    4.59    1.34
 -12  -6   2    6.76    1.36
 -12  -6   2    6.31    1.45
  12   6  -2    9.61    1.48
  11   6  -2    5.45    1.16
 -11  -6   2    5.83    1.13
 -11  -6   2    4.01    1.11
 -11  -6   2    4.28    1.07
 -10  -6   2   30.53    1.98
 -10  -6   2   32.04    1.91
 -10  -6   2   28.96    1.91
  10   6  -2   28.19    1.89
  -9  -6   2   68.52    2.65
  -9  -6   2   71.40    2.65
  -9  -6   2   71.42    2.78
   9   6  -2   66.19    2.61
  -8  -6   2    0.34    0.49
  -8  -6   2    0.27    0.49
  -8  -6   2   -0.14    0.54
   8   6  -2    0.17    0.60
  -8  -6   2   -0.58    0.51
   7   6  -2  102.51    2.98
  -7  -6   2  100.00    2.95
  -7  -6   2  103.94    3.03
  -7  -6   2  107.73    3.12
  -7  -6   2  109.84    4.59
   7   6  -2  107.20    2.99
  -7  -6   2  102.27    3.03
  -6  -6   2    0.43    0.92
  -5  -6   2   21.40    1.83
  -4  -6   2   11.95    1.38
   4   6  -2   14.28    0.76
  -4  -6   2   17.00    0.80
   4   6  -2   14.76    0.77
  -4  -6   2   15.29    0.76
   4   6  -2   14.37    0.79
  -3  -6   2  551.59   14.34
  -3  -6   2  557.93   13.93
   3   6  -2  576.82   13.85
   3   6  -2  578.93   13.85
  -3  -6   2  573.32   14.28
  -3  -6   2  549.71   15.03
   3   6  -2  568.39   13.87
  -3  -6   2  555.00   13.95
  -2  -6   2  128.91    3.84
   2   6  -2  132.63    3.76
   2   6  -2  126.75    3.46
  -2  -6   2  125.61    3.73
  -2  -6   2  123.95    3.76
  -2  -6   2  125.61    3.92
   2   6  -2  124.16    3.71
   2   6  -2  126.66    3.73
  -1  -6   2  116.53    3.97
  -1  -6   2  126.61    3.91
  -1  -6   2  120.75    3.80
   1   6  -2  123.54    3.78
   1   6  -2  125.06    3.70
  -1  -6   2  118.03    4.17
   0  -6   2  588.29   15.30
   0  -6   2  618.65   15.73
   0   6  -2  593.14   15.20
   0  -6   2  607.76   15.41
   0  -6   2  597.50   15.66
   0   6  -2  605.82   15.51
   0  -6   2  587.51   15.00
   0  -6   2  577.39   15.78
   1  -6   2    2.21    0.86
   1  -6   2    3.71    0.84
   1  -6   2    2.45    0.76
  -1   6  -2    3.13    0.77
  -1   6  -2    2.69    0.92
   1  -6   2    4.93    0.96
   1  -6   2    2.34    0.81
   2  -6   2  173.10    5.69
   2  -6   2  176.06    5.58
  -2   6  -2  179.36    5.76
   2  -6   2  168.20    5.93
   2  -6   2  183.86    5.88
  -2   6  -2  177.68    5.67
   3  -6   2   -0.04    0.93
   3  -6   2    0.03    0.87
  -3   6  -2   -0.08    1.10
   3  -6   2   -0.27    0.79
  -3   6  -2   -1.19    0.68
   4  -6   2  119.84    4.72
   4  -6   2  117.26    4.98
   4  -6   2  121.05    4.68
  -4   6  -2  115.04    4.73
  -4   6  -2  123.49    4.78
  -5   6  -2    5.48    1.47
   5  -6   2    5.59    1.51
  -5   6  -2    5.77    1.43
   5  -6   2    8.56    1.59
  -6   6  -2    4.52    1.43
  -6   6  -2    3.82    1.52
   6  -6   2    6.47    1.68
   6  -6   2    2.88    1.36
   7  -6   2   46.40    3.37
  -7   6  -2   40.39    3.08
  -7   6  -2   37.13    3.03
   7  -6   2   44.44    3.22
  -8   6  -2    1.90    1.53
   8  -6   2    1.90    1.51
  -8   6  -2   -1.27    1.49
  -9   6  -2    0.17    1.64
  -9   6  -2   -0.10    1.54
   9  -6   2    4.50    1.92
 -10   6  -2    1.32    1.73
  10  -6   2    0.52    1.85
 -11   6  -2    5.72    2.29
  11  -6   2    4.05    2.29
  14   5  -2    3.71    1.49
 -14  -5   2    4.30    1.62
 -13  -5   2   -1.59    1.13
  13   5  -2    2.07    1.27
 -13  -5   2   -1.13    1.20
  12   5  -2    0.16    1.13
 -12  -5   2   -0.86    1.01
 -12  -5   2   -1.11    1.01
 -12  -5   2   -0.42    1.11
 -11  -5   2    0.97    0.97
  11   5  -2    0.26    0.94
 -11  -5   2    1.21    0.95
 -11  -5   2    1.96    1.00
  10   5  -2   31.36    2.05
 -10  -5   2   30.89    1.99
 -10  -5   2   33.18    2.06
 -10  -5   2   33.08    2.17
  -9  -5   2   19.88    1.62
  -9  -5   2   20.01    1.55
  -9  -5   2   21.71    1.53
   9   5  -2   21.11    1.59
  -8  -5   2   -0.52    0.56
   8   5  -2    1.05    0.70
  -8  -5   2    1.50    0.76
  -8  -5   2    0.17    0.54
  -8  -5   2    0.96    0.66
  -7  -5   2   65.74    2.33
  -7  -5   2   71.00    2.47
   7   5  -2   73.01    2.39
  -7  -5   2   67.29    2.28
  -7  -5   2   68.48    2.39
  -7  -5   2   75.74    3.68
   7   5  -2   70.08    2.36
  -6  -5   2   62.24    1.93
   6   5  -2   56.87    1.80
  -6  -5   2   57.51    3.08
  -6  -5   2   54.74    1.79
  -6  -5   2   56.47    1.81
  -6  -5   2   53.28    1.73
   6   5  -2   57.52    1.81
  -5  -5   2   39.33    2.36
  -4  -5   2    0.83    0.67
   3   5  -2   28.65    1.02
  -3  -5   2   27.35    1.07
   3   5  -2   28.36    1.01
  -3  -5   2   25.66    1.73
  -3  -5   2   28.37    1.04
  -2  -5   2  133.81    3.77
  -2  -5   2  138.65    3.97
   2   5  -2  142.32    3.80
  -2  -5   2  143.47    3.92
  -2  -5   2  134.74    3.80
   2   5  -2  135.07    3.77
  -1  -5   2  319.01    8.92
   1   5  -2  323.55    8.40
  -1  -5   2  313.45    8.34
   1   5  -2  322.45    8.31
   1   5  -2  336.03    8.35
  -1  -5   2  320.01    8.40
  -1  -5   2  317.21    8.67
   0  -5   2   86.10    3.23
   0  -5   2   91.17    2.91
   0  -5   2   91.61    3.09
   0  -5   2   95.63    3.15
   0   5  -2   86.13    3.00
   0  -5   2   87.19    2.99
   0   5  -2   88.25    2.96
   0  -5   2   86.59    3.14
  -1   5  -2 1135.32   28.76
   1  -5   2 1122.25   28.16
   1  -5   2 1145.72   27.97
   1  -5   2 1173.23   28.33
   1  -5   2 1172.68   28.88
   1  -5   2 1108.05   28.99
  -1   5  -2 1135.72   28.05
   2  -5   2  165.46    5.16
   2  -5   2  165.92    5.22
   2  -5   2  169.21    5.40
  -2   5  -2  170.59    5.26
  -2   5  -2  159.99    5.24
   2  -5   2  166.20    5.55
   3  -5   2   98.98    3.79
  -3   5  -2   87.68    3.53
   3  -5   2   81.01    3.67
  -3   5  -2   87.28    3.53
   3  -5   2   88.12    3.51
   3  -5   2   90.16    3.50
   4  -5   2  320.35   10.01
  -4   5  -2  331.60    9.65
   4  -5   2  335.52    9.60
   4  -5   2  331.17    9.64
  -4   5  -2  331.02    9.85
   5  -5   2   15.54    1.94
  -5   5  -2   14.75    1.92
  -5   5  -2   12.61    1.70
   5  -5   2   16.38    1.95
   6  -5   2   35.43    2.74
   6  -5   2   36.53    2.71
  -6   5  -2   35.79    2.68
  -6   5  -2   39.31    2.87
   7  -5   2    2.89    1.56
   7  -5   2    2.82    1.35
  -7   5  -2    1.36    1.46
  -7   5  -2    0.30    1.18
  -8   5  -2   83.07    4.61
  -8   5  -2   90.66    4.56
   8  -5   2   82.65    4.59
  -9   5  -2   -0.16    1.40
   9  -5   2    3.19    1.67
  -9   5  -2    3.55    1.64
  10  -5   2   12.02    2.33
 -10   5  -2    7.32    2.22
 -11   5  -2    1.60    1.75
  11  -5   2    0.02    1.91
  13   4  -2   -0.31    1.33
 -13  -4   2    0.02    1.36
 -13  -4   2    0.85    1.37
 -12  -4   2    2.55    1.17
  12   4  -2   -0.46    1.18
 -12  -4   2    0.27    1.27
 -11  -4   2    0.71    0.98
 -11  -4   2    0.91    0.98
  11   4  -2    1.64    1.10
 -11  -4   2   -0.34    1.05
 -10  -4   2   13.73    1.54
 -10  -4   2   18.71    1.77
 -10  -4   2   16.28    1.54
  10   4  -2   17.51    1.65
  -9  -4   2    2.80    0.93
  -9  -4   2    1.07    0.87
  -9  -4   2    2.70    0.86
   9   4  -2    1.94    0.95
  -8  -4   2  169.43    5.25
  -8  -4   2  165.13    5.21
  -8  -4   2  178.89    5.45
   8   4  -2  163.01    5.10
  -8  -4   2  168.35    5.16
  -7  -4   2   71.73    2.67
   7   4  -2   72.50    2.54
   7   4  -2   66.93    2.50
  -7  -4   2   68.48    2.52
  -7  -4   2   67.01    2.45
  -7  -4   2   68.97    2.56
  -6  -4   2  277.42    7.15
   6   4  -2  275.24    6.84
  -6  -4   2  256.67    7.01
   6   4  -2  258.31    6.81
  -6  -4   2  256.49    6.90
  -6  -4   2  254.86    6.84
  -6  -4   2  263.36    8.09
  -5  -4   2  216.81    5.53
  -5  -4   2  198.84    5.30
   5   4  -2  208.47    5.27
  -5  -4   2  203.70    5.46
  -5  -4   2  208.66    6.53
   5   4  -2  208.60    5.30
  -5  -4   2  207.15    5.35
  -4  -4   2    9.29    1.13
  -3  -4   2    0.66    0.58
   2   4  -2  960.30   22.93
  -2  -4   2  937.85   23.22
  -2  -4   2  933.70   23.65
  -2  -4   2  926.49   23.73
  -2  -4   2  965.94   23.55
   2   4  -2  962.27   22.83
  -2  -4   2  935.67   23.22
  -1  -4   2  848.22   21.54
  -1  -4   2  852.98   20.75
  -1  -4   2  876.37   21.47
  -1  -4   2  847.74   20.97
  -1  -4   2  857.47   20.96
  -1  -4   2  870.75   21.63
   1   4  -2  874.77   20.84
   1   4  -2  855.19   21.36
   1   4  -2  852.78   20.85
   0   4  -2  134.56    3.97
   0  -4   2  137.64    3.84
   0  -4   2  136.83    4.14
   0  -4   2  135.33    4.27
   0  -4   2  133.37    3.98
   0  -4   2  144.34    4.10
   0   4  -2  132.49    3.92
   0  -4   2  132.09    3.93
   1  -4   2 3328.44   82.99
   1  -4   2 3339.24   80.86
   1  -4   2 3497.66   82.85
  -1   4  -2 3325.29   82.78
  -1   4  -2 3340.48   80.63
   1  -4   2 3349.49   80.55
   1  -4   2 3464.45   80.96
   2  -4   2  480.26   12.58
   2  -4   2  501.57   12.84
   2  -4   2  517.78   13.11
   2  -4   2  479.01   12.68
  -2   4  -2  483.64   12.62
   2  -4   2  478.69   13.14
  -2   4  -2  474.23   12.94
  -3   4  -2    4.09    1.02
   3  -4   2    3.80    0.94
   3  -4   2    5.04    0.93
   3  -4   2    5.72    0.92
  -3   4  -2    4.24    0.88
  -3   4  -2    2.64    0.79
   3  -4   2    4.04    0.97
   4  -4   2   35.65    2.25
  -4   4  -2   40.07    2.39
   4  -4   2   37.36    2.40
  -4   4  -2   34.52    2.43
   4  -4   2   38.75    2.30
   5  -4   2   10.65    1.61
  -5   4  -2   14.29    1.69
  -5   4  -2   13.27    1.81
   5  -4   2   11.97    1.70
   5  -4   2   12.34    1.50
  -5   4  -2   11.48    1.76
  -6   4  -2   -1.57    0.94
   6  -4   2   -1.91    1.17
   6  -4   2   -0.20    0.98
  -6   4  -2    0.70    1.34
   7  -4   2    9.70    1.71
  -7   4  -2    8.86    1.71
   7  -4   2   12.58    1.83
  -7   4  -2    7.43    1.56
  -8   4  -2    8.92    1.75
   8  -4   2   10.34    1.86
   8  -4   2    9.06    1.76
  -8   4  -2    6.32    1.69
  -9   4  -2    2.25    1.51
  -9   4  -2   -0.16    1.45
   9  -4   2    0.68    1.48
  10  -4   2    2.26    1.78
 -10   4  -2    2.69    1.61
  11  -4   2   -2.45    1.42
 -11   4  -2   -0.39    1.63
  12  -4   2   -1.43    1.77
 -12   4  -2    1.10    1.83
  13   3  -2    0.37    1.51
 -13  -3   2    0.82    1.43
 -13  -3   2   -0.99    1.23
  12   3  -2    3.37    1.53
 -12  -3   2    2.19    1.37
 -12  -3   2    2.73    1.44
  11   3  -2   -1.17    1.01
 -11  -3   2   -0.97    0.98
 -11  -3   2   -0.81    1.05
 -10  -3   2   21.68    1.97
 -10  -3   2   23.12    2.06
  10   3  -2   24.79    2.15
 -10  -3   2   25.61    2.17
  -9  -3   2   -0.03    0.75
  -9  -3   2    1.03    0.83
  -9  -3   2   -0.54    0.77
   9   3  -2   -1.56    0.83
  -8  -3   2  247.28    7.41
  -8  -3   2  246.56    7.36
   8   3  -2  251.18    7.22
  -8  -3   2  255.80    7.34
   7   3  -2    3.82    0.88
  -7  -3   2    3.19    0.88
   7   3  -2    4.44    0.90
  -7  -3   2    3.48    0.79
  -7  -3   2    5.48    0.98
  -7  -3   2    6.09    0.90
   6   3  -2  252.22    6.66
  -6  -3   2  242.97    6.76
  -6  -3   2  259.07    7.01
   6   3  -2  245.67    6.67
  -6  -3   2  248.66    6.88
  -6  -3   2  243.07    6.70
  -5  -3   2  910.24   22.63
  -5  -3   2  917.54   22.59
   5   3  -2  925.07   22.51
  -5  -3   2  909.42   23.65
   5   3  -2  958.56   22.45
  -5  -3   2  951.09   23.21
  -5  -3   2  921.03   23.18
  -4  -3   2  828.76   20.22
  -4  -3   2  795.27   20.23
   4   3  -2  831.22   19.56
  -4  -3   2  774.81   19.91
  -4  -3   2  807.25   19.97
  -4  -3   2  801.29   20.63
   4   3  -2  820.69   19.65
  -3  -3   2  280.48    7.86
  -2  -3   2   21.52    0.77
  -2  -3   2   22.09    0.75
  -2  -3   2   21.03    1.37
  -1  -3   2  476.59   12.34
  -1  -3   2  489.33   12.03
   1   3  -2  485.99   12.31
  -1  -3   2  482.23   12.02
   1   3  -2  487.53   11.94
  -1  -3   2  483.02   12.36
   1   3  -2  481.01   12.28
  -1  -3   2  496.23   12.30
   1   3  -2  497.91   11.91
   0  -3   2  884.50   22.21
   0  -3   2  881.31   21.76
   0   3  -2  898.02   21.67
   0  -3   2  873.84   22.35
   0  -3   2  882.08   21.74
   0  -3   2  917.78   21.63
   0   3  -2  922.35   21.65
   0   3  -2  881.45   22.22
   1  -3   2 1238.46   29.76
   1  -3   2 1176.74   29.02
   1  -3   2 1199.21   28.89
  -1   3  -2 1198.14   29.72
  -1   3  -2 1187.53   28.91
   1  -3   2 1202.84   29.09
   1  -3   2 1150.46   29.81
  -2   3  -2 2707.06   65.14
   2  -3   2 2707.24   65.14
   2  -3   2 2750.95   65.36
  -2   3  -2 2632.11   66.90
   2  -3   2 2658.64   67.07
   2  -3   2 2752.30   65.41
   2  -3   2 2839.48   66.97
   3  -3   2  529.49   13.52
   3  -3   2  510.40   13.94
  -3   3  -2  513.78   13.41
   3  -3   2  527.53   13.61
  -3   3  -2  517.31   13.81
   3  -3   2  523.33   13.44
  -4   3  -2  363.44    9.95
  -4   3  -2  355.55   10.26
   4  -3   2  375.97   10.05
   4  -3   2  366.86   10.46
  -4   3  -2  362.30   10.10
   4  -3   2  369.82   10.02
   5  -3   2  158.31    5.60
   5  -3   2  152.14    5.27
  -5   3  -2  162.98    5.53
  -5   3  -2  169.94    5.54
  -5   3  -2  153.57    5.23
  -6   3  -2  412.29   12.25
  -6   3  -2  435.32   11.92
  -6   3  -2  440.25   12.19
   6  -3   2  410.87   12.34
   6  -3   2  429.71   11.99
   7  -3   2   73.72    3.75
  -7   3  -2   74.73    3.78
  -7   3  -2   80.74    3.76
   7  -3   2   70.02    3.63
   8  -3   2    3.69    1.43
   8  -3   2    0.97    1.24
  -8   3  -2    0.78    1.16
  -8   3  -2    2.33    1.32
  -9   3  -2   -0.74    1.19
   9  -3   2    0.46    1.42
  -9   3  -2   -0.96    1.11
  10  -3   2   16.83    2.39
 -10   3  -2   15.76    2.40
 -11   3  -2    1.81    1.61
  11  -3   2    1.01    1.80
  12  -3   2    4.40    2.07
 -12   3  -2    0.67    1.57
  13   2  -2    2.70    1.68
 -13  -2   2    2.23    1.64
 -12  -2   2    6.09    1.68
  12   2  -2    9.23    1.90
 -12  -2   2    5.03    1.71
 -11  -2   2   18.44    2.04
  11   2  -2   20.51    2.17
 -11  -2   2   17.45    2.08
 -10  -2   2    0.31    1.00
 -10  -2   2    1.16    1.08
 -10  -2   2    0.21    1.09
  10   2  -2    0.84    1.21
  -9  -2   2    2.26    1.07
  -9  -2   2    4.86    1.16
  -9  -2   2    3.46    1.15
   9   2  -2    3.87    1.21
  -8  -2   2   12.40    1.37
   8   2  -2   14.99    1.52
  -8  -2   2   10.46    1.41
   8   2  -2   11.95    1.36
  -8  -2   2   12.51    1.40
  -7  -2   2   95.19    3.47
  -7  -2   2   92.85    3.53
   7   2  -2   95.10    3.50
   7   2  -2   94.84    3.51
  -7  -2   2   91.36    3.53
   6   2  -2 1207.66   28.31
  -6  -2   2 1128.32   29.14
  -6  -2   2 1206.32   29.31
   6   2  -2 1128.81   28.32
   6   2  -2 1142.29   28.73
  -6  -2   2 1169.19   28.47
  -6  -2   2 1130.79   28.50
  -5  -2   2   40.93    1.75
  -5  -2   2   44.28    1.92
  -5  -2   2   41.63    1.79
   5   2  -2   44.88    1.52
   5   2  -2   48.95    1.89
  -5  -2   2   44.33    1.83
  -5  -2   2   43.42    2.30
   5   2  -2   45.55    1.79
   4   2  -2   46.99    1.65
  -4  -2   2   44.99    2.12
  -4  -2   2   46.77    1.62
   4   2  -2   50.01    1.69
  -4  -2   2   46.86    1.75
  -4  -2   2   46.04    1.65
  -4  -2   2   46.17    1.69
   4   2  -2   49.03    1.38
  -3  -2   2 1101.43   27.73
  -3  -2   2 1111.15   27.63
   3   2  -2 1098.02   26.90
  -3  -2   2 1119.78   27.26
  -3  -2   2 1140.08   27.68
  -3  -2   2 1085.24   27.20
   3   2  -2 1138.98   26.80
   2   2  -2 1178.35   28.64
  -2  -2   2 1128.62   30.12
   2   2  -2 1166.54   29.45
  -2  -2   2 1166.33   29.03
  -2  -2   2 1211.20   30.05
  -2  -2   2 1219.61   30.06
   2   2  -2 1181.68   29.71
  -1  -2   2 2112.21   52.98
  -1  -2   2 2135.49   51.38
   1   2  -2 2120.98   51.44
  -1  -2   2 2084.47   53.44
  -1  -2   2 2090.78   52.97
   1   2  -2 2158.27   51.96
   0   2  -2 1849.27   42.70
   0  -2   2 1781.62   42.96
   0  -2   2 1784.22   44.11
   0   2  -2 1760.82   43.99
   0  -2   2 1795.24   42.99
   0   2  -2 1802.97   43.02
   0  -2   2 1728.40   42.75
   0   2  -2 1788.73   43.94
  -1   2  -2  219.24    6.01
   1  -2   2  223.80    5.89
   1  -2   2  223.19    5.80
  -1   2  -2  223.12    5.83
   1  -2   2  222.43    5.99
   1  -2   2  216.90    6.04
   1  -2   2  218.79    5.84
  -1   2  -2  218.62    5.95
   2  -2   2  411.12   10.42
  -2   2  -2  399.21   10.36
   2  -2   2  411.83   10.30
   2  -2   2  397.37   10.69
  -2   2  -2  390.16   10.56
   2  -2   2  416.34   10.62
  -2   2  -2  397.68   10.28
   2  -2   2  401.74   10.34
   3  -2   2  309.38    8.34
  -3   2  -2  315.43    8.34
   3  -2   2  313.01    8.71
   3  -2   2  315.05    8.38
  -3   2  -2  310.06    8.58
   4  -2   2   34.64    1.97
   4  -2   2   34.46    1.90
  -4   2  -2   35.61    1.88
  -4   2  -2   32.73    1.86
  -4   2  -2   34.44    1.87
   5  -2   2    2.07    0.71
  -5   2  -2    2.59    0.97
  -5   2  -2    1.22    0.78
  -5   2  -2    2.76    0.84
   5  -2   2    2.17    0.85
  -5   2  -2    1.61    0.79
   5  -2   2    2.51    0.93
  -6   2  -2  147.71    5.12
  -6   2  -2  141.44    4.90
   6  -2   2  135.93    4.95
  -6   2  -2  139.30    5.08
  -6   2  -2  150.26    5.12
   6  -2   2  139.48    5.13
   7  -2   2   42.27    2.79
  -7   2  -2   36.57    2.50
  -7   2  -2   45.04    2.63
  -7   2  -2   40.91    2.79
   7  -2   2   43.53    2.70
   8  -2   2    3.98    1.42
   8  -2   2    6.27    1.55
  -8   2  -2    4.20    1.35
  -8   2  -2    3.76    1.35
  -8   2  -2    3.63    1.42
  -9   2  -2   44.65    3.13
   9  -2   2   40.16    2.96
  -9   2  -2   44.15    2.99
 -10   2  -2    4.34    1.61
  10  -2   2    3.87    1.58
  11  -2   2    6.00    1.86
 -11   2  -2    2.48    1.59
  12  -2   2   10.73    2.33
 -12   2  -2   10.54    2.27
  13  -2   2    3.15    2.06
  13   1  -2    1.35    1.81
 -12  -1   2    0.08    1.49
  12   1  -2   -0.27    1.48
 -12  -1   2    1.07    1.41
  11   1  -2    2.49    1.54
 -11  -1   2    0.95    1.28
 -11  -1   2   -0.77    1.24
 -10  -1   2    0.93    1.13
 -10  -1   2    0.66    1.12
  10   1  -2    0.06    1.17
  -9  -1   2    4.86    1.24
   9   1  -2    4.06    1.32
  -9  -1   2    1.85    1.16
  -9  -1   2    3.88    1.18
   8   1  -2   47.38    2.65
  -8  -1   2   48.79    2.81
  -8  -1   2   46.71    2.63
   8   1  -2   49.35    2.67
  -8  -1   2   52.06    2.71
  -7  -1   2    7.08    1.30
   7   1  -2    6.77    1.22
  -7  -1   2    8.65    1.18
  -7  -1   2    6.94    1.15
  -7  -1   2    6.09    1.17
   7   1  -2    5.72    1.19
   6   1  -2  462.14   12.42
  -6  -1   2  463.23   12.60
  -6  -1   2  481.44   12.87
  -6  -1   2  486.73   12.58
  -6  -1   2  494.87   13.05
   6   1  -2  481.46   12.60
  -5  -1   2    4.63    0.74
  -5  -1   2    4.56    0.72
  -5  -1   2    4.69    0.74
   5   1  -2    5.51    0.83
   5   1  -2    5.59    0.70
  -4  -1   2   41.39    1.97
   4   1  -2   40.63    1.71
  -4  -1   2   44.25    1.70
   4   1  -2   44.07    1.76
  -4  -1   2   41.50    1.71
  -4  -1   2   42.35    1.74
   4   1  -2   41.86    1.62
   3   1  -2    1.35    0.36
  -3  -1   2    1.41    0.38
   3   1  -2    1.15    0.41
  -3  -1   2    1.34    0.36
  -3  -1   2    1.36    0.40
  -3  -1   2    1.63    0.53
   3   1  -2    1.79    0.44
  -3  -1   2    0.38    0.36
  -3  -1   2    1.13    0.31
  -2  -1   2  510.10   13.02
  -2  -1   2  510.12   12.63
  -2  -1   2  514.26   12.65
   2   1  -2  504.93   12.88
   2   1  -2  510.33   12.95
  -2  -1   2  503.44   12.95
   2   1  -2  520.40   12.44
   2   1  -2  508.68   12.55
  -2  -1   2  522.48   12.96
  -2  -1   2  516.01   12.65
   2   1  -2  518.30   12.50
  -1  -1   2 3905.87  101.60
  -1  -1   2 4109.79  101.49
  -1  -1   2 4129.30  101.65
   1   1  -2 4089.28   97.67
  -1  -1   2 4013.92  100.05
  -1  -1   2 4122.22  100.26
   1   1  -2 4159.76   98.46
   1   1  -2 3972.82  102.28
   1   1  -2 4083.56   98.97
  -1  -1   2 4068.62   99.95
   1   1  -2 4043.89  102.90
   0  -1   2  595.81   14.90
   0   1  -2  583.38   14.84
   0   1  -2  615.69   14.38
   0  -1   2  529.26   14.34
   0   1  -2  602.96   14.44
   0  -1   2  606.47   14.53
   0   1  -2  605.89   14.84
  -1   1  -2 3018.77   72.49
  -1   1  -2 3081.95   70.45
   1  -1   2 2956.53   71.23
   1  -1   2 2891.40   70.56
   1  -1   2 2965.59   70.80
  -1   1  -2 2887.57   71.34
   1  -1   2 2915.87   73.06
   1  -1   2 2944.42   73.18
  -1   1  -2 2971.64   70.75
  -1   1  -2 2927.62   73.20
   2  -1   2 1487.01   38.16
   2  -1   2 1564.92   37.10
  -2   1  -2 1529.66   37.08
   2  -1   2 1563.73   37.23
  -2   1  -2 1559.59   38.14
   2  -1   2 1572.14   38.09
  -2   1  -2 1527.02   38.12
   2  -1   2 1533.79   37.17
  -3   1  -2  118.87    3.58
  -3   1  -2  117.06    3.70
  -3   1  -2  118.71    3.78
   3  -1   2  116.88    3.58
  -3   1  -2  113.27    3.61
  -3   1  -2  116.10    3.57
   3  -1   2  118.05    3.77
   3  -1   2  118.34    3.68
  -4   1  -2  701.62   17.34
   4  -1   2  658.02   16.69
   4  -1   2  641.64   17.19
  -4   1  -2  665.54   16.82
  -4   1  -2  664.77   16.73
  -4   1  -2  654.19   16.62
  -4   1  -2  655.39   17.16
   4  -1   2  662.14   16.68
   5  -1   2    9.97    1.10
   5  -1   2    9.76    1.14
  -5   1  -2    8.36    1.00
  -5   1  -2    9.48    1.02
  -5   1  -2   10.49    1.16
  -5   1  -2   11.93    1.14
  -6   1  -2    2.79    1.05
   6  -1   2    4.73    1.06
  -6   1  -2    5.34    1.09
  -6   1  -2    4.51    0.93
  -6   1  -2    3.63    0.99
   6  -1   2    3.33    0.99
  -7   1  -2    9.12    1.36
  -7   1  -2   10.44    1.47
   7  -1   2   11.70    1.49
   7  -1   2    9.00    1.37
  -7   1  -2   11.37    1.53
  -7   1  -2   10.94    1.37
  -8   1  -2    0.52    1.16
  -8   1  -2   -0.27    0.99
   8  -1   2   -0.25    1.14
   8  -1   2    0.97    1.02
  -8   1  -2   -1.38    0.96
  -9   1  -2   25.72    2.34
   9  -1   2   25.49    2.37
  -9   1  -2   24.00    2.12
  -9   1  -2   21.79    2.31
  10  -1   2   -0.69    1.19
 -10   1  -2   -0.51    1.14
  11  -1   2    0.49    1.51
 -11   1  -2    1.37    1.40
 -12   1  -2   26.90    2.95
  12  -1   2   23.88    2.86
  13  -1   2   -1.47    1.67
 -13   1  -2    0.75    1.65
  13   0  -2    0.65    1.71
 -12   0   2    1.41    1.53
  12   0  -2   -1.68    1.45
 -11   0   2    3.57    1.57
 -11   0   2    2.78    1.46
  11   0  -2    3.03    1.56
  10   0  -2    0.14    1.25
 -10   0   2   -0.75    1.14
 -10   0   2    1.37    1.33
  -9   0   2    1.53    1.19
   9   0  -2    0.24    1.18
  -9   0   2    3.20    1.25
  -8   0   2   43.86    2.71
   8   0  -2   38.54    2.61
  -8   0   2   46.84    2.73
   8   0  -2   41.06    2.66
  -8   0   2   37.10    2.64
  -7   0   2   34.97    2.18
  -7   0   2   32.15    2.20
  -7   0   2   34.06    2.19
   7   0  -2   30.35    2.20
   7   0  -2   31.94    2.23
  -6   0   2  170.12    5.40
  -6   0   2  183.67    5.79
   6   0  -2  170.96    5.35
   6   0  -2  159.65    5.29
  -6   0   2  162.47    5.47
  -6   0   2  167.10    5.03
  -6   0   2  169.87    5.50
   5   0  -2    0.15    0.63
  -5   0   2   -0.67    0.57
  -5   0   2   -0.07    0.54
   5   0  -2    0.72    0.58
  -5   0   2   -0.27    0.54
  -5   0   2   -0.55    0.54
  -5   0   2    0.92    0.57
  -4   0   2  523.41   13.21
  -4   0   2  522.64   12.95
  -4   0   2  520.54   13.28
  -4   0   2  538.89   13.68
   4   0  -2  515.10   13.14
   4   0  -2  505.82   13.45
  -4   0   2  499.37   13.51
  -3   0   2    2.62    0.55
  -3   0   2    2.68    0.49
   3   0  -2    2.76    0.55
  -3   0   2    1.94    0.49
  -3   0   2    2.49    0.53
   3   0  -2    2.13    0.49
  -3   0   2    2.74    0.51
  -3   0   2    2.11    0.48
  -2   0   2  614.58   15.20
   2   0  -2  622.63   14.89
   2   0  -2  609.83   14.93
  -2   0   2  599.87   15.38
  -2   0   2  605.94   15.02
   2   0  -2  599.73   15.36
  -2   0   2  598.23   14.98
   2   0  -2  614.94   15.31
  -2   0   2  614.60   14.85
  -1   0   2 2139.96   51.22
   1   0  -2 2104.49   52.88
  -1   0   2 2069.11   53.22
  -1   0   2 2123.54   50.90
   1   0  -2 2223.17   51.56
  -1   0   2 2121.13   51.14
   1   0  -2 2128.20   53.00
  -1   0   2 2142.25   51.75
   1   0  -2 2110.54   51.20
  -1   0   2 2156.28   51.88
   0   0  -2 5445.53  130.04
   0   0   2 5457.91  129.07
   0   0   2 5408.83  130.26
   0   0   2 5400.57  129.78
   0   0  -2 5281.49  133.68
   0   0  -2 5497.50  129.25
   0   0   2 5273.70  134.16
   0   0  -2 5300.39  132.99
  -1   0  -2   88.46    2.51
  -1   0  -2   85.04    2.58
  -1   0  -2   88.19    2.57
   1   0   2   91.63    2.59
  -1   0  -2   93.54    2.51
   1   0   2   90.03    2.53
   1   0   2   84.48    2.47
   1   0   2   88.69    2.60
   2   0   2 4117.78   98.95
  -2   0  -2 4226.52  101.51
   2   0   2 4127.51   98.41
  -2   0  -2 4132.49   99.11
  -2   0  -2 4203.85   99.23
  -2   0  -2 4002.77  102.19
  -2   0  -2 4088.05   99.08
   2   0   2 4237.44  101.03
   2   0   2 4018.51  100.98
   3   0   2  264.37    6.82
  -3   0  -2  269.68    7.08
  -3   0  -2  260.77    6.86
  -3   0  -2  266.65    6.81
  -3   0  -2  261.30    7.00
  -3   0  -2  259.71    6.81
   3   0   2  214.63    6.68
   3   0   2  258.92    7.04
   3   0   2  266.94    6.99
  -4   0  -2  562.62   13.98
  -4   0  -2  514.81   13.80
  -4   0  -2  522.75   13.46
  -4   0  -2  543.51   13.59
   4   0   2  519.29   13.84
   4   0   2  522.54   13.41
  -4   0  -2  533.99   13.39
  -5   0  -2  449.55   11.62
   5   0   2  421.98   11.45
   5   0   2  416.00   11.08
  -5   0  -2  423.00   11.14
  -5   0  -2  425.49   11.02
  -5   0  -2  408.69   11.39
  -5   0  -2  420.20   11.21
  -6   0  -2  140.81    4.46
  -6   0  -2  124.13    4.41
  -6   0  -2  126.76    4.40
   6   0   2  135.41    4.42
  -6   0  -2  134.88    4.65
  -6   0  -2  121.62    4.18
   6   0   2  135.02    4.51
  -7   0  -2   79.07    3.41
   7   0   2   78.96    3.39
  -7   0  -2   69.49    3.25
   7   0   2   75.21    3.27
  -7   0  -2   76.74    3.21
  -7   0  -2   78.05    3.33
   8   0   2  229.39    7.49
  -8   0  -2  237.48    7.50
  -8   0  -2  247.39    7.22
   8   0   2  239.41    7.48
  -8   0  -2  231.21    7.61
  -8   0  -2  232.94    7.56
  -9   0  -2   33.71    2.37
  -9   0  -2   33.27    2.62
  -9   0  -2   36.75    2.54
   9   0   2   32.65    2.45
  10   0   2   33.52    2.79
 -10   0  -2   40.36    2.95
 -10   0  -2   42.06    3.11
 -11   0  -2   24.25    2.53
  11   0   2   30.23    2.71
  12   0   2   18.00    2.46
 -12   0  -2   18.42    2.48
  13   0   2    2.18    1.85
 -13   0  -2   -1.66    1.42
  14   0   2    3.98    2.03
  12  -1  -2    3.11    1.91
 -12   1   2    2.43    1.81
  11  -1  -2    7.81    1.98
 -11   1   2    7.45    1.93
 -10   1   2    4.88    1.69
  10  -1  -2    5.40    1.70
 -10   1   2    6.18    1.72
  -9   1   2    9.07    1.73
  -9   1   2   10.75    1.79
   9  -1  -2   11.94    1.87
  -8   1   2   60.27    3.42
   8  -1  -2   61.76    3.36
   8  -1  -2   58.57    3.31
  -8   1   2   54.11    3.15
  -7   1   2   12.43    1.47
  -7   1   2   10.20    1.46
  -7   1   2   11.59    1.58
   7  -1  -2    9.17    1.44
   7  -1  -2   12.94    1.51
  -7   1   2   11.31    1.49
  -6   1   2    2.87    1.01
  -6   1   2    3.53    1.00
   6  -1  -2    4.66    0.99
  -6   1   2    4.16    0.96
   6  -1  -2    3.39    1.08
  -6   1   2    3.25    1.01
  -6   1   2    3.98    1.10
  -5   1   2    7.90    1.08
   5  -1  -2   10.52    1.15
  -5   1   2   10.70    1.15
   5  -1  -2    9.25    1.14
  -5   1   2   10.29    1.26
  -5   1   2    8.34    1.03
  -5   1   2    7.83    1.04
  -4   1   2  288.04    8.13
  -4   1   2  287.71    7.82
   4  -1  -2  274.82    7.94
   4  -1  -2  282.97    7.74
  -4   1   2  274.73    7.54
  -4   1   2  275.15    7.96
  -4   1   2  282.04    7.86
  -3   1   2  577.99   14.20
   3  -1  -2  557.63   14.29
  -3   1   2  559.43   14.41
  -3   1   2  568.35   14.74
   3  -1  -2  562.61   14.73
  -3   1   2  580.74   14.84
  -3   1   2  566.74   14.35
  -2   1   2 2223.84   56.06
  -2   1   2 2348.06   56.13
  -2   1   2 2232.03   54.66
  -2   1   2 2279.06   54.75
   2  -1  -2 2305.01   54.56
   2  -1  -2 2288.39   56.12
  -2   1   2 2276.42   54.46
   1  -1  -2 1400.38   33.79
  -1   1   2 1357.73   33.00
   1  -1  -2 1365.32   32.92
   1  -1  -2 1353.07   33.87
  -1   1   2 1377.85   33.05
  -1   1   2 1368.44   33.26
  -1   1   2 1333.30   32.72
  -1   1   2 1372.54   32.86
  -1   1   2 1388.37   33.87
  -1   1   2 1350.87   33.86
   0  -1  -2 4477.99  109.14
   0  -1  -2 4513.42  113.34
   0   1   2 4613.80  109.46
   0   1   2 4603.79  112.77
   0  -1  -2 4542.31  109.74
   0   1   2 4511.21  110.38
   0   1   2 4542.29  110.47
   0   1   2 4675.99  112.87
   0   1   2 4593.20  109.55
   0  -1  -2 4492.59  112.99
  -1  -1  -2  233.10    6.19
  -1  -1  -2  238.16    6.00
   1   1   2  231.21    6.19
  -1  -1  -2  234.72    6.19
   1   1   2  238.57    6.00
   1   1   2  234.47    6.18
   1   1   2  248.40    6.06
  -2  -1  -2 1807.69   44.91
   2   1   2 1827.07   44.93
   2   1   2 1848.18   43.67
  -2  -1  -2 1828.25   43.82
   2   1   2 1826.65   44.80
  -2  -1  -2 1811.67   44.84
  -2  -1  -2 1805.64   43.64
   3   1   2  361.27    9.20
   3   1   2  352.85    9.46
   3   1   2  375.70    9.45
  -3  -1  -2  372.96    9.52
  -3  -1  -2  359.63    9.25
  -3  -1  -2  358.04    9.46
  -3  -1  -2  373.36    9.19
  -3  -1  -2  359.99    9.22
   4   1   2  910.88   23.32
   4   1   2  939.68   22.71
  -4  -1  -2  909.24   22.79
  -4  -1  -2  920.61   22.62
  -4  -1  -2  915.81   23.33
  -4  -1  -2  956.77   23.40
  -4  -1  -2  942.06   22.76
  -5  -1  -2  229.57    6.65
  -5  -1  -2  244.19    6.82
  -5  -1  -2  233.29    6.40
   5   1   2  226.71    6.46
  -5  -1  -2  238.12    6.52
  -5  -1  -2  234.26    6.57
   5   1   2  231.80    6.66
  -6  -1  -2   38.44    1.92
   6   1   2   40.70    2.03
   6   1   2   42.55    2.04
  -6  -1  -2   40.93    1.95
  -6  -1  -2   44.21    2.24
  -6  -1  -2   37.93    2.04
  -6  -1  -2   35.30    1.91
   7   1   2   -2.26    0.73
  -7  -1  -2   -0.33    0.81
  -7  -1  -2   -1.08    0.77
  -7  -1  -2   -1.21    0.75
  -7  -1  -2   -0.04    0.64
   7   1   2   -0.38    0.67
  -7  -1  -2    0.24    0.71
   8   1   2    3.90    1.05
   8   1   2    2.14    1.07
  -8  -1  -2    4.70    1.13
  -8  -1  -2    3.02    1.17
  -8  -1  -2    3.94    1.26
  -8  -1  -2    4.04    1.15
  -8  -1  -2    4.46    1.17
  -9  -1  -2   63.34    3.32
  -9  -1  -2   61.00    2.89
  -9  -1  -2   65.40    3.32
   9   1   2   64.41    3.16
  -9  -1  -2   61.23    3.24
  10   1   2   38.02    2.76
 -10  -1  -2   36.72    2.83
 -10  -1  -2   44.59    2.85
  11   1   2   27.72    2.52
 -11  -1  -2   33.78    2.73
 -11  -1  -2   37.12    2.97
 -12  -1  -2    1.72    1.37
  12   1   2    1.43    1.55
  13   1   2    0.64    1.57
 -13  -1  -2    0.23    1.31
  14   1   2    1.19    1.80
  12  -2  -2    1.46    1.89
 -11   2   2   18.13    2.68
  11  -2  -2   16.90    2.62
  10  -2  -2    1.20    1.67
 -10   2   2    3.41    1.64
  -9   2   2    6.19    1.70
   9  -2  -2    7.57    1.85
  -8   2   2   47.32    3.21
  -8   2   2   46.26    3.10
   8  -2  -2   41.18    2.89
   7  -2  -2   23.70    2.14
  -7   2   2   19.03    2.07
   7  -2  -2   22.86    2.13
  -7   2   2   22.13    1.89
  -7   2   2   21.34    2.02
  -6   2   2   91.04    3.93
   6  -2  -2   91.59    3.89
  -6   2   2   94.04    3.66
   6  -2  -2   84.86    3.70
  -6   2   2   79.88    3.72
  -6   2   2   94.49    3.87
  -5   2   2   11.64    1.32
  -5   2   2   10.63    1.30
  -5   2   2   10.81    1.30
  -5   2   2   12.98    1.35
   5  -2  -2   11.06    1.34
   5  -2  -2   11.40    1.38
  -4   2   2  799.62   20.51
  -4   2   2  787.60   20.93
   4  -2  -2  791.09   20.31
  -4   2   2  844.42   21.15
  -4   2   2  815.15   20.45
  -4   2   2  807.37   20.18
   4  -2  -2  791.90   20.93
   3  -2  -2  805.43   21.07
  -3   2   2  822.33   20.52
   3  -2  -2  822.23   20.44
  -3   2   2  829.59   20.62
  -3   2   2  858.78   21.21
  -3   2   2  784.99   20.98
  -3   2   2  812.41   20.32
  -2   2   2 3306.50   78.29
  -2   2   2 3279.16   78.18
  -2   2   2 3334.61   80.21
   2  -2  -2 3232.80   80.22
  -2   2   2 3178.85   80.14
  -2   2   2 3315.52   77.94
   2  -2  -2 3216.73   77.99
  -1   2   2    1.19    0.45
   1  -2  -2    1.02    0.45
  -1   2   2    3.04    0.59
  -1   2   2    1.15    0.56
   1  -2  -2    0.50    0.48
  -1   2   2    0.50    0.45
  -1   2   2    3.61    0.59
   1  -2  -2    1.03    0.42
  -1   2   2    2.25    0.56
   1  -2  -2    0.60    0.45
   0   2   2 6608.60  160.67
   0   2   2 6694.37  161.68
   0  -2  -2 6635.00  160.15
   0  -2  -2 6652.96  161.28
   0  -2  -2 6893.30  165.59
   0  -2  -2 6704.69  165.29
   0  -2  -2 6571.87  165.05
   0   2   2 6611.19  165.91
   0   2   2 6679.43  161.23
   0   2   2 6651.59  160.67
   0   2   2 6885.14  164.89
   1   2   2  507.31   12.39
   1   2   2  506.27   12.36
  -1  -2  -2  499.94   12.47
  -1  -2  -2  500.62   12.40
  -1  -2  -2  491.21   12.78
   1   2   2  512.11   12.78
   1   2   2  499.60   12.44
   1   2   2  511.05   12.80
  -1  -2  -2  504.99   12.77
   2   2   2 7221.62  171.23
   2   2   2 6946.90  175.62
  -2  -2  -2 7135.99  170.97
   2   2   2 7299.57  170.68
  -2  -2  -2 6968.74  170.52
  -2  -2  -2 7162.66  175.56
   2   2   2 7092.30  175.03
  -2  -2  -2 7025.97  175.98
   3   2   2  169.73    4.42
   3   2   2  164.03    4.42
  -3  -2  -2  158.93    4.35
  -3  -2  -2  165.00    4.42
  -3  -2  -2  163.19    4.53
   3   2   2  164.34    4.49
  -3  -2  -2  163.10    4.55
   3   2   2  160.23    4.51
  -3  -2  -2  162.65    4.44
  -4  -2  -2   45.61    1.73
   4   2   2   44.71    1.71
   4   2   2   41.48    1.68
  -4  -2  -2   43.38    1.68
  -4  -2  -2   45.22    1.66
  -4  -2  -2   43.50    1.78
  -4  -2  -2   42.88    1.70
  -5  -2  -2   72.47    2.68
   5   2   2   80.12    2.72
  -5  -2  -2   78.00    2.71
  -5  -2  -2   76.99    2.57
  -5  -2  -2   77.35    2.64
  -5  -2  -2   80.61    2.84
   5   2   2   76.99    2.65
  -6  -2  -2  184.51    5.60
  -6  -2  -2  189.73    5.49
  -6  -2  -2  190.58    5.71
   6   2   2  183.02    5.42
  -6  -2  -2  190.60    5.28
  -6  -2  -2  193.67    5.58
   6   2   2  179.45    5.48
  -7  -2  -2   12.60    1.30
  -7  -2  -2    9.56    1.11
   7   2   2   12.34    1.16
  -7  -2  -2   12.80    1.21
   7   2   2   11.90    1.24
  -7  -2  -2   12.45    1.14
  -7  -2  -2   12.31    1.27
   8   2   2    0.07    0.91
  -8  -2  -2    0.19    0.86
  -8  -2  -2   -0.55    0.81
   8   2   2    0.13    0.68
  -8  -2  -2   -0.29    0.90
  -8  -2  -2   -0.66    0.67
  -8  -2  -2    0.14    0.71
  -9  -2  -2   15.27    1.61
  -9  -2  -2   11.24    1.43
  -9  -2  -2   12.79    1.61
   9   2   2   11.46    1.51
 -10  -2  -2   20.56    2.07
 -10  -2  -2   20.93    1.97
  10   2   2   22.63    2.00
 -11  -2  -2    7.84    1.58
 -11  -2  -2    8.87    1.75
  11   2   2    7.42    1.56
  12   2   2    1.27    1.38
 -12  -2  -2    2.05    1.47
 -12  -2  -2    0.36    1.11
  13   2   2    2.54    1.55
 -13  -2  -2   -0.13    1.34
 -14  -2  -2    4.86    1.77
  14   2   2    4.81    1.84
  11  -3  -2    7.45    2.22
 -11   3   2    9.09    2.34
  10  -3  -2    8.42    2.18
 -10   3   2    4.33    1.92
  -9   3   2    5.27    1.76
   9  -3  -2    5.24    1.73
   8  -3  -2   41.34    3.12
  -8   3   2   40.18    2.97
  -7   3   2  187.51    6.92
  -7   3   2  192.16    6.41
   7  -3  -2  179.98    6.61
  -7   3   2  199.21    7.01
   7  -3  -2  184.57    6.63
   6  -3  -2    1.41    1.02
  -6   3   2   -1.19    1.01
   6  -3  -2   -1.38    0.98
  -6   3   2    1.53    1.14
   6  -3  -2    1.22    1.12
  -6   3   2    0.48    0.98
  -5   3   2  506.14   13.44
   5  -3  -2  472.71   13.69
  -5   3   2  472.81   13.65
  -5   3   2  483.40   13.51
  -5   3   2  495.54   13.12
   5  -3  -2  499.24   13.37
   4  -3  -2   13.50    1.39
   4  -3  -2   15.67    1.53
  -4   3   2   13.75    1.42
  -4   3   2   13.84    1.44
  -4   3   2   11.77    1.25
  -4   3   2   12.46    1.39
  -3   3   2   10.38    1.11
  -3   3   2   11.04    1.23
   3  -3  -2    9.54    1.11
  -3   3   2    9.45    1.13
   3  -3  -2   10.62    1.15
  -3   3   2   10.57    1.17
  -2   3   2  284.81    7.79
   2  -3  -2  288.79    8.12
   2  -3  -2  282.50    7.74
  -2   3   2  284.32    7.86
   2  -3  -2  281.44    7.72
  -2   3   2  275.46    7.65
  -2   3   2  285.15    8.10
  -2   3   2  270.21    7.93
  -1   3   2 1747.51   41.53
   1  -3  -2 1726.22   42.03
  -1   3   2 1734.00   41.39
  -1   3   2 1693.48   42.58
  -1   3   2 1703.33   41.22
   1  -3  -2 1741.26   41.43
   1  -3  -2 1670.30   42.65
  -1   3   2 1726.06   42.63
  -1   3   2 1703.82   41.59
   0  -3  -2  930.26   22.28
   0  -3  -2  883.80   21.72
   0  -3  -2  872.09   21.69
   0   3   2  864.97   22.23
   0   3   2  895.99   22.29
   0  -3  -2  874.18   21.60
   0  -3  -2  862.13   22.30
   0   3   2  889.18   21.52
   0   3   2  883.16   21.60
   1   3   2  189.59    5.36
  -1  -3  -2  202.06    5.42
  -1  -3  -2  197.46    5.22
  -1  -3  -2  194.29    5.25
   1   3   2  195.08    5.20
  -1  -3  -2  193.55    5.24
   1   3   2  194.90    5.20
   1   3   2  192.49    5.38
  -1  -3  -2  187.79    5.40
   2   3   2  167.95    4.50
  -2  -3  -2  172.77    4.51
   2   3   2  169.67    4.53
  -2  -3  -2  163.28    4.54
  -2  -3  -2  168.40    4.69
   2   3   2  167.41    4.63
  -2  -3  -2  173.85    4.71
   2   3   2  161.26    4.62
   3   3   2 1006.35   24.34
   3   3   2  981.73   24.99
   3   3   2 1014.25   24.96
  -3  -3  -2  972.63   25.03
  -3  -3  -2 1010.23   25.03
   3   3   2 1043.35   24.31
  -3  -3  -2 1012.14   24.29
  -3  -3  -2 1001.77   24.45
  -4  -3  -2  885.25   21.09
   4   3   2  854.12   21.53
  -4  -3  -2  851.94   21.60
   4   3   2  903.34   20.97
  -4  -3  -2  803.59   21.55
   4   3   2  864.37   21.00
  -4  -3  -2  857.09   20.89
  -4  -3  -2  876.57   21.12
  -5  -3  -2  469.11   11.76
  -5  -3  -2  477.14   12.04
  -5  -3  -2  466.48   12.27
   5   3   2  475.59   11.94
  -5  -3  -2  470.23   12.30
   5   3   2  475.53   12.18
  -5  -3  -2  477.24   11.98
   6   3   2  119.69    3.84
  -6  -3  -2  126.73    3.95
  -6  -3  -2  129.44    3.92
  -6  -3  -2  130.50    4.13
  -6  -3  -2  123.87    3.95
   6   3   2  121.20    3.84
  -6  -3  -2  124.95    3.65
  -7  -3  -2    4.40    0.86
   7   3   2    3.83    0.76
  -7  -3  -2    4.44    0.82
  -7  -3  -2    2.10    0.86
  -7  -3  -2    4.21    0.77
   7   3   2    3.52    0.87
  -7  -3  -2    4.64    0.95
  -8  -3  -2    3.38    0.96
  -8  -3  -2    5.42    0.88
   8   3   2    3.39    0.98
  -8  -3  -2    5.82    1.14
   8   3   2    4.99    0.87
  -8  -3  -2    3.66    0.88
  -8  -3  -2    4.38    0.93
   9   3   2   42.99    2.50
  -9  -3  -2   48.14    2.56
  -9  -3  -2   43.42    2.57
  -9  -3  -2   49.79    2.59
 -10  -3  -2    1.07    1.12
 -10  -3  -2    0.15    0.99
 -10  -3  -2    2.15    0.99
  10   3   2    0.60    1.01
 -11  -3  -2    6.29    1.39
  11   3   2    5.04    1.38
 -11  -3  -2    8.06    1.62
 -12  -3  -2    1.04    1.31
  12   3   2   -0.76    1.13
 -12  -3  -2   -0.32    1.09
  13   3   2   11.65    1.98
 -13  -3  -2   11.55    1.95
 -13  -3  -2   10.00    1.96
  14   3   2   -0.33    1.45
 -14  -3  -2   -0.22    1.39
  15   3   2    0.44    1.71
  11  -4  -2   -0.23    1.66
  10  -4  -2   -0.66    1.61
 -10   4   2    1.33    1.67
  -9   4   2   15.69    2.40
   9  -4  -2   15.89    2.48
  -8   4   2   -1.12    1.17
   8  -4  -2    2.15    1.43
   7  -4  -2    0.57    1.23
  -7   4   2    1.72    1.17
  -7   4   2    0.58    1.22
   7  -4  -2    1.36    1.34
   6  -4  -2   56.66    3.36
   6  -4  -2   50.19    3.05
  -6   4   2   49.41    3.04
  -6   4   2   53.67    3.24
   6  -4  -2   46.09    3.00
  -6   4   2   50.05    2.99
  -5   4   2    8.43    1.39
  -5   4   2   10.08    1.45
   5  -4  -2    8.11    1.50
   5  -4  -2    8.09    1.41
  -5   4   2   10.18    1.60
  -4   4   2   21.55    1.88
   4  -4  -2   25.28    1.98
  -4   4   2   25.18    1.87
  -4   4   2   21.77    1.88
   4  -4  -2   25.12    2.10
  -4   4   2   22.81    1.84
   3  -4  -2   22.46    1.86
  -3   4   2   20.72    1.73
  -3   4   2   23.36    1.65
  -3   4   2   21.88    1.82
   3  -4  -2   18.31    1.67
  -3   4   2   19.93    1.65
  -2   4   2  119.72    4.16
  -2   4   2  117.32    3.99
  -2   4   2  118.08    4.13
   2  -4  -2  123.17    4.07
   2  -4  -2  119.78    4.30
   1  -4  -2  482.05   12.48
   1  -4  -2  490.47   12.43
   1  -4  -2  470.41   12.89
  -1   4   2  484.12   12.40
  -1   4   2  471.76   12.53
  -1   4   2  478.18   12.79
  -1   4   2  484.01   12.38
   0   4   2  240.96    6.98
   0   4   2  244.47    6.76
   0  -4  -2  251.01    6.81
   0  -4  -2  263.54    7.10
   0   4   2  252.60    6.80
   0  -4  -2  245.33    7.11
   0  -4  -2  247.28    6.85
   0  -4  -2  253.76    6.91
  -1  -4  -2  195.84    5.31
  -1  -4  -2  191.56    5.57
  -1  -4  -2  191.27    5.57
   1   4   2  190.13    5.29
  -1  -4  -2  197.24    5.53
  -1  -4  -2  192.13    5.35
   1   4   2  190.09    5.47
   1   4   2  186.29    5.29
  -1  -4  -2  198.40    5.40
   2   4   2  196.36    5.38
  -2  -4  -2  205.21    5.61
  -2  -4  -2  198.56    5.35
  -2  -4  -2  199.80    5.63
  -2  -4  -2  203.50    5.47
   2   4   2  201.44    5.56
   2   4   2  201.87    5.41
  -3  -4  -2    2.27    0.48
   3   4   2    2.69    0.54
  -3  -4  -2    1.86    0.43
   3   4   2    1.98    0.50
  -3  -4  -2    3.04    0.50
   3   4   2    1.85    0.54
   3   4   2    2.64    0.46
   4   4   2  537.28   13.73
  -4  -4  -2  532.30   13.29
   4   4   2  537.06   13.41
  -4  -4  -2  534.30   13.84
   4   4   2  561.38   13.42
  -4  -4  -2  546.90   13.53
  -5  -4  -2   18.22    1.12
   5   4   2   16.62    1.13
   5   4   2   20.63    1.24
  -5  -4  -2   16.92    1.08
  -5  -4  -2   16.99    1.06
   5   4   2   18.61    1.01
  -6  -4  -2  525.36   13.99
  -6  -4  -2  534.05   13.66
   6   4   2  536.54   13.80
  -6  -4  -2  529.03   13.72
   6   4   2  538.14   13.61
   6   4   2  579.55   13.66
  -7  -4  -2    2.58    0.72
   7   4   2    2.78    0.82
  -7  -4  -2    0.73    0.47
  -7  -4  -2    3.41    0.73
   7   4   2    3.58    0.67
  -7  -4  -2    3.14    0.79
  -8  -4  -2    2.60    0.79
  -8  -4  -2    4.49    0.98
  -8  -4  -2    2.40    0.86
   8   4   2    2.98    0.90
  -8  -4  -2    1.34    0.45
  -8  -4  -2    2.11    0.74
   8   4   2    2.11    0.62
  -9  -4  -2   42.13    2.46
   9   4   2   44.97    2.44
  -9  -4  -2   50.68    2.59
  -9  -4  -2   50.71    2.60
 -10  -4  -2    6.84    1.24
  10   4   2    8.02    1.30
 -10  -4  -2    8.13    1.44
 -10  -4  -2    6.59    1.26
  11   4   2   -1.13    0.97
 -11  -4  -2   -1.16    0.93
 -11  -4  -2   -0.10    0.99
 -11  -4  -2    0.14    1.14
  12   4   2    9.92    1.66
 -12  -4  -2    8.49    1.68
 -12  -4  -2    8.20    1.58
 -13  -4  -2   32.84    2.77
 -13  -4  -2   29.22    2.73
  13   4   2   35.54    2.83
 -14  -4  -2   -1.85    1.26
 -14  -4  -2   -0.53    1.43
  14   4   2   -1.31    1.27
  15   4   2    4.99    1.86
 -10   5   2    0.35    1.77
  10  -5  -2    1.19    1.92
   9  -5  -2    5.94    2.04
  -9   5   2   10.56    2.40
   8  -5  -2    3.60    1.66
  -8   5   2    5.44    1.87
  -7   5   2    0.53    1.19
  -7   5   2    0.21    1.26
   7  -5  -2   -0.62    1.36
  -6   5   2   21.77    2.19
   6  -5  -2   17.24    2.09
   6  -5  -2   18.52    2.20
  -6   5   2   17.64    2.09
   6  -5  -2   24.97    2.38
   5  -5  -2   57.11    3.35
   5  -5  -2   62.93    3.48
   5  -5  -2   58.92    3.40
  -5   5   2   63.00    3.22
  -5   5   2   61.41    3.34
  -4   5   2   35.46    2.45
  -4   5   2   34.32    2.55
  -4   5   2   36.13    2.44
   4  -5  -2   36.80    2.64
   4  -5  -2   34.53    2.51
  -3   5   2  201.93    6.45
   3  -5  -2  182.17    6.48
   3  -5  -2  197.06    6.29
  -3   5   2  201.22    6.47
  -3   5   2  189.37    6.14
   2  -5  -2  158.62    5.20
  -2   5   2  166.17    5.45
   2  -5  -2  164.48    5.55
   2  -5  -2  154.16    5.21
  -2   5   2  168.57    5.29
  -2   5   2  160.15    5.32
   1  -5  -2   84.70    2.37
   1  -5  -2   85.93    3.23
   1  -5  -2   80.07    3.33
  -1   5   2   87.53    3.29
  -1   5   2   85.76    3.24
   1  -5  -2   83.38    3.23
   0  -5  -2   90.45    3.35
   0   5   2   91.10    3.26
   0   5   2   87.32    3.13
   0  -5  -2   88.56    2.44
   0   5   2   86.55    3.11
   0  -5  -2   91.83    3.19
   0  -5  -2   87.70    3.10
   0   5   2   86.97    3.17
   0  -5  -2   92.64    3.27
  -1  -5  -2   89.05    3.12
  -1  -5  -2   92.69    2.64
  -1  -5  -2   93.79    3.30
   1   5   2   96.75    3.16
   1   5   2   91.79    3.12
  -1  -5  -2   96.33    3.13
  -1  -5  -2   92.24    3.19
   1   5   2   89.69    3.14
  -1  -5  -2   98.93    3.32
  -2  -5  -2   33.81    1.56
   2   5   2   30.81    1.56
   2   5   2   34.01    1.53
  -2  -5  -2   30.78    1.49
   2   5   2   33.81    1.59
  -2  -5  -2   31.19    1.60
  -2  -5  -2   30.15    1.49
  -2  -5  -2   34.23    1.61
  -2  -5  -2   32.40    1.35
   3   5   2  142.29    4.13
   3   5   2  140.27    4.09
  -3  -5  -2  142.17    4.26
  -3  -5  -2  145.36    4.16
  -3  -5  -2  142.76    4.28
  -3  -5  -2  143.08    4.01
   3   5   2  143.39    4.08
   4   5   2 1080.19   25.41
  -4  -5  -2 1053.71   25.58
  -4  -5  -2 1020.53   26.18
   4   5   2 1040.29   26.03
   4   5   2 1041.77   25.42
  -5  -5  -2    0.67    0.43
  -5  -5  -2    0.26    0.34
   5   5   2   -0.29    0.33
  -5  -5  -2    2.02    0.50
   5   5   2   -0.10    0.48
  -5  -5  -2    0.56    0.49
   5   5   2   -0.03    0.49
  -6  -5  -2 1319.15   32.31
  -6  -5  -2 1360.09   32.85
  -6  -5  -2 1344.60   33.61
   6   5   2 1340.23   33.31
   6   5   2 1307.58   32.62
   6   5   2 1404.75   32.63
  -6  -5  -2 1363.04   33.61
   7   5   2   60.13    2.37
  -7  -5  -2   57.66    2.35
  -7  -5  -2   59.15    2.44
   7   5   2   56.92    2.02
   7   5   2   57.34    2.30
  -7  -5  -2   57.30    2.27
  -7  -5  -2   53.25    2.29
  -8  -5  -2    5.18    0.89
   8   5   2    8.24    0.75
  -8  -5  -2    8.26    1.05
  -8  -5  -2    5.67    0.91
   8   5   2    6.68    1.04
  -8  -5  -2    6.45    0.95
   9   5   2  327.79    9.12
  -9  -5  -2  337.14    9.25
  -9  -5  -2  318.31    9.35
  -9  -5  -2  328.39    9.31
 -10  -5  -2  106.23    4.08
  10   5   2  108.41    4.01
 -10  -5  -2  101.77    4.06
 -10  -5  -2  100.92    4.11
 -11  -5  -2   -0.67    0.98
  11   5   2   -0.20    1.00
 -11  -5  -2    1.96    1.04
 -11  -5  -2    0.58    0.96
 -12  -5  -2   12.39    1.78
  12   5   2   13.15    1.73
 -12  -5  -2   14.78    1.78
  13   5   2    7.34    1.66
 -13  -5  -2    5.76    1.58
 -13  -5  -2    6.75    1.77
  14   5   2    1.76    1.48
 -14  -5  -2    2.29    1.64
 -14  -5  -2    3.80    1.46
 -15  -5  -2    2.86    1.87
  15   5   2    4.65    1.73
  10  -6  -2    3.59    2.05
 -10   6   2    2.30    1.90
  -9   6   2    2.31    2.02
   9  -6  -2    1.67    1.98
  -8   6   2    1.45    1.63
   8  -6  -2    0.51    1.60
  -7   6   2   26.82    2.70
   7  -6  -2   25.81    2.83
  -7   6   2   27.47    2.81
   6  -6  -2   16.02    2.11
  -6   6   2   12.76    2.05
  -6   6   2   13.96    2.04
   5  -6  -2    9.63    1.70
  -5   6   2    8.39    1.61
  -5   6   2   11.35    1.73
   5  -6  -2   10.75    1.84
   5  -6  -2    6.35    1.64
   4  -6  -2  160.97    5.80
   4  -6  -2  146.53    5.66
  -4   6   2  150.02    5.58
   4  -6  -2  157.78    6.03
  -4   6   2  150.96    5.83
  -3   6   2  703.16   19.12
   3  -6  -2  701.15   19.38
  -3   6   2  703.11   18.54
   3  -6  -2  712.51   18.63
  -2   6   2   59.78    3.00
   2  -6  -2   63.51    3.00
   2  -6  -2   65.91    3.31
   2  -6  -2   66.19    3.03
  -2   6   2   65.71    3.08
   1  -6  -2  465.20   11.58
  -1   6   2  471.33   12.61
  -1   6   2  461.58   12.84
   1  -6  -2  463.39   12.57
  -1   6   2  467.90   12.48
   1  -6  -2  468.81   12.47
   1  -6  -2  456.06   13.03
   1  -6  -2  466.73   12.68
   0  -6  -2   68.20    3.03
   0  -6  -2   66.33    2.80
   0   6   2   67.87    2.84
   0  -6  -2   67.26    2.03
   0  -6  -2   65.12    2.71
   0   6   2   64.76    2.76
   0   6   2   63.76    2.74
   0  -6  -2   67.45    2.85
   1   6   2   15.28    1.27
  -1  -6  -2   17.04    1.38
  -1  -6  -2   16.11    1.31
  -1  -6  -2   16.89    0.91
  -1  -6  -2   16.20    1.27
  -1  -6  -2   18.29    1.43
  -1  -6  -2   20.87    1.52
   1   6   2   17.28    1.45
   1   6   2   15.84    1.31
   2   6   2    4.38    0.68
  -2  -6  -2    4.97    0.79
   2   6   2    4.55    0.76
   2   6   2    4.63    0.80
  -2  -6  -2    2.97    0.67
  -2  -6  -2    3.53    0.53
  -2  -6  -2    4.54    0.81
  -2  -6  -2    3.18    0.68
  -2  -6  -2    4.42    0.74
   3   6   2  279.14    7.53
  -3  -6  -2  279.02    7.62
  -3  -6  -2  284.22    7.66
  -3  -6  -2  294.50    7.88
  -3  -6  -2  276.70    7.86
   3   6   2  288.87    7.53
  -3  -6  -2  279.30    7.64
   3   6   2  279.80    7.67
  -3  -6  -2  283.16    7.42
  -4  -6  -2   71.89    2.51
   4   6   2   71.04    2.39
   4   6   2   69.88    2.45
   4   6   2   73.12    2.47
  -4  -6  -2   68.59    2.55
   5   6   2  104.04    3.14
  -5  -6  -2   98.14    2.77
   5   6   2   95.11    3.07
  -5  -6  -2   96.97    3.13
  -5  -6  -2   95.21    3.21
  -5  -6  -2   99.14    3.21
   5   6   2   98.45    2.94
  -6  -6  -2   72.70    2.68
  -6  -6  -2   71.53    2.64
   6   6   2   68.04    2.53
   6   6   2   73.33    2.27
   6   6   2   74.39    2.58
  -6  -6  -2   73.39    2.59
  -7  -6  -2   11.26    1.02
  -7  -6  -2   12.34    1.14
   7   6   2   12.14    1.06
   7   6   2   11.46    1.04
  -7  -6  -2   10.78    1.03
   8   6   2  130.55    4.31
  -8  -6  -2  139.55    4.39
  -8  -6  -2  137.06    4.46
  -8  -6  -2  148.96    4.65
  -8  -6  -2  135.16    4.44
  -9  -6  -2   72.39    3.11
  -9  -6  -2   73.61    2.97
  -9  -6  -2   75.30    3.05
   9   6   2   74.75    3.01
  10   6   2    6.76    1.21
 -10  -6  -2    6.46    1.22
 -10  -6  -2    6.55    1.17
 -10  -6  -2    5.54    1.11
 -11  -6  -2    1.09    1.03
 -11  -6  -2   -0.35    0.91
  11   6   2    0.27    0.99
 -11  -6  -2   -0.73    0.83
 -12  -6  -2    5.46    1.31
 -12  -6  -2    5.55    1.29
 -12  -6  -2    5.82    1.41
  12   6   2    7.70    1.43
 -13  -6  -2    0.62    1.27
 -13  -6  -2    0.57    1.18
  13   6   2   -0.04    1.25
 -14  -6  -2    0.49    1.34
  14   6   2    2.12    1.41
 -14  -6  -2    1.18    1.31
  15   6   2   -0.66    1.35
 -15  -6  -2    3.11    1.64
  -9   7   2   -0.20    2.01
   9  -7  -2    2.86    2.11
  -8   7   2   -2.35    1.33
   8  -7  -2   -0.01    1.59
   7  -7  -2   -0.05    1.69
  -7   7   2    0.60    1.49
  -7   7   2    4.15    1.87
  -6   7   2   -0.43    1.52
   6  -7  -2    2.01    1.61
  -6   7   2   -0.05    1.47
   5  -7  -2    0.22    1.26
  -5   7   2    0.49    1.27
  -5   7   2    0.40    1.19
   5  -7  -2   -1.65    1.16
   5  -7  -2   -0.30    1.18
  -4   7   2  112.06    4.77
   4  -7  -2  110.31    4.77
  -4   7   2  108.31    4.82
   4  -7  -2  106.00    4.98
   4  -7  -2  107.68    4.76
   3  -7  -2  177.33    6.68
  -3   7   2  177.97    6.28
  -3   7   2  169.96    6.40
   3  -7  -2  186.14    6.41
   3  -7  -2  186.99    6.39
   2  -7  -2   17.29    1.82
   2  -7  -2   20.35    1.16
   2  -7  -2   19.21    1.82
  -2   7   2   20.91    1.87
  -2   7   2   19.91    2.05
   2  -7  -2   19.08    1.95
  -1   7   2   32.10    2.33
  -1   7   2   32.09    2.17
   1  -7  -2   34.32    2.37
   1  -7  -2   35.95    2.39
   1  -7  -2   32.17    2.14
   1  -7  -2   34.38    1.38
   1  -7  -2   36.66    2.47
   0  -7  -2  286.63    8.79
   0   7   2  297.05    8.61
   0   7   2  291.73    8.37
   0  -7  -2  292.85    8.49
   0   7   2  280.22    8.28
   0  -7  -2  286.83    7.49
   0  -7  -2  295.15    8.33
   0  -7  -2  294.60    8.59
  -1  -7  -2    1.42    0.70
  -1  -7  -2    1.46    0.47
  -1  -7  -2    0.74    0.71
  -1  -7  -2    0.90    0.69
   1   7   2    0.60    0.84
  -1  -7  -2    0.63    0.66
  -1  -7  -2   -0.25    0.63
   1   7   2   -1.05    0.66
   1   7   2    1.04    0.62
  -2  -7  -2   16.72    1.38
  -2  -7  -2   18.55    1.47
  -2  -7  -2   18.71    1.18
  -2  -7  -2   19.83    1.56
   2   7   2   19.03    1.56
   2   7   2   17.34    1.35
   2   7   2   19.54    1.55
  -2  -7  -2   20.04    1.60
  -2  -7  -2   17.16    1.39
  -3  -7  -2   12.75    1.11
   3   7   2   10.25    1.08
  -3  -7  -2    8.88    1.02
   3   7   2    8.86    0.92
  -3  -7  -2   12.22    1.01
  -3  -7  -2   10.24    1.11
  -3  -7  -2   13.67    1.15
  -3  -7  -2   11.64    1.13
   3   7   2   10.65    1.09
  -3  -7  -2   11.73    1.02
   4   7   2  228.13    6.37
  -4  -7  -2  226.49    6.64
  -4  -7  -2  234.85    6.47
  -4  -7  -2  236.17    6.50
  -4  -7  -2  232.29    6.67
   4   7   2  229.00    6.34
  -4  -7  -2  239.71    6.70
   4   7   2  237.91    6.39
  -4  -7  -2  206.13    6.05
  -5  -7  -2   50.23    2.28
   5   7   2   62.44    2.11
  -5  -7  -2   60.95    1.95
  -5  -7  -2   62.98    2.42
   5   7   2   65.96    2.43
   5   7   2   64.18    2.35
   5   7   2   64.31    2.35
  -5  -7  -2   64.39    2.40
   6   7   2   30.03    1.58
   6   7   2   29.28    1.58
  -6  -7  -2   29.44    1.63
  -6  -7  -2   24.52    1.49
  -6  -7  -2   25.74    1.54
   7   7   2  265.83    7.04
  -7  -7  -2  251.18    7.10
   7   7   2  248.69    6.93
  -7  -7  -2  247.57    7.18
  -7  -7  -2  266.77    7.34
   8   7   2   77.60    2.88
  -8  -7  -2   83.01    3.15
  -8  -7  -2   75.14    2.95
  -8  -7  -2   79.58    2.99
   9   7   2    1.18    0.83
  -9  -7  -2    1.76    0.74
  -9  -7  -2    1.47    0.77
 -10  -7  -2    1.58    0.88
  10   7   2    0.94    0.92
 -10  -7  -2    1.52    0.87
 -10  -7  -2    0.78    0.82
  11   7   2    3.52    1.04
 -11  -7  -2    4.40    1.06
 -11  -7  -2    4.37    1.11
 -11  -7  -2    2.81    1.04
 -12  -7  -2   17.70    1.73
  12   7   2   19.60    1.81
 -12  -7  -2   17.73    1.76
 -12  -7  -2   20.54    1.92
  13   7   2    0.29    1.20
 -13  -7  -2    0.98    1.32
 -13  -7  -2    0.77    1.06
 -13  -7  -2    1.05    1.17
 -14  -7  -2    0.67    1.21
 -14  -7  -2   -1.11    1.27
  14   7   2    0.68    1.25
 -15  -7  -2    1.59    1.45
 -15  -7  -2    0.87    1.43
  15   7   2    1.53    1.44
   8  -8  -2   -1.04    1.82
  -8   8   2    1.61    1.98
   7  -8  -2    4.28    2.07
  -7   8   2    6.34    2.11
   6  -8  -2   -0.59    1.63
  -6   8   2    0.01    1.53
  -6   8   2   -0.52    1.66
   5  -8  -2   60.15    4.11
  -5   8   2   58.82    3.82
  -5   8   2   56.32    3.79
   5  -8  -2   59.83    3.83
   4  -8  -2   11.24    1.88
   4  -8  -2   10.04    1.83
  -4   8   2    9.97    1.82
  -4   8   2   10.13    1.88
   4  -8  -2    6.60    1.64
  -3   8   2  164.23    6.20
   3  -8  -2  166.87    6.30
   3  -8  -2  169.84    6.28
   3  -8  -2  170.52    6.69
  -3   8   2  163.67    6.33
   2  -8  -2  243.87    7.77
   2  -8  -2  224.42    8.15
  -2   8   2  243.20    8.07
   2  -8  -2  241.86    7.74
  -2   8   2  244.46    7.82
   1  -8  -2  359.82   10.37
   1  -8  -2  340.78   10.88
  -1   8   2  350.30   10.61
   1  -8  -2  363.00    9.17
   1  -8  -2  369.87   10.36
  -1   8   2  363.10   10.49
   1  -8  -2  357.51   10.54
   0  -8  -2    6.93    1.29
   0  -8  -2    6.32    1.20
   0  -8  -2    7.07    1.31
   0   8   2    4.99    1.28
   0  -8  -2    6.50    0.70
   0  -8  -2    8.55    1.39
   0   8   2    5.97    1.15
  -1  -8  -2   59.30    2.72
   1   8   2   63.39    3.03
   1   8   2   63.66    2.89
  -1  -8  -2   66.99    3.07
   1   8   2   64.24    2.99
  -1  -8  -2   65.17    2.95
  -1  -8  -2   60.48    3.03
  -1  -8  -2   63.20    2.27
  -2  -8  -2   -0.84    0.58
  -2  -8  -2    0.18    0.50
  -2  -8  -2   -0.18    0.68
   2   8   2    0.74    0.79
  -2  -8  -2   -0.11    0.64
  -2  -8  -2    0.34    0.70
  -2  -8  -2   -0.03    0.69
   2   8   2    0.63    0.65
   2   8   2    0.79    0.89
   3   8   2  317.89    8.70
   3   8   2  309.70    8.75
  -3  -8  -2  314.97    8.43
  -3  -8  -2  309.12    8.79
  -3  -8  -2  312.02    8.60
  -3  -8  -2  326.55    8.89
  -3  -8  -2  297.81    9.06
   3   8   2  309.90    8.65
  -3  -8  -2  342.26    9.18
  -4  -8  -2   12.64    1.16
   4   8   2   12.50    1.09
  -4  -8  -2   13.78    1.28
   4   8   2   15.62    1.27
  -4  -8  -2   15.17    1.30
  -4  -8  -2   13.10    1.21
  -4  -8  -2   14.04    1.11
  -4  -8  -2   13.45    1.22
  -4  -8  -2   12.83    1.26
   4   8   2   16.73    1.31
  -5  -8  -2  183.34    5.68
   5   8   2  186.73    5.43
   5   8   2  188.78    5.43
   5   8   2  188.54    5.25
  -5  -8  -2  184.07    5.53
  -5  -8  -2  189.64    4.96
  -6  -8  -2   12.71    1.13
  -6  -8  -2   13.65    1.17
   6   8   2   10.40    1.09
  -6  -8  -2   12.66    1.12
   6   8   2   11.58    1.09
   6   8   2   12.13    1.09
  -7  -8  -2    3.98    0.84
   7   8   2    3.18    0.90
  -7  -8  -2    4.80    0.85
  -7  -8  -2    4.68    0.88
   7   8   2    2.47    0.79
  -8  -8  -2    8.72    1.05
  -8  -8  -2   12.72    1.24
   8   8   2   11.53    1.13
  -8  -8  -2   10.12    1.12
   9   8   2   11.19    1.15
  -9  -8  -2    9.27    1.11
  -9  -8  -2   11.30    1.22
 -10  -8  -2    4.62    0.96
  10   8   2    7.08    1.11
 -10  -8  -2    4.58    1.06
  11   8   2    8.31    1.21
 -11  -8  -2    7.95    1.20
 -11  -8  -2    9.17    1.30
  12   8   2   12.45    1.51
 -12  -8  -2   15.50    1.66
 -12  -8  -2    9.89    1.60
 -13  -8  -2   28.41    2.36
 -13  -8  -2   22.90    2.26
 -13  -8  -2   22.55    2.10
  13   8   2   25.70    2.25
 -14  -8  -2    1.02    1.28
 -14  -8  -2   -0.02    1.26
  14   8   2    2.44    1.35
 -15  -8  -2   -1.61    1.17
  15   8   2    4.27    1.51
 -15  -8  -2    2.97    1.57
   8  -9  -2    7.39    2.53
   7  -9  -2    3.79    2.19
   6  -9  -2    0.85    1.78
  -6   9   2   -0.93    1.68
  -6   9   2    1.21    1.88
   5  -9  -2    1.98    1.73
  -5   9   2    2.17    1.83
  -5   9   2    3.92    1.76
   5  -9  -2    1.84    1.74
  -4   9   2   14.15    2.12
  -4   9   2   16.00    2.25
   4  -9  -2   13.69    2.23
   4  -9  -2   11.93    2.17
  -3   9   2    0.66    1.46
   3  -9  -2   -0.33    1.21
   3  -9  -2    1.67    1.30
  -3   9   2   -1.53    1.05
   2  -9  -2    7.99    1.70
   2  -9  -2    8.37    1.67
  -2   9   2    7.72    1.52
   2  -9  -2    6.60    1.64
  -2   9   2    6.54    1.60
   1  -9  -2    0.47    1.17
   1  -9  -2    1.08    1.27
   1  -9  -2    2.03    1.22
  -1   9   2    0.44    1.19
  -1   9   2    1.60    1.14
   0  -9  -2   12.97    1.66
   0  -9  -2   13.82    1.16
   0   9   2   10.78    1.52
   0  -9  -2   13.02    1.71
   0   9   2   10.50    1.65
   0  -9  -2    7.87    1.55
   0  -9  -2   11.11    1.69
  -1  -9  -2  251.76    8.14
   1   9   2  250.08    7.70
  -1  -9  -2  252.10    7.48
  -1  -9  -2  240.22    7.42
  -1  -9  -2  256.17    7.94
  -1  -9  -2  246.07    6.83
   1   9   2  252.97    7.65
  -1  -9  -2  247.80    7.74
   1   9   2  239.15    7.57
  -2  -9  -2    1.18    0.82
   2   9   2    0.78    0.71
  -2  -9  -2    0.82    0.84
  -2  -9  -2   -0.06    0.80
  -2  -9  -2    1.54    0.95
   2   9   2    0.54    0.90
   2   9   2    0.17    0.99
  -2  -9  -2    0.73    0.59
  -2  -9  -2    1.88    0.93
  -2  -9  -2    0.49    0.81
   3   9   2   22.45    1.57
  -3  -9  -2   24.58    1.95
  -3  -9  -2   21.11    1.68
   3   9   2   21.39    1.82
  -3  -9  -2   20.04    1.78
  -3  -9  -2   24.15    1.57
  -3  -9  -2   23.21    1.77
  -3  -9  -2   20.81    1.59
   3   9   2   19.03    1.64
  -3  -9  -2   22.08    1.65
  -4  -9  -2   27.03    1.54
  -4  -9  -2   25.77    1.89
  -4  -9  -2   24.58    1.50
  -4  -9  -2   29.61    1.86
   4   9   2   25.71    1.55
   4   9   2   26.33    1.85
  -4  -9  -2   24.25    1.82
  -4  -9  -2   22.67    1.75
  -4  -9  -2   28.07    1.84
   4   9   2   23.49    1.79
  -5  -9  -2    6.86    1.03
  -5  -9  -2    7.97    1.15
   5   9   2    6.82    1.04
  -5  -9  -2    7.05    1.01
  -5  -9  -2    6.57    0.98
   5   9   2    6.58    1.08
  -5  -9  -2    6.69    1.03
   5   9   2    7.15    0.76
  -6  -9  -2    9.39    1.15
  -6  -9  -2    9.61    1.14
   6   9   2   10.57    1.23
   6   9   2    8.34    1.12
  -6  -9  -2    9.84    1.16
   7   9   2    9.62    1.07
  -7  -9  -2    8.77    1.08
  -7  -9  -2    8.04    1.09
   7   9   2    8.55    1.07
  -7  -9  -2    6.81    1.05
   8   9   2   43.72    2.11
   8   9   2   45.00    2.17
  -8  -9  -2   46.72    2.25
  -8  -9  -2   49.23    2.27
  -9  -9  -2    3.24    0.84
   9   9   2    4.64    0.91
  -9  -9  -2    3.19    0.90
  10   9   2   25.47    1.74
 -10  -9  -2   24.01    1.78
 -10  -9  -2   27.67    1.90
 -11  -9  -2    1.26    0.91
 -11  -9  -2    0.84    0.95
  11   9   2    0.70    0.87
  12   9   2    1.91    1.09
 -12  -9  -2    1.55    1.09
 -12  -9  -2    2.55    1.26
  13   9   2   26.18    2.25
 -13  -9  -2   29.11    2.24
 -13  -9  -2   23.89    2.22
 -14  -9  -2    3.02    1.33
 -14  -9  -2    5.36    1.57
  14   9   2    2.62    1.34
 -15  -9  -2    1.81    1.38
  15   9   2   -0.39    1.30
 -15  -9  -2    1.98    1.45
   7 -10  -2   -0.16    1.88
  -6  10   2    7.76    2.45
   6 -10  -2    4.98    2.24
   5 -10  -2   12.57    2.37
  -5  10   2   11.78    2.40
  -4  10   2   -1.91    1.54
   4 -10  -2    3.16    1.72
   4 -10  -2    3.28    1.72
   3 -10  -2   -0.65    1.33
  -3  10   2   -0.50    1.48
   3 -10  -2    0.33    1.47
   2 -10  -2    0.31    1.26
  -2  10   2    3.33    1.55
   2 -10  -2   -1.23    1.23
   1 -10  -2   74.16    3.77
   1 -10  -2   82.15    4.32
   1 -10  -2   77.14    4.02
  -1  10   2   78.51    4.00
   0  10   2   12.55    1.81
   0 -10  -2   12.44    1.75
   0 -10  -2   13.61    1.94
   0 -10  -2   14.15    1.80
   0 -10  -2   14.94    1.83
   1  10   2  231.61    7.65
  -1 -10  -2  252.22    7.59
  -1 -10  -2  246.43    7.91
  -1 -10  -2  230.93    8.14
  -1 -10  -2  248.99    7.58
  -1 -10  -2  242.55    6.80
   2  10   2    7.65    1.49
   2  10   2    8.44    1.50
  -2 -10  -2    7.41    1.27
  -2 -10  -2    7.84    1.38
  -2 -10  -2    8.57    1.05
  -2 -10  -2    7.29    1.43
  -2 -10  -2    7.79    1.49
  -2 -10  -2    7.77    1.28
  -3 -10  -2    2.35    0.84
  -3 -10  -2    1.88    1.00
  -3 -10  -2    1.63    0.89
  -3 -10  -2    0.53    0.86
  -3 -10  -2    2.08    0.96
  -3 -10  -2    3.14    1.08
   3  10   2    3.80    1.21
   3  10   2    0.78    1.03
  -4 -10  -2   61.59    3.00
  -4 -10  -2   66.23    3.17
   4  10   2   67.01    2.99
  -4 -10  -2   65.07    2.90
   4  10   2   60.19    2.98
  -4 -10  -2   67.57    3.04
  -5 -10  -2  344.14    9.75
  -5 -10  -2  347.91    9.95
  -5 -10  -2  347.21    9.77
   5  10   2  337.60    9.52
  -5 -10  -2  351.06   10.07
   5  10   2  335.48    9.47
  -6 -10  -2   62.25    2.79
  -6 -10  -2   54.05    2.75
  -6 -10  -2   54.52    2.72
   6  10   2   56.14    2.60
  -6 -10  -2   56.58    2.70
   6  10   2   59.94    2.67
   7  10   2   19.27    1.62
  -7 -10  -2   16.46    1.44
   7  10   2   17.29    1.52
  -7 -10  -2   17.83    1.61
   8  10   2   76.96    2.97
   8  10   2   77.60    2.95
  -8 -10  -2   74.02    3.05
  -8 -10  -2   73.84    3.06
   9  10   2    1.82    0.81
  -9 -10  -2    0.46    0.76
   9  10   2    1.58    0.88
  -9 -10  -2    2.94    0.91
 -10 -10  -2  124.79    4.31
 -10 -10  -2  112.39    4.26
  10  10   2  122.63    4.15
  10  10   2  119.70    4.07
  11  10   2   -0.89    0.70
 -11 -10  -2   -0.09    0.80
 -11 -10  -2   -0.38    0.79
  12  10   2    5.62    1.25
 -12 -10  -2    7.67    1.30
 -12 -10  -2    7.71    1.40
 -13 -10  -2   14.00    1.60
  13  10   2   14.95    1.58
 -13 -10  -2   10.57    1.62
  14  10   2    4.75    1.43
 -14 -10  -2    7.86    1.48
 -14 -10  -2    8.46    1.72
 -15 -10  -2   -0.51    1.17
 -15 -10  -2   -0.64    1.18
  15  10   2   -0.66    1.18
  -6  11   2    9.53    2.67
   6 -11  -2    3.11    2.21
   5 -11  -2   -0.87    1.71
  -5  11   2    2.73    2.01
   4 -11  -2   -2.17    1.57
   4 -11  -2   -1.51    1.48
  -4  11   2    2.90    1.98
  -3  11   2    1.00    1.60
   3 -11  -2    6.09    2.05
   3 -11  -2    5.29    1.84
  -2  11   2   27.12    2.73
   2 -11  -2   31.54    2.74
   2 -11  -2   27.68    2.95
   1 -11  -2    1.96    1.39
   1 -11  -2    5.93    1.54
  -1  11   2    4.95    1.67
   0  11   2    1.25    1.40
   0 -11  -2    1.20    1.30
   0 -11  -2   -0.78    1.15
   1  11   2  117.84    4.91
  -1 -11  -2  118.98    5.09
  -1 -11  -2  118.70    5.32
  -2 -11  -2    4.32    1.30
  -2 -11  -2    3.59    0.91
   2  11   2    5.13    1.43
  -2 -11  -2    4.60    1.39
  -3 -11  -2   57.15    3.28
  -3 -11  -2   63.17    3.31
  -3 -11  -2   59.48    2.76
  -3 -11  -2   61.70    3.19
   3  11   2   56.56    3.12
   3  11   2   59.24    3.13
   4  11   2   -0.19    1.09
  -4 -11  -2    0.22    0.85
  -4 -11  -2    0.01    0.95
  -4 -11  -2   -0.71    0.90
  -4 -11  -2   -0.52    0.91
   4  11   2   -0.05    1.17
  -5 -11  -2  105.88    4.42
  -5 -11  -2  115.47    4.47
  -5 -11  -2  112.53    4.37
   5  11   2  107.20    4.13
  -5 -11  -2  116.20    4.39
   5  11   2  108.96    4.25
   6  11   2    4.47    1.15
  -6 -11  -2    5.09    1.14
   6  11   2    3.39    1.11
  -6 -11  -2    5.97    1.17
  -6 -11  -2    5.29    1.11
   7  11   2  166.33    5.29
   7  11   2  165.77    5.30
  -7 -11  -2  164.32    5.61
  -7 -11  -2  165.31    5.50
  -7 -11  -2  165.13    5.51
  -7 -11  -2  163.32    5.60
   8  11   2   -0.40    0.83
  -8 -11  -2   -0.41    0.75
   8  11   2    1.00    0.92
  -8 -11  -2   -0.35    0.79
   9  11   2   49.32    2.40
  -9 -11  -2   46.23    2.45
  -9 -11  -2   48.29    2.52
   9  11   2   49.44    2.50
  10  11   2    0.67    0.82
 -10 -11  -2   -0.76    0.76
  10  11   2    0.26    0.85
 -10 -11  -2    2.24    0.98
  11  11   2   13.50    1.38
 -11 -11  -2   15.48    1.55
 -11 -11  -2   12.58    1.37
  11  11   2   13.12    1.39
 -12 -11  -2    5.50    1.31
 -12 -11  -2    3.38    1.13
  12  11   2    5.00    1.14
 -13 -11  -2   -1.21    0.87
 -13 -11  -2    0.16    1.00
  13  11   2    0.46    0.97
  14  11   2    0.42    1.08
 -14 -11  -2    0.50    1.06
 -14 -11  -2   -0.26    1.19
 -15 -11  -2   -0.58    1.21
  -5  12   2   -3.49    1.86
  -4  12   2    3.04    1.97
   4 -12  -2    3.91    2.24
  -3  12   2    4.17    2.14
   3 -12  -2   -0.83    1.69
   2 -12  -2    1.47    1.59
  -2  12   2    0.94    1.91
   1 -12  -2    0.30    1.39
  -1  12   2    1.15    1.60
   0  12   2    8.81    1.97
   0 -12  -2    5.07    1.64
  -1 -12  -2   10.84    1.93
   1  12   2   10.57    1.96
  -2 -12  -2   14.38    2.02
   2  12   2   11.81    1.88
  -2 -12  -2   13.30    1.86
  -3 -12  -2   50.54    2.64
   3  12   2   47.76    3.05
  -3 -12  -2   51.42    3.11
  -3 -12  -2   49.49    3.17
   4  12   2    0.55    1.13
  -4 -12  -2    1.57    1.12
  -4 -12  -2    0.77    0.96
   4  12   2    1.28    1.20
  -4 -12  -2   -1.09    0.94
  -5 -12  -2    5.70    1.26
  -5 -12  -2    5.22    1.31
  -5 -12  -2    6.64    1.36
   5  12   2    5.70    1.31
   5  12   2    4.32    1.26
  -5 -12  -2    4.47    1.26
  -6 -12  -2    0.10    0.95
  -6 -12  -2   -0.13    0.91
  -6 -12  -2   -0.17    0.88
   6  12   2   -1.59    0.95
   6  12   2   -0.95    0.95
   7  12   2    0.51    1.02
   7  12   2    0.03    0.93
  -7 -12  -2   -0.77    0.82
  -7 -12  -2    0.88    0.94
  -7 -12  -2   -0.38    0.95
   8  12   2    0.65    1.02
  -8 -12  -2    0.02    0.86
  -8 -12  -2    1.45    0.95
   8  12   2    0.96    0.95
  -8 -12  -2    0.69    0.92
   9  12   2   13.49    1.43
  -9 -12  -2   10.82    1.37
  -9 -12  -2   11.27    1.36
  -9 -12  -2    8.83    1.35
  -9 -12  -2    9.90    1.38
   9  12   2   11.53    1.34
  10  12   2   22.49    1.77
 -10 -12  -2   24.31    1.85
 -10 -12  -2   23.52    1.91
  10  12   2   21.52    1.69
  11  12   2   -0.03    0.87
 -11 -12  -2   -0.58    0.88
 -11 -12  -2    0.07    0.90
 -12 -12  -2    1.62    1.10
 -12 -12  -2    3.34    1.11
  12  12   2    6.17    1.18
  13  12   2   -0.11    0.95
 -13 -12  -2   -0.81    0.90
 -13 -12  -2   -0.85    1.03
 -14 -12  -2    0.96    1.22
 -14 -12  -2    2.35    1.13
  -4  13   2   -0.25    2.23
  -3  13   2    0.46    1.83
   3 -13  -2   -1.29    1.60
   2 -13  -2    7.46    2.40
  -2  13   2   10.03    2.37
   1 -13  -2   18.27    2.70
  -1  13   2   17.46    2.59
   0 -13  -2   54.18    4.04
   0  13   2   63.37    3.98
  -1 -13  -2   -0.96    1.35
   1  13   2   -0.06    1.42
   2  13   2    0.01    1.50
  -2 -13  -2    1.33    1.49
   3  13   2   27.88    2.54
  -3 -13  -2   28.57    2.63
  -3 -13  -2   31.42    2.74
   4  13   2    1.92    1.37
  -4 -13  -2    0.73    1.23
  -4 -13  -2    0.07    1.16
   5  13   2   68.57    3.47
  -5 -13  -2   66.06    3.72
   5  13   2   74.61    3.55
  -5 -13  -2   65.97    3.61
   6  13   2    1.22    1.28
   6  13   2    1.09    1.20
  -6 -13  -2   -0.45    1.02
  -6 -13  -2    1.92    1.18
  -6 -13  -2    0.66    1.11
   7  13   2   25.04    2.14
  -7 -13  -2   27.09    2.29
  -7 -13  -2   25.22    2.17
   7  13   2   26.09    2.31
  -7 -13  -2   25.36    2.26
   8  13   2    9.98    1.50
  -8 -13  -2    7.55    1.39
   8  13   2    7.30    1.45
  -8 -13  -2   11.22    1.61
  -8 -13  -2    8.44    1.51
   9  13   2  115.75    4.24
  -9 -13  -2  113.61    4.55
  -9 -13  -2  111.32    4.51
   9  13   2  114.52    4.23
  -9 -13  -2  109.03    4.48
 -10 -13  -2    2.36    1.13
 -10 -13  -2    0.18    1.03
  10  13   2   -0.09    1.05
 -10 -13  -2    0.60    1.00
 -10 -13  -2    1.81    1.05
  10  13   2    1.25    1.04
 -11 -13  -2    0.20    0.92
  11  13   2   -0.95    0.91
 -11 -13  -2    0.06    1.01
 -11 -13  -2    0.72    0.94
 -12 -13  -2    2.59    1.08
  12  13   2    3.60    1.15
 -12 -13  -2    3.27    1.20
 -13 -13  -2   -1.56    1.06
 -13 -13  -2   -1.13    0.90
 -14 -13  -2    3.95    1.16
 -14 -13  -2    4.26    1.30
  -2  14   2   -2.28    1.78
   2 -14  -2   -3.09    1.47
   1 -14  -2    2.76    1.91
  -1  14   2   -1.58    1.84
   0  14   2   15.87    2.68
   0 -14  -2   15.57    2.71
  -1 -14  -2    0.82    1.59
   1  14   2    0.42    1.58
  -2 -14  -2   14.05    2.36
   2  14   2   10.99    2.17
  -3 -14  -2    3.77    1.61
   3  14   2    5.92    1.82
  -3 -14  -2    8.39    1.87
  -4 -14  -2    1.97    1.41
   4  14   2    1.16    1.41
  -4 -14  -2    2.27    1.50
  -5 -14  -2    2.52    1.39
   5  14   2    0.86    1.33
  -5 -14  -2   -0.91    1.17
  -6 -14  -2    6.44    1.61
   6  14   2    5.82    1.60
  -6 -14  -2    3.72    1.44
   6  14   2    3.46    1.55
  -7 -14  -2    2.50    1.37
   7  14   2    6.90    1.62
   7  14   2    1.89    1.35
  -7 -14  -2    2.83    1.41
  -7 -14  -2    2.92    1.40
   8  14   2   -1.61    1.10
   8  14   2   -0.95    1.19
  -8 -14  -2    0.35    1.15
  -8 -14  -2    1.90    1.24
  -8 -14  -2    0.30    1.15
  -9 -14  -2   12.55    1.77
   9  14   2   15.02    1.78
   9  14   2   16.61    1.82
  -9 -14  -2   13.06    1.76
  -9 -14  -2   11.56    1.73
 -10 -14  -2    2.72    1.25
 -10 -14  -2    2.85    1.18
 -10 -14  -2    3.01    1.23
  10  14   2    2.81    1.20
  11  14   2   -0.40    1.00
 -11 -14  -2    0.97    1.15
 -11 -14  -2   -1.89    0.92
 -11 -14  -2   -0.77    1.03
 -12 -14  -2    3.05    1.06
 -12 -14  -2    3.20    1.24
 -12 -14  -2    3.07    1.21
 -13 -14  -2   -0.31    0.91
 -13 -14  -2   -0.32    0.94
 -13 -14  -2   -1.37    1.03
  -1  15   2    4.79    2.33
   0 -15  -2    3.10    2.02
   0  15   2    8.01    2.38
   1  15   2    2.08    1.94
  -1 -15  -2    1.60    1.82
  -2 -15  -2   11.41    2.39
   2  15   2    6.49    2.09
  -3 -15  -2    1.79    1.59
   3  15   2    5.03    1.88
   4  15   2   16.63    2.37
  -4 -15  -2   19.57    2.48
  -4 -15  -2   18.36    2.36
  -5 -15  -2    9.37    1.87
   5  15   2   12.02    2.02
  -5 -15  -2    8.25    1.91
   6  15   2    1.44    1.48
  -6 -15  -2    4.54    1.71
  -6 -15  -2    5.32    1.71
   7  15   2   -0.59    1.26
  -7 -15  -2    1.50    1.35
  -7 -15  -2   -1.20    1.21
  -8 -15  -2   -1.79    1.11
  -8 -15  -2   -0.68    1.24
   8  15   2   -0.34    1.22
   8  15   2   -1.75    1.11
  -9 -15  -2    8.83    1.68
  -9 -15  -2    8.95    1.73
   9  15   2   11.09    1.70
  -9 -15  -2    7.00    1.64
   9  15   2    9.32    1.67
 -10 -15  -2    5.39    1.40
 -10 -15  -2    8.43    1.64
 -10 -15  -2    6.29    1.52
  10  15   2    5.73    1.42
 -11 -15  -2    4.04    1.45
  11  15   2    3.90    1.28
 -11 -15  -2    6.12    1.32
 -11 -15  -2    4.88    1.42
 -12 -15  -2   -1.12    1.07
 -12 -15  -2   -0.73    0.97
 -12 -15  -2    0.64    1.11
   1  16   2    2.38    2.12
   2  16   2   25.69    3.10
   3  16   2   16.50    2.57
  -3 -16  -2    9.25    2.23
  -4 -16  -2   20.59    2.71
   4  16   2   28.32    2.94
  -5 -16  -2    0.51    1.48
  -5 -16  -2    0.46    1.55
   5  16   2    0.29    1.54
  -6 -16  -2   -0.50    1.40
  -6 -16  -2   -0.79    1.40
   6  16   2   -0.71    1.45
   7  16   2    1.59    1.52
  -7 -16  -2    1.45    1.46
  -7 -16  -2   -0.82    1.39
   8  16   2    5.49    1.61
  -8 -16  -2    6.44    1.73
  -8 -16  -2    5.81    1.71
  -9 -16  -2    2.04    1.45
   9  16   2   -0.40    1.29
  -9 -16  -2    2.77    1.39
 -10 -16  -2    1.08    1.24
  10  16   2    3.18    1.33
 -10 -16  -2    3.15    1.34
 -11 -16  -2    1.89    1.24
 -11 -16  -2    1.58    1.31
 -11 -16  -2    1.07    1.34
   4  17   2    4.43    2.03
   5  17   2    6.27    2.01
  -6 -17  -2    2.30    1.76
   6  17   2    1.78    1.57
  -7 -17  -2    0.26    1.47
   7  17   2    0.67    1.52
   8  17   2   -0.61    1.42
  -8 -17  -2   -1.51    1.34
   9  17   2   -2.32    1.29
  -9 -17  -2   -2.05    1.33
   6  16  -3    1.60    1.34
  -6 -16   3    0.10    1.65
  -6 -16   3    2.92    1.48
  -5 -16   3    3.93    1.89
   5  16  -3    5.98    1.59
  -5 -16   3    3.63    1.64
  -4 -16   3    2.19    1.55
   4  16  -3   -3.29    1.28
  -9 -15   3    2.85    1.04
  -9 -15   3   -1.68    1.70
  -9 -15   3    3.81    1.01
  -8 -15   3    8.59    1.38
  -8 -15   3    4.25    2.07
  -8 -15   3    5.87    1.34
  -7 -15   3   -0.60    1.06
  -7 -15   3    0.97    1.16
  -7 -15   3   -1.53    1.50
  -7 -15   3    0.16    1.04
  -6 -15   3   -0.51    1.13
  -6 -15   3    0.23    1.21
   6  15  -3    1.29    1.25
  -6 -15   3   -0.47    1.27
  -6 -15   3    0.54    1.59
   5  15  -3   20.86    2.13
  -5 -15   3   18.59    2.23
  -5 -15   3   20.60    2.20
  -5 -15   3   20.55    2.61
  -4 -15   3    8.96    1.97
  -4 -15   3    4.23    1.58
  -4 -15   3   10.29    1.92
   4  15  -3    6.98    1.73
   3  15  -3    2.06    1.62
  -3 -15   3    0.69    1.37
  -3 -15   3    0.84    1.49
  -2 -15   3    3.97    1.76
   2  15  -3    4.37    1.85
  -2 -15   3    1.34    1.72
   1  15  -3    8.10    2.08
   0  15  -3    0.56    1.84
  -9 -14   3    0.67    0.84
  -9 -14   3    1.23    1.67
  -9 -14   3    2.94    0.86
  -8 -14   3    1.17    1.65
  -8 -14   3   -0.02    0.84
  -8 -14   3    2.08    0.97
  -7 -14   3    1.90    1.05
  -7 -14   3    0.60    1.00
  -7 -14   3    0.62    0.98
  -7 -14   3    0.14    1.56
  -6 -14   3    0.51    1.05
  -6 -14   3   -0.04    1.03
   6  14  -3   -0.92    1.06
  -6 -14   3   -0.18    1.02
  -6 -14   3   -1.04    1.40
  -5 -14   3    4.16    1.30
   5  14  -3    3.42    1.32
  -5 -14   3    2.50    1.28
  -5 -14   3    2.17    1.62
  -5 -14   3    3.43    1.38
  -4 -14   3    3.86    1.44
  -4 -14   3    6.03    1.61
  -4 -14   3    4.97    1.75
   4  14  -3    8.15    1.58
  -3 -14   3    1.58    1.41
   3  14  -3    2.77    1.52
  -3 -14   3    2.57    1.52
  -3 -14   3    4.18    1.57
  -2 -14   3    3.15    1.51
  -2 -14   3    1.65    1.48
  -2 -14   3    0.90    1.56
   2  14  -3    4.62    1.69
   1  14  -3   -0.20    1.59
  -1 -14   3    0.72    1.38
  -1 -14   3   -2.09    1.29
   0  14  -3    2.43    1.80
   0 -14   3    0.73    1.49
  -1  14  -3   -0.02    1.86
   1 -14   3   -1.54    1.45
  -2  14  -3    4.23    2.17
  -9 -13   3    1.04    1.68
  -9 -13   3    0.40    0.64
  -8 -13   3    2.58    1.82
  -8 -13   3    2.99    0.94
  -8 -13   3    3.15    0.92
  -7 -13   3    7.60    1.24
  -7 -13   3   10.80    1.23
  -7 -13   3   13.90    2.34
  -7 -13   3    7.89    1.23
  -6 -13   3    3.63    1.15
  -6 -13   3    3.54    1.67
  -6 -13   3    2.54    1.08
   6  13  -3    0.78    1.03
  -6 -13   3    2.11    1.12
   5  13  -3    9.94    1.54
  -5 -13   3    9.43    2.07
  -5 -13   3   10.52    1.57
  -5 -13   3    9.53    1.58
  -5 -13   3   11.61    1.65
  -4 -13   3   21.78    2.11
  -4 -13   3   24.46    2.18
  -4 -13   3   21.06    2.48
   4  13  -3   20.74    1.95
  -4 -13   3   22.54    2.05
  -3 -13   3   43.60    3.08
   3  13  -3   45.53    2.92
  -3 -13   3   42.79    3.27
  -3 -13   3   38.15    2.84
  -2 -13   3    9.76    1.77
  -2 -13   3    6.63    1.61
   2  13  -3    9.65    1.76
  -2 -13   3    8.82    1.84
  -1 -13   3   11.48    1.99
  -1 -13   3    8.33    1.85
  -1 -13   3    8.76    1.90
   1  13  -3    7.53    1.77
   0 -13   3   -0.36    1.32
   0  13  -3    0.90    1.61
  -1  13  -3   25.46    2.85
   1 -13   3   25.86    3.05
   2 -13   3    9.71    2.33
  -2  13  -3    3.91    2.08
  -3  13  -3    5.32    2.28
   3 -13   3    7.63    2.30
  -4  13  -3   -0.57    1.91
  -9 -12   3   16.14    2.63
  -8 -12   3    1.84    1.52
  -8 -12   3    1.92    0.77
  -8 -12   3    1.50    0.75
  -7 -12   3    7.35    1.04
   7  12  -3    7.06    1.00
  -7 -12   3    8.92    1.95
  -7 -12   3    7.26    0.95
  -7 -12   3    5.61    1.00
  -6 -12   3   45.78    2.38
  -6 -12   3   45.55    2.42
  -6 -12   3   52.17    3.72
  -6 -12   3   48.73    2.55
   6  12  -3   49.52    2.40
   5  12  -3   -0.80    0.91
  -5 -12   3   -1.28    0.87
  -5 -12   3   -0.33    1.33
  -5 -12   3    0.08    1.01
  -5 -12   3   -1.15    0.83
   4  12  -3   11.10    1.51
  -4 -12   3   12.00    1.61
  -4 -12   3    9.91    1.39
  -4 -12   3    8.84    1.80
  -4 -12   3   10.82    1.57
  -3 -12   3    7.09    1.39
  -3 -12   3    4.80    1.59
  -3 -12   3    7.20    1.47
   3  12  -3    8.26    1.52
  -3 -12   3    8.05    1.51
  -2 -12   3    1.18    1.17
   2  12  -3   -0.41    1.13
  -2 -12   3    0.76    1.20
  -2 -12   3    1.34    1.12
   1  12  -3   18.13    2.12
  -1 -12   3   17.16    2.22
  -1 -12   3   19.68    2.11
  -1 -12   3   20.97    2.16
   0  12  -3   27.94    2.59
   0 -12   3   25.44    2.42
   0 -12   3   22.90    2.44
   0 -12   3   21.40    2.56
   1 -12   3   12.09    2.20
   1 -12   3   12.57    1.94
  -1  12  -3   12.94    2.24
  -2  12  -3   15.79    2.54
   2 -12   3   11.00    2.32
  -3  12  -3   29.28    3.25
   3 -12   3   34.37    3.53
  -4  12  -3    3.66    2.08
   4 -12   3    4.00    2.08
   5 -12   3    3.01    1.95
  -5  12  -3   10.56    2.62
  -9 -11   3   19.98    2.67
  -8 -11   3    1.78    1.53
  -7 -11   3    1.43    0.67
  -7 -11   3    2.05    1.54
  -7 -11   3    0.94    0.69
   7  11  -3    1.02    0.67
  -7 -11   3    1.51    0.59
  -6 -11   3   50.65    2.30
  -6 -11   3   50.92    2.37
   6  11  -3   54.81    2.25
  -6 -11   3   51.82    3.49
  -6 -11   3   53.18    2.29
  -5 -11   3   -2.54    1.02
  -5 -11   3    0.07    0.80
   5  11  -3   -1.69    0.78
  -5 -11   3   -0.89    0.76
  -5 -11   3    0.49    0.74
  -4 -11   3   12.39    1.46
  -4 -11   3   14.39    1.53
  -4 -11   3    9.87    1.30
   4  11  -3   12.53    1.41
  -4 -11   3   15.51    2.02
  -3 -11   3   25.46    2.21
  -3 -11   3   22.82    2.00
  -3 -11   3   27.58    2.20
  -3 -11   3   20.52    2.25
   3  11  -3   23.33    2.03
  -2 -11   3    1.43    1.04
   2  11  -3    0.41    1.08
  -2 -11   3    1.47    1.06
  -2 -11   3   -0.82    0.98
  -2 -11   3    0.06    1.03
  -1 -11   3   18.01    1.87
   1  11  -3   16.62    1.87
  -1 -11   3   16.98    1.96
  -1 -11   3   19.74    2.06
   0 -11   3   62.16    3.50
   0 -11   3   67.28    3.64
   0 -11   3   55.53    3.60
   0  11  -3   58.45    3.31
  -1  11  -3    1.57    1.54
   1 -11   3    1.53    1.46
   1 -11   3    3.93    1.30
   1 -11   3    5.74    1.62
  -2  11  -3   24.24    2.63
   2 -11   3   25.44    2.74
   2 -11   3   24.95    2.31
   3 -11   3   34.27    3.25
  -3  11  -3   35.10    3.11
   4 -11   3   14.39    2.66
  -4  11  -3   17.11    2.75
   5 -11   3    0.85    1.82
  -5  11  -3    0.80    1.83
  -6  11  -3    3.04    2.04
   6 -11   3    1.18    1.81
 -13 -10   3    6.30    1.02
  -9 -10   3   58.39    4.01
  -8 -10   3   28.70    2.79
  -7 -10   3    7.58    0.74
  -7 -10   3    5.83    1.69
  -7 -10   3    7.66    0.74
  -6 -10   3   57.75    2.30
  -6 -10   3   63.66    2.30
  -6 -10   3   66.86    3.80
   6  10  -3   66.75    2.34
  -6 -10   3   62.29    2.39
   5  10  -3  148.60    4.41
  -5 -10   3  145.77    5.88
  -5 -10   3  144.88    4.56
  -5 -10   3  143.31    4.50
  -5 -10   3  139.83    4.56
  -4 -10   3  100.53    4.64
  -4 -10   3   96.54    3.53
  -4 -10   3  100.31    3.69
   4  10  -3   95.61    3.46
  -4 -10   3   93.91    3.58
  -3 -10   3  116.66    4.41
  -3 -10   3  116.36    4.22
  -3 -10   3  123.59    4.37
  -3 -10   3  114.57    4.95
   3  10  -3  120.86    4.23
   2  10  -3   54.48    2.84
  -2 -10   3   56.96    3.31
  -2 -10   3   57.38    3.00
  -2 -10   3   52.24    2.90
  -2 -10   3   53.88    2.80
   1  10  -3    4.40    1.33
  -1 -10   3    4.51    1.17
  -1 -10   3    5.43    1.40
  -1 -10   3    6.15    1.35
  -1 -10   3    5.07    1.25
   0  10  -3    0.73    1.17
   0 -10   3    0.27    0.99
   0 -10   3    1.34    1.10
   0 -10   3    0.32    1.01
   1 -10   3   60.28    3.57
   1 -10   3   62.75    3.36
   1 -10   3   60.28    3.48
  -1  10  -3   58.19    3.41
   2 -10   3   17.00    2.19
   2 -10   3   17.21    1.93
  -2  10  -3   15.36    2.16
   3 -10   3    4.15    1.31
  -3  10  -3    7.88    1.83
   3 -10   3    3.29    1.57
   4 -10   3   -0.41    1.42
  -4  10  -3    2.37    1.79
  -5  10  -3   17.30    2.58
   5 -10   3   21.84    2.93
   6 -10   3   -1.11    1.46
  -6  10  -3    0.76    1.73
  -7  10  -3    2.02    2.24
 -13  -9   3    4.83    1.11
 -13  -9   3    4.31    1.02
 -12  -9   3    1.58    0.86
 -12  -9   3    1.20    0.73
 -11  -9   3    5.18    0.83
 -11  -9   3    4.29    0.85
  -9  -9   3    2.83    1.59
  -8  -9   3    3.62    1.53
  -7  -9   3   -0.30    1.04
  -6  -9   3   14.79    1.96
   6   9  -3   13.71    0.96
  -6  -9   3   13.01    0.94
  -6  -9   3   12.62    0.91
  -5  -9   3    0.40    0.95
  -5  -9   3    0.51    0.57
   5   9  -3    0.61    0.64
  -5  -9   3   -0.04    0.61
  -5  -9   3    0.69    0.54
  -5  -9   3    0.88    0.60
  -4  -9   3   25.45    2.25
  -4  -9   3   26.60    1.66
  -4  -9   3   26.57    1.56
  -4  -9   3   24.59    1.48
   4   9  -3   26.37    1.61
  -4  -9   3   23.71    1.58
  -3  -9   3    2.89    0.80
  -3  -9   3    1.84    0.86
  -3  -9   3    3.43    0.94
  -3  -9   3    1.62    1.13
   3   9  -3    2.40    0.95
   2   9  -3   47.00    2.41
  -2  -9   3   47.90    2.57
  -2  -9   3   48.36    3.02
  -2  -9   3   43.05    2.35
  -2  -9   3   49.31    2.58
   1   9  -3   59.22    2.88
  -1  -9   3   55.54    2.91
  -1  -9   3   53.30    2.82
  -1  -9   3   57.35    3.22
  -1  -9   3   52.84    2.92
   0  -9   3    1.12    1.10
   0  -9   3    2.60    1.11
   0  -9   3    2.96    1.08
   0  -9   3    2.29    1.09
   0   9  -3    4.11    1.21
   1  -9   3    2.89    1.10
   1  -9   3    1.82    1.08
   1  -9   3    1.70    1.10
  -1   9  -3    3.15    1.30
   2  -9   3   43.44    2.80
  -2   9  -3   42.90    3.01
   2  -9   3   51.14    3.06
   2  -9   3   40.38    3.05
   3  -9   3    7.93    1.62
   3  -9   3    4.72    1.61
   3  -9   3    5.65    1.37
  -3   9  -3    6.78    1.76
  -4   9  -3    8.76    1.92
   4  -9   3    9.10    1.95
   4  -9   3    9.20    1.82
   5  -9   3   15.24    2.22
   5  -9   3   14.04    2.31
  -5   9  -3   15.07    2.36
   6  -9   3    3.96    1.89
   6  -9   3    5.18    1.84
  -6   9  -3    5.55    2.02
  -7   9  -3    1.09    1.88
   7  -9   3   -2.53    1.60
   7  -9   3   -0.17    1.71
  -8   9  -3   -1.42    1.84
   8  -9   3   -2.11    1.82
 -13  -8   3    0.33    0.97
 -13  -8   3    3.73    1.09
 -12  -8   3    3.70    0.84
 -12  -8   3    4.22    1.09
 -12  -8   3    2.22    0.94
 -11  -8   3    7.98    0.83
 -11  -8   3    3.88    0.99
 -11  -8   3    7.28    1.00
 -10  -8   3    2.01    0.68
 -10  -8   3    2.73    0.76
  -9  -8   3    4.66    0.61
  -9  -8   3    3.63    0.70
  -8  -8   3   13.58    2.09
  -7  -8   3  141.20    5.80
  -6  -8   3    2.10    1.26
  -5  -8   3   31.39    2.57
  -5  -8   3   28.99    1.29
  -5  -8   3   29.85    1.25
  -5  -8   3   28.69    1.30
   5   8  -3   27.93    1.30
  -5  -8   3   29.94    1.25
   4   8  -3    4.35    0.77
  -4  -8   3    1.62    0.58
  -4  -8   3    2.72    0.67
  -4  -8   3    1.67    0.60
  -4  -8   3    0.58    0.92
  -4  -8   3    2.55    0.67
  -3  -8   3  290.97    7.87
   3   8  -3  281.44    7.59
  -3  -8   3  288.95    8.86
  -3  -8   3  279.11    7.66
  -3  -8   3  280.59    7.94
  -3  -8   3  268.62    7.68
  -2  -8   3  247.37    7.81
  -2  -8   3  241.04    6.96
  -2  -8   3  240.63    7.23
  -2  -8   3  239.20    7.03
   2   8  -3  239.56    6.89
  -2  -8   3  247.40    7.14
  -1  -8   3    1.47    0.84
  -1  -8   3    0.15    0.77
   1   8  -3   -0.49    0.88
  -1  -8   3    0.97    0.97
  -1  -8   3    0.94    0.87
  -1  -8   3    0.48    0.74
   0  -8   3   -0.79    0.72
   0  -8   3   -0.19    0.79
   0   8  -3    0.38    1.03
   0  -8   3   -0.15    0.75
   0  -8   3   -1.12    0.75
   0  -8   3    0.10    0.85
   1  -8   3   78.92    3.61
  -1   8  -3   76.14    3.45
   1  -8   3   83.82    3.62
   1  -8   3   81.80    3.30
   1  -8   3   74.59    3.67
   1  -8   3   85.05    3.79
   2  -8   3   59.24    3.10
   2  -8   3   61.17    3.22
  -2   8  -3   62.16    3.31
   2  -8   3   64.25    3.08
   2  -8   3   59.09    3.43
   3  -8   3   63.36    3.56
   3  -8   3   54.57    3.46
  -3   8  -3   65.86    3.65
   3  -8   3   72.30    3.46
   4  -8   3  110.53    5.24
   4  -8   3  107.25    4.76
  -4   8  -3  114.89    4.99
   5  -8   3    9.26    2.06
  -5   8  -3    8.25    1.96
   5  -8   3   10.54    1.86
  -6   8  -3   27.46    2.75
   6  -8   3   18.58    2.55
   6  -8   3   25.71    2.70
   7  -8   3   40.19    3.69
   7  -8   3   46.86    3.70
  -7   8  -3   40.86    3.64
   8  -8   3   17.94    2.74
  -8   8  -3   11.59    2.45
  -9   8  -3   -1.00    1.92
   9  -8   3   -1.43    1.83
 -13  -7   3    0.52    0.94
 -13  -7   3   -1.08    1.01
 -13  -7   3    1.51    1.17
  12   7  -3   -1.10    0.90
 -12  -7   3   -0.33    0.93
 -12  -7   3   -0.54    0.84
 -12  -7   3   -1.10    0.92
 -11  -7   3   19.72    1.74
 -11  -7   3   21.90    1.58
  11   7  -3   26.59    1.79
 -11  -7   3   22.51    1.84
 -10  -7   3   45.83    2.01
 -10  -7   3   47.44    2.17
  10   7  -3   45.49    2.10
 -10  -7   3   45.34    2.26
  -9  -7   3   16.44    1.32
  -9  -7   3   15.22    1.19
   9   7  -3   19.19    1.23
  -9  -7   3   17.50    1.10
   8   7  -3   14.09    0.94
  -8  -7   3   14.19    2.02
  -8  -7   3   12.95    0.98
  -8  -7   3   13.87    0.91
  -7  -7   3    1.80    1.35
  -6  -7   3   11.67    1.74
  -5  -7   3   72.08    3.56
   4   7  -3  232.55    5.97
  -4  -7   3  235.04    6.16
  -4  -7   3  222.52    6.02
  -4  -7   3  228.52    7.49
  -4  -7   3  228.75    6.20
  -4  -7   3  228.73    6.00
   4   7  -3  233.82    5.98
  -3  -7   3   73.09    2.64
  -3  -7   3   74.03    3.55
  -3  -7   3   75.53    2.61
  -3  -7   3   69.66    2.49
   3   7  -3   70.08    2.50
  -3  -7   3   70.80    2.57
   3   7  -3   77.25    2.59
   3   7  -3   78.30    2.59
   2   7  -3  913.09   21.88
   2   7  -3  913.64   21.89
   2   7  -3  873.16   21.86
  -2  -7   3  917.36   22.52
  -2  -7   3  876.03   22.04
  -2  -7   3  857.71   21.95
  -2  -7   3  860.37   23.01
  -2  -7   3  879.93   22.63
  -1  -7   3  207.41    6.72
   1   7  -3  211.70    5.93
   1   7  -3  217.89    6.14
  -1  -7   3  220.98    6.28
  -1  -7   3  215.08    6.44
  -1  -7   3  184.08    5.54
  -1  -7   3  209.00    6.11
   0  -7   3  512.21   13.63
   0   7  -3  515.04   13.67
   0  -7   3  507.62   14.08
   0  -7   3  491.10   14.04
   0   7  -3  504.70   13.51
   0  -7   3  516.79   13.19
   0  -7   3  532.70   13.81
   0  -7   3  545.67   14.05
   1  -7   3  105.69    4.01
   1  -7   3  110.35    4.20
   1  -7   3  107.47    3.84
  -1   7  -3  108.37    3.92
   1  -7   3  109.94    4.19
   1  -7   3  102.30    4.18
  -1   7  -3   98.78    3.90
   1  -7   3  103.01    4.14
  -2   7  -3   45.32    2.79
   2  -7   3   41.95    2.53
   2  -7   3   45.66    2.55
   2  -7   3   43.01    2.79
  -2   7  -3   46.61    2.46
   2  -7   3   53.40    2.94
   3  -7   3   10.20    1.50
  -3   7  -3   10.41    1.72
   3  -7   3   10.08    1.63
   3  -7   3   10.73    1.56
  -3   7  -3   12.33    1.56
  -4   7  -3   60.79    3.39
   4  -7   3   60.01    3.20
   4  -7   3   55.71    3.45
  -4   7  -3   61.67    3.42
   5  -7   3   10.00    1.88
   5  -7   3    8.90    1.82
  -5   7  -3    8.92    1.85
  -5   7  -3    8.79    1.84
  -6   7  -3   19.58    2.31
   6  -7   3   16.73    2.18
  -6   7  -3   19.56    2.39
   6  -7   3   16.04    2.33
   7  -7   3   12.27    2.17
  -7   7  -3   18.04    2.47
   7  -7   3   14.96    2.35
  -7   7  -3   15.11    2.43
   8  -7   3    5.18    1.97
  -8   7  -3    4.48    1.92
   9  -7   3    1.61    1.97
  -9   7  -3    3.79    2.15
  10  -7   3   -0.75    1.93
  13   6  -3    0.45    1.21
 -13  -6   3   -2.33    1.06
 -13  -6   3   -1.02    1.04
 -13  -6   3   -0.76    1.13
 -12  -6   3    9.02    1.43
  12   6  -3   11.85    1.59
 -12  -6   3    8.59    1.56
 -12  -6   3    9.77    1.53
 -11  -6   3    4.43    1.13
 -11  -6   3    3.70    1.13
  11   6  -3    6.11    1.21
 -11  -6   3    3.70    1.04
 -10  -6   3    9.29    1.19
 -10  -6   3   11.26    1.31
  10   6  -3    7.41    1.15
 -10  -6   3   10.50    1.12
   9   6  -3   45.76    2.02
  -9  -6   3   42.75    2.13
  -9  -6   3   39.95    2.00
  -9  -6   3   42.44    1.93
  -8  -6   3   10.65    0.92
  -8  -6   3    9.66    0.91
  -8  -6   3    9.11    1.69
  -8  -6   3   10.81    0.96
  -8  -6   3    9.94    0.89
   8   6  -3   12.33    0.97
  -7  -6   3    2.79    0.54
   7   6  -3    3.61    0.59
  -7  -6   3    3.84    1.26
  -7  -6   3    2.49    0.50
  -7  -6   3    3.64    0.49
  -7  -6   3    4.32    0.57
  -6  -6   3    1.12    1.06
  -5  -6   3   90.54    3.96
   4   6  -3   45.94    1.46
  -4  -6   3   46.31    2.61
  -4  -6   3   43.99    1.50
   4   6  -3   45.11    1.44
  -4  -6   3   47.67    1.49
  -3  -6   3  511.14   13.30
  -3  -6   3  502.60   12.92
   3   6  -3  522.21   12.85
  -3  -6   3  548.20   13.26
   3   6  -3  528.29   12.84
  -3  -6   3  523.49   14.25
  -3  -6   3  509.30   12.92
  -2  -6   3  693.43   18.43
  -2  -6   3  688.53   17.39
   2   6  -3  695.83   17.27
  -2  -6   3  693.21   17.87
  -2  -6   3  675.92   17.34
  -2  -6   3  730.84   17.82
   2   6  -3  724.59   17.30
  -1  -6   3  114.07    4.30
  -1  -6   3  118.11    3.77
  -1  -6   3  113.66    3.85
  -1  -6   3  117.40    3.70
   1   6  -3  115.80    3.49
  -1  -6   3  119.99    3.31
   1   6  -3  112.26    3.65
   0  -6   3  558.03   13.93
   0   6  -3  539.08   14.14
   0   6  -3  560.21   14.39
   0  -6   3  555.09   14.29
   0  -6   3  536.87   14.78
   0  -6   3  531.09   14.70
   0  -6   3  574.87   14.68
   0  -6   3  562.53   14.38
   1  -6   3   14.20    1.34
   1  -6   3   17.96    1.56
   1  -6   3   11.18    1.32
  -1   6  -3   11.11    1.16
   1  -6   3   12.16    1.28
  -1   6  -3   12.30    1.26
   1  -6   3   12.79    1.24
   1  -6   3   13.10    1.25
  -2   6  -3   58.17    2.70
   2  -6   3   63.21    3.02
   2  -6   3   61.18    3.06
   2  -6   3   59.05    2.76
   2  -6   3   63.24    2.89
  -2   6  -3   64.24    3.00
  -3   6  -3    0.65    1.13
   3  -6   3    0.88    0.97
   3  -6   3   -0.75    0.90
   3  -6   3    2.93    1.01
  -3   6  -3   -0.43    0.70
   3  -6   3   -0.57    0.79
   4  -6   3   62.88    3.43
   4  -6   3   60.42    3.24
   4  -6   3   59.83    3.21
  -4   6  -3   62.17    3.30
  -4   6  -3   60.99    3.19
  -5   6  -3   -0.89    0.91
  -5   6  -3   -0.76    1.16
   5  -6   3   -0.98    1.13
   5  -6   3   -0.90    0.91
  -6   6  -3  145.69    5.93
   6  -6   3  140.75    5.68
   6  -6   3  146.50    6.13
  -6   6  -3  145.76    5.77
  -7   6  -3    1.06    1.36
   7  -6   3    5.01    1.60
   7  -6   3    1.49    1.43
  -7   6  -3    0.58    1.40
  -8   6  -3    5.73    1.77
   8  -6   3    3.37    1.62
   8  -6   3    3.38    1.77
  -8   6  -3    2.14    1.76
   9  -6   3    1.14    1.58
  -9   6  -3   -0.75    1.40
  -9   6  -3    2.22    1.80
 -10   6  -3    0.91    1.77
  10  -6   3   -1.74    1.72
  11  -6   3    1.17    1.86
  13   5  -3   -0.32    1.15
 -13  -5   3   -1.33    1.26
 -13  -5   3    0.69    1.22
 -12  -5   3   13.54    1.82
  12   5  -3   14.44    1.79
 -12  -5   3   14.26    1.72
 -12  -5   3   14.28    1.83
  11   5  -3    0.07    1.03
 -11  -5   3    0.20    1.01
 -11  -5   3    1.79    1.03
 -11  -5   3   -0.82    0.89
 -10  -5   3    1.79    0.81
 -10  -5   3    2.45    0.92
  10   5  -3    1.23    0.92
 -10  -5   3    0.26    0.85
   9   5  -3  122.24    4.07
  -9  -5   3  123.46    4.14
  -9  -5   3  121.08    4.11
  -9  -5   3  118.68    4.22
   8   5  -3   16.38    1.33
  -8  -5   3   16.71    1.22
  -8  -5   3   16.05    1.21
  -8  -5   3   14.97    1.31
  -7  -5   3   76.78    2.58
  -7  -5   3   70.06    2.45
  -7  -5   3   70.30    2.42
  -7  -5   3   77.33    3.75
  -7  -5   3   70.94    2.42
   7   5  -3   69.47    2.41
  -6  -5   3   83.13    2.51
   6   5  -3   79.55    2.36
  -6  -5   3   79.02    3.72
  -6  -5   3   79.82    2.40
   6   5  -3   81.98    2.38
  -6  -5   3   77.19    2.38
  -6  -5   3   77.04    2.34
   6   5  -3   78.10    2.36
  -5  -5   3   38.10    2.42
  -4  -5   3   15.87    1.58
   3   5  -3  982.63   23.33
  -3  -5   3  940.82   24.05
   3   5  -3  991.12   23.24
  -3  -5   3  983.87   23.96
  -3  -5   3  932.27   23.64
  -3  -5   3  945.91   24.60
  -2  -5   3    0.05    0.37
   2   5  -3    0.73    0.46
  -2  -5   3    0.68    0.38
   2   5  -3    0.70    0.48
  -2  -5   3    1.13    0.43
  -2  -5   3    0.36    0.45
  -2  -5   3    1.40    0.71
  -1  -5   3    9.52    0.83
  -1  -5   3    7.75    1.03
  -1  -5   3    8.26    0.77
  -1  -5   3    9.59    0.88
  -1  -5   3    9.96    0.83
   1   5  -3   11.12    0.88
   1   5  -3    9.67    0.85
   1   5  -3   10.34    0.77
  -1  -5   3    9.93    0.71
   0  -5   3    4.90    0.91
   0   5  -3    6.87    0.88
   0  -5   3    5.58    0.76
   0  -5   3    6.70    0.83
   0  -5   3    5.62    0.84
   0  -5   3    4.16    0.73
   0  -5   3    6.90    0.85
   0   5  -3    5.69    0.69
   1  -5   3  596.89   15.32
  -1   5  -3  589.90   15.20
   1  -5   3  620.76   15.74
   1  -5   3  596.26   15.08
   1  -5   3  587.36   15.82
   1  -5   3  595.69   15.40
  -1   5  -3  587.70   15.52
  -2   5  -3   10.72    1.29
  -2   5  -3   11.12    1.15
   2  -5   3   11.55    1.22
   2  -5   3    9.54    1.20
   2  -5   3   12.39    1.18
   2  -5   3   13.93    1.33
   2  -5   3   13.78    1.30
   3  -5   3   33.80    2.21
  -3   5  -3   33.14    2.18
   3  -5   3   35.41    2.21
  -3   5  -3   33.99    2.12
   3  -5   3   35.53    2.08
   3  -5   3   36.56    2.16
   4  -5   3   81.60    3.58
   4  -5   3   92.84    3.78
   4  -5   3   86.09    3.91
  -4   5  -3   85.72    3.70
  -4   5  -3   82.68    3.67
   5  -5   3   99.48    4.18
  -5   5  -3  100.76    4.29
   5  -5   3   96.34    4.47
  -5   5  -3   92.18    4.12
  -6   5  -3  103.02    4.46
   6  -5   3  102.22    4.42
   6  -5   3   97.34    4.63
  -6   5  -3  100.45    4.53
  -7   5  -3  102.00    4.80
   7  -5   3   88.56    4.60
  -7   5  -3   86.93    4.36
   7  -5   3   99.81    4.62
   8  -5   3    8.83    1.94
   8  -5   3    8.72    1.95
  -8   5  -3   10.21    2.02
  -8   5  -3   11.52    2.03
  -9   5  -3   -0.27    1.37
  -9   5  -3    2.67    1.60
   9  -5   3   -0.96    1.37
 -10   5  -3    0.14    1.50
  10  -5   3   -1.18    1.67
  11  -5   3    0.08    1.78
 -11   5  -3    1.78    1.84
  13   4  -3    1.68    1.42
 -13  -4   3    0.67    1.44
 -12  -4   3    9.78    1.68
  12   4  -3    6.43    1.58
 -12  -4   3    6.99    1.63
  11   4  -3    3.46    1.30
 -11  -4   3    2.42    1.22
 -11  -4   3    1.13    1.11
 -11  -4   3    1.83    1.12
  10   4  -3   13.49    1.58
 -10  -4   3   11.13    1.50
 -10  -4   3   14.72    1.58
 -10  -4   3   12.72    1.44
   9   4  -3   19.33    1.62
  -9  -4   3   22.69    1.80
  -9  -4   3   21.72    1.69
  -9  -4   3   20.41    1.61
  -8  -4   3   11.19    1.20
   8   4  -3   13.55    1.26
  -8  -4   3   11.21    1.16
   8   4  -3   12.96    1.24
  -8  -4   3   12.75    1.19
  -7  -4   3   21.52    1.51
  -7  -4   3   19.79    2.07
  -7  -4   3   21.37    1.37
  -7  -4   3   21.80    1.41
   7   4  -3   21.70    1.40
  -7  -4   3   20.16    1.34
  -6  -4   3  158.97    5.64
  -6  -4   3  160.91    4.60
  -6  -4   3  152.17    4.42
   6   4  -3  154.48    4.38
   6   4  -3  163.16    4.38
  -6  -4   3  152.83    4.39
  -6  -4   3  157.07    4.51
   5   4  -3    1.86    0.48
  -5  -4   3    1.50    0.45
  -5  -4   3    1.09    0.40
  -5  -4   3    1.76    0.92
  -5  -4   3    1.40    0.37
   5   4  -3    1.12    0.42
   5   4  -3    1.13    0.44
  -5  -4   3    1.05    0.38
  -4  -4   3   22.25    1.75
  -4  -4   3   24.76    0.87
  -4  -4   3   20.26    0.86
   4   4  -3   20.77    0.81
   4   4  -3   20.11    0.85
   3   4  -3  184.76    4.70
   3   4  -3  184.04    4.66
  -3  -4   3  184.34    5.83
  -3  -4   3  190.75    4.86
  -3  -4   3  179.76    4.87
  -2  -4   3   38.57    2.01
  -2  -4   3   37.23    1.37
   2   4  -3   38.15    1.31
  -2  -4   3   38.72    1.34
   2   4  -3   36.10    1.30
  -2  -4   3   35.97    1.26
   1   4  -3    9.17    0.64
  -1  -4   3   10.17    0.81
  -1  -4   3    9.43    0.79
  -1  -4   3   10.02    0.86
  -1  -4   3    9.13    0.76
   1   4  -3   11.65    0.93
  -1  -4   3    9.69    0.56
   1   4  -3    9.85    0.75
  -1  -4   3   10.55    1.06
   0   4  -3  573.84   14.12
   0  -4   3  575.91   14.80
   0  -4   3  586.23   14.23
   0  -4   3  478.06   14.42
   0  -4   3  571.92   14.65
   0  -4   3  583.88   13.99
   0   4  -3  573.88   14.43
   0  -4   3  583.29   14.27
  -1   4  -3  492.89   12.99
   1  -4   3  522.36   13.15
  -1   4  -3  496.59   12.70
   1  -4   3  491.93   12.83
   1  -4   3  481.96   13.16
   1  -4   3  493.41   12.59
   1  -4   3  503.04   12.81
   2  -4   3  149.59    4.67
  -2   4  -3  144.14    4.54
   2  -4   3  139.86    4.71
   2  -4   3  142.96    4.53
   2  -4   3  145.06    4.63
   2  -4   3  134.83    4.36
  -2   4  -3  135.79    4.49
   3  -4   3   60.79    2.67
   3  -4   3   61.71    2.82
  -3   4  -3   60.23    2.67
  -3   4  -3   61.26    2.66
   3  -4   3   56.83    2.58
   3  -4   3   58.59    2.79
   4  -4   3   10.33    1.31
   4  -4   3    9.94    1.34
   4  -4   3    9.83    1.36
  -4   4  -3   12.28    1.43
  -4   4  -3   13.78    1.46
  -4   4  -3    8.38    1.31
   4  -4   3    9.09    1.26
   5  -4   3   97.68    4.08
   5  -4   3  107.13    4.21
  -5   4  -3  102.75    4.22
   5  -4   3  100.59    4.31
  -5   4  -3   96.98    4.19
  -6   4  -3   20.86    2.06
  -6   4  -3   23.66    2.18
   6  -4   3   30.30    2.51
   6  -4   3   20.83    2.16
   7  -4   3   -1.16    1.20
  -7   4  -3    1.06    1.24
  -7   4  -3   -0.10    1.03
   7  -4   3   -1.50    0.97
  -8   4  -3   33.02    2.72
   8  -4   3   33.32    2.81
  -8   4  -3   36.11    2.89
   8  -4   3   39.20    3.13
  -9   4  -3    0.87    1.29
  -9   4  -3    2.86    1.59
   9  -4   3    1.08    1.60
 -10   4  -3    1.80    1.53
  10  -4   3    3.85    1.74
 -11   4  -3    6.90    2.17
  11  -4   3    3.20    2.07
  12  -4   3    4.81    2.24
 -12   4  -3    4.71    2.09
  13   3  -3    0.53    1.52
 -13  -3   3    2.96    1.62
 -12  -3   3    6.61    1.74
 -12  -3   3   12.23    1.89
  12   3  -3   11.35    1.88
 -11  -3   3   -1.23    1.10
 -11  -3   3    1.16    1.16
  11   3  -3    0.82    1.28
  10   3  -3   10.37    1.53
 -10  -3   3    7.01    1.36
 -10  -3   3    8.34    1.51
 -10  -3   3    7.54    1.39
  -9  -3   3   29.99    2.19
  -9  -3   3   33.74    2.16
  -9  -3   3   30.20    2.15
   9   3  -3   31.79    2.14
   8   3  -3   31.06    1.97
   8   3  -3   31.80    1.96
  -8  -3   3   28.19    1.91
  -8  -3   3   30.72    1.93
  -8  -3   3   29.15    1.97
  -7  -3   3  109.02    3.80
  -7  -3   3  102.13    3.59
  -7  -3   3   96.55    3.58
  -7  -3   3  102.34    3.54
   7   3  -3   99.68    3.47
  -6  -3   3   68.90    2.59
  -6  -3   3   67.69    3.37
  -6  -3   3   70.65    2.57
   6   3  -3   73.41    2.62
  -6  -3   3   77.62    2.78
  -6  -3   3   72.54    2.64
   6   3  -3   67.62    2.55
   5   3  -3   36.69    1.61
  -5  -3   3   36.38    1.58
  -5  -3   3   38.52    1.62
   5   3  -3   42.70    1.69
   5   3  -3   40.52    1.63
  -5  -3   3   40.14    1.58
  -5  -3   3   41.78    1.73
  -5  -3   3   35.75    2.37
   4   3  -3   40.86    1.43
   4   3  -3   39.12    1.39
   4   3  -3   41.13    1.45
  -4  -3   3   40.55    2.32
  -4  -3   3   41.07    1.47
  -4  -3   3   40.55    1.37
  -4  -3   3   41.36    1.52
  -4  -3   3   40.08    1.40
  -3  -3   3  129.18    3.53
   3   3  -3  133.78    3.49
   3   3  -3  137.08    3.52
  -3  -3   3  130.17    4.45
  -3  -3   3  137.40    3.56
  -3  -3   3  131.00    3.64
  -3  -3   3  143.07    3.69
   3   3  -3  135.87    3.50
   2   3  -3    8.63    0.58
  -2  -3   3    8.50    0.96
  -2  -3   3    8.49    0.61
  -2  -3   3    8.37    0.52
  -2  -3   3    9.17    0.57
   2   3  -3    8.55    0.61
  -1  -3   3 2023.49   48.74
  -1  -3   3 1942.69   48.87
  -1  -3   3 1951.68   48.43
  -1  -3   3 1960.08   47.68
   1   3  -3 2047.84   47.35
   1   3  -3 1972.16   47.46
   1   3  -3 1979.76   49.10
   0  -3   3  137.98    4.36
   0   3  -3  137.49    3.91
   0   3  -3  138.02    3.87
   0   3  -3  142.52    3.91
   0  -3   3  137.32    3.94
   0  -3   3  140.79    3.78
   0  -3   3  137.41    4.06
   0  -3   3  134.67    3.89
   1  -3   3 1812.30   44.40
   1  -3   3 1863.39   44.47
   1  -3   3 1865.08   44.22
   1  -3   3 1914.61   45.52
  -1   3  -3 1805.51   45.42
   1  -3   3 1809.35   45.60
  -1   3  -3 1817.17   44.25
   2  -3   3 1256.72   30.74
  -2   3  -3 1228.92   31.41
   2  -3   3 1291.62   30.84
   2  -3   3 1263.75   30.58
  -2   3  -3 1228.20   30.57
   2  -3   3 1229.45   31.58
   2  -3   3 1284.39   31.51
   3  -3   3 1499.06   35.71
   3  -3   3 1431.42   36.56
   3  -3   3 1453.60   35.41
   3  -3   3 1475.81   35.58
  -3   3  -3 1424.51   35.39
  -3   3  -3 1421.27   36.35
   4  -3   3   29.47    1.84
   4  -3   3   30.56    1.98
   4  -3   3   28.34    1.96
  -4   3  -3   28.46    1.84
  -4   3  -3   31.23    1.96
  -5   3  -3   92.50    3.71
   5  -3   3   92.28    3.69
  -5   3  -3   90.99    3.80
   5  -3   3   91.36    3.69
  -5   3  -3   90.61    3.72
   5  -3   3   93.03    3.90
  -6   3  -3  110.27    4.45
   6  -3   3  115.19    4.42
  -6   3  -3  105.43    4.40
  -6   3  -3  107.44    4.31
   6  -3   3  105.21    4.50
  -7   3  -3   51.32    2.99
   7  -3   3   46.65    3.03
  -7   3  -3   49.47    3.02
   7  -3   3   52.83    3.05
  -8   3  -3   75.31    3.91
   8  -3   3   71.53    3.88
  -8   3  -3   67.43    3.59
   8  -3   3   76.69    4.00
  -9   3  -3    0.81    1.24
   9  -3   3    1.32    1.38
  -9   3  -3    1.29    1.31
  10  -3   3   15.49    2.27
 -10   3  -3   12.22    2.06
 -11   3  -3    2.71    1.83
  11  -3   3    2.96    1.93
 -12   3  -3    4.26    1.97
  12  -3   3    5.70    2.22
 -13  -2   3    0.22    1.57
  13   2  -3    2.73    1.76
  12   2  -3    0.55    1.46
 -12  -2   3    2.37    1.48
 -12  -2   3    0.41    1.48
 -11  -2   3    5.48    1.54
 -11  -2   3    5.44    1.59
  11   2  -3    5.03    1.51
 -10  -2   3   63.35    3.50
 -10  -2   3   62.70    3.41
  10   2  -3   61.26    3.39
  -9  -2   3   -0.45    0.89
   9   2  -3    1.76    1.06
  -9  -2   3    0.22    0.99
  -9  -2   3   -1.11    0.87
   9   2  -3   -0.86    0.93
  -8  -2   3   74.93    3.30
   8   2  -3   79.01    3.28
   8   2  -3   72.82    3.23
  -8  -2   3   75.33    3.34
  -8  -2   3   75.74    3.26
  -7  -2   3   82.00    3.38
   7   2  -3   86.72    3.32
  -7  -2   3   82.60    3.35
  -7  -2   3   86.75    3.34
  -6  -2   3  773.85   19.34
   6   2  -3  749.36   19.21
  -6  -2   3  763.25   19.83
  -6  -2   3  752.52   19.39
  -6  -2   3  812.66   19.99
   5   2  -3  659.83   15.73
   5   2  -3  622.26   15.73
  -5  -2   3  613.41   16.20
  -5  -2   3  652.35   16.33
  -5  -2   3  624.03   15.81
  -5  -2   3  621.55   15.86
  -5  -2   3  628.30   16.66
  -4  -2   3  229.95    6.93
  -4  -2   3  228.36    6.36
   4   2  -3  236.06    6.13
  -4  -2   3  244.46    6.46
  -4  -2   3  229.79    6.18
   4   2  -3  238.30    6.17
  -4  -2   3  234.81    6.23
  -3  -2   3   25.47    1.10
   3   2  -3   27.69    1.15
   3   2  -3   29.32    1.19
   3   2  -3   28.62    1.15
  -3  -2   3   32.20    1.24
  -3  -2   3   27.41    1.10
  -3  -2   3   27.36    1.67
  -3  -2   3   32.58    1.25
  -3  -2   3   27.83    1.18
   2   2  -3  352.90    8.83
  -2  -2   3  345.27    8.88
  -2  -2   3  356.61    9.59
   2   2  -3  361.74    8.77
  -2  -2   3  358.65    8.92
  -2  -2   3  352.27    9.13
  -2  -2   3  363.65    9.13
   2   2  -3  363.33    8.80
  -1  -2   3  736.36   18.29
   1   2  -3  764.66   18.22
   1   2  -3  773.06   18.15
   1   2  -3  742.68   18.77
  -1  -2   3  761.99   18.66
   1   2  -3  734.83   18.71
  -1  -2   3  749.70   18.89
  -1  -2   3  726.80   18.75
  -1  -2   3  757.50   18.71
   0   2  -3  109.07    3.07
   0  -2   3   98.95    2.92
   0   2  -3  113.52    3.07
   0  -2   3  106.55    3.07
   0  -2   3  107.66    3.17
   0   2  -3  105.79    3.04
  -1   2  -3 1714.16   41.23
  -1   2  -3 1707.56   42.34
   1  -2   3 1714.60   41.18
   1  -2   3 1716.54   41.37
   1  -2   3 1765.32   42.37
   1  -2   3 1691.10   42.46
   1  -2   3 1708.04   41.37
   2  -2   3    0.34    0.46
   2  -2   3    1.42    0.52
  -2   2  -3    0.63    0.48
  -2   2  -3    0.24    0.59
   2  -2   3    0.09    0.45
   2  -2   3    0.69    0.56
   2  -2   3   -0.14    0.45
  -3   2  -3   59.01    2.40
   3  -2   3   59.31    2.37
   3  -2   3   62.36    2.46
   3  -2   3   63.61    2.50
   3  -2   3   62.93    2.51
  -3   2  -3   58.58    2.40
   3  -2   3   58.28    2.50
  -3   2  -3   55.37    2.32
   4  -2   3  143.92    4.77
   4  -2   3  142.38    4.51
  -4   2  -3  145.54    4.55
  -4   2  -3  143.81    4.65
   4  -2   3  145.68    4.57
  -4   2  -3  124.17    4.46
  -5   2  -3  137.05    4.68
   5  -2   3  128.72    4.76
   5  -2   3  134.23    4.57
  -5   2  -3  139.95    4.64
  -5   2  -3  136.34    4.74
  -6   2  -3   -0.88    0.86
  -6   2  -3   -0.17    0.79
   6  -2   3   -0.29    0.89
  -6   2  -3    0.43    1.07
   6  -2   3    0.16    0.86
  -7   2  -3    8.57    1.51
   7  -2   3   10.98    1.59
  -7   2  -3    6.61    1.41
   7  -2   3    8.04    1.48
  -7   2  -3    6.91    1.54
   8  -2   3   57.66    3.32
  -8   2  -3   57.15    3.29
   8  -2   3   56.97    3.23
  -8   2  -3   58.71    3.27
  -9   2  -3    5.35    1.44
  -9   2  -3    5.35    1.56
   9  -2   3    7.99    1.64
  10  -2   3   42.05    3.12
 -10   2  -3   34.80    2.90
 -11   2  -3   16.26    2.38
  11  -2   3   21.46    2.63
 -12   2  -3   -1.55    1.48
  12  -2   3   -0.33    1.60
  13  -2   3    1.27    1.90
 -13   2  -3    1.54    1.67
 -12  -1   3    2.89    1.63
  12   1  -3    2.43    1.53
 -12  -1   3    1.94    1.61
 -11  -1   3    9.12    1.81
  11   1  -3   10.01    1.90
 -11  -1   3    9.42    1.87
  10   1  -3    9.87    1.74
 -10  -1   3    9.63    1.73
 -10  -1   3   12.37    1.78
  -9  -1   3    2.11    1.21
   9   1  -3    5.05    1.32
  -9  -1   3    0.08    1.00
   9   1  -3    0.02    1.18
   8   1  -3   -0.10    0.92
  -8  -1   3   -0.44    0.90
   8   1  -3    0.26    0.93
  -8  -1   3   -0.29    0.87
  -8  -1   3   -0.26    0.84
  -7  -1   3   50.12    2.69
   7   1  -3   48.94    2.55
  -7  -1   3   53.38    2.61
  -7  -1   3   52.35    2.70
   6   1  -3    6.17    1.10
  -6  -1   3    8.35    1.12
  -6  -1   3    4.02    0.93
   6   1  -3    8.86    0.97
  -6  -1   3    7.86    1.13
  -6  -1   3    7.32    1.16
  -5  -1   3  225.01    5.90
  -5  -1   3  219.58    6.38
   5   1  -3  233.03    6.30
   5   1  -3  230.09    6.39
  -5  -1   3  224.10    6.54
  -5  -1   3  221.59    6.45
  -4  -1   3   24.87    1.32
   4   1  -3   27.73    1.40
  -4  -1   3   19.55    1.26
  -4  -1   3   24.57    1.54
  -4  -1   3   21.11    1.29
   4   1  -3   22.62    1.18
  -4  -1   3   25.16    1.31
   4   1  -3   22.42    1.35
  -4  -1   3   23.75    1.07
   3   1  -3   58.09    1.95
  -3  -1   3   61.35    2.05
  -3  -1   3   53.28    1.95
  -3  -1   3   53.74    1.67
   3   1  -3   57.25    1.98
  -3  -1   3   51.59    2.23
  -3  -1   3   57.12    2.06
  -3  -1   3   53.50    1.90
   3   1  -3   55.84    1.85
  -2  -1   3  807.27   19.72
  -2  -1   3  783.58   20.18
  -2  -1   3  811.15   20.23
  -2  -1   3  818.11   19.53
   2   1  -3  809.59   20.14
   2   1  -3  818.51   19.54
  -2  -1   3  827.33   20.21
  -2  -1   3  797.91   19.69
   2   1  -3  794.96   19.60
  -1  -1   3   46.10    1.51
   1   1  -3   45.84    1.50
   1   1  -3   45.32    1.50
  -1  -1   3   44.88    1.43
  -1  -1   3   44.43    1.55
   1   1  -3   45.94    1.48
  -1  -1   3   42.20    1.52
   1   1  -3   45.56    1.52
  -1  -1   3   45.18    1.86
  -1  -1   3   44.51    1.49
   0  -1   3 2077.67   50.92
   0  -1   3 2119.13   52.28
   0   1  -3 2132.55   52.11
   0   1  -3 2146.73   50.62
   0   1  -3 2095.08   52.18
   0   1  -3 2138.82   50.78
   0  -1   3 2150.86   50.74
   1  -1   3 1944.21   47.29
   1  -1   3 2002.75   48.42
   1  -1   3 1965.38   47.30
   1  -1   3 1983.53   47.12
  -1   1  -3 1952.50   48.45
  -1   1  -3 1979.81   47.16
   1  -1   3 1931.86   48.52
  -1   1  -3 1996.32   48.42
   2  -1   3  240.13    6.40
  -2   1  -3  229.81    6.22
  -2   1  -3  232.86    6.40
  -2   1  -3  225.02    6.32
   2  -1   3  224.02    6.39
  -2   1  -3  226.36    6.15
   2  -1   3  233.03    6.18
   2  -1   3  231.88    6.24
   2  -1   3  230.94    6.21
   3  -1   3 1483.52   35.10
   3  -1   3 1482.69   35.89
   3  -1   3 1416.07   35.00
   3  -1   3 1447.04   34.93
   3  -1   3 1422.66   35.98
  -3   1  -3 1418.77   35.89
  -3   1  -3 1420.16   34.88
  -4   1  -3   18.34    1.33
  -4   1  -3   18.37    1.39
   4  -1   3   17.51    1.39
   4  -1   3   18.64    1.46
  -4   1  -3   21.00    1.47
  -5   1  -3   14.60    1.26
   5  -1   3   10.42    1.18
  -5   1  -3   11.73    1.14
   5  -1   3   14.53    1.20
  -5   1  -3   10.81    1.15
  -5   1  -3   13.82    1.23
   5  -1   3   10.47    1.14
  -6   1  -3  139.05    4.70
  -6   1  -3  144.32    4.92
  -6   1  -3  141.60    4.91
   6  -1   3  137.47    4.96
  -6   1  -3  142.36    4.83
   6  -1   3  138.88    4.76
  -7   1  -3    0.75    0.93
  -7   1  -3    2.06    1.18
   7  -1   3    1.00    0.92
  -7   1  -3    2.66    1.12
  -7   1  -3   -0.16    0.81
   7  -1   3    2.07    1.07
  -8   1  -3  149.26    5.68
   8  -1   3  161.54    5.84
  -8   1  -3  151.38    5.37
  -8   1  -3  153.77    5.72
   8  -1   3  156.58    5.65
  -9   1  -3   -0.09    1.07
  -9   1  -3   -0.35    1.22
  -9   1  -3    0.09    0.98
   9  -1   3    0.57    1.11
  10  -1   3   13.58    2.01
 -10   1  -3   15.28    2.03
  11  -1   3    3.70    1.61
 -11   1  -3    3.25    1.47
 -12   1  -3    1.72    1.64
  12  -1   3    4.29    1.99
  13  -1   3    8.16    2.28
 -13   1  -3    7.06    2.05
  12   0  -3    1.34    1.77
 -11   0   3    0.32    1.40
  11   0  -3    2.85    1.64
 -11   0   3    1.35    1.33
  10   0  -3   -0.89    1.26
 -10   0   3   -1.53    1.13
 -10   0   3    0.47    1.25
   9   0  -3    6.60    1.52
   9   0  -3    5.81    1.52
  -9   0   3    5.40    1.44
  -9   0   3    4.82    1.43
   8   0  -3   91.34    4.00
   8   0  -3   95.27    4.07
  -8   0   3   87.16    4.09
  -8   0   3   95.38    4.13
  -8   0   3   89.54    4.06
   7   0  -3    1.88    1.05
  -7   0   3    2.71    1.04
  -7   0   3    4.56    1.06
  -7   0   3    4.81    1.18
  -6   0   3  266.28    7.65
  -6   0   3  249.22    7.75
  -6   0   3  250.17    7.65
   6   0  -3  253.79    7.51
   6   0  -3  255.27    7.53
  -6   0   3  271.68    8.04
  -6   0   3  254.52    7.07
  -5   0   3    3.39    0.87
   5   0  -3    1.83    0.67
  -5   0   3    1.50    0.67
   5   0  -3    0.52    0.73
  -5   0   3    1.45    0.74
  -5   0   3    0.67    0.69
  -5   0   3    1.43    0.65
  -4   0   3   28.92    1.61
   4   0  -3   31.09    1.71
  -4   0   3   29.43    1.56
  -4   0   3   29.12    1.62
   4   0  -3   28.68    1.58
  -4   0   3   29.88    1.76
  -4   0   3   26.48    1.42
  -3   0   3  146.43    4.06
  -3   0   3  144.54    4.23
  -3   0   3  145.71    4.38
  -3   0   3  142.72    4.36
  -3   0   3  150.42    4.46
  -3   0   3  144.33    4.29
   3   0  -3  141.68    4.27
   3   0  -3  142.47    4.20
   2   0  -3   74.81    2.44
  -2   0   3   74.00    2.47
  -2   0   3   72.44    2.38
   2   0  -3   73.77    2.41
   2   0  -3   77.52    2.44
  -2   0   3   73.51    2.43
  -2   0   3   74.49    2.54
  -2   0   3   76.57    2.30
   1   0  -3  309.94    7.54
  -1   0   3  295.15    7.46
  -1   0   3  298.33    7.62
   1   0  -3  292.40    7.76
  -1   0   3  281.76    7.76
   1   0  -3  300.08    7.56
  -1   0   3  301.55    7.80
  -1   0   3  294.56    7.59
   1   0  -3  298.78    7.74
  -1   0   3  297.88    7.48
   0   0   3  187.71    4.92
   0   0   3  190.22    4.92
   0   0  -3  187.98    5.10
   0   0   3  192.44    5.01
   0   0  -3  196.50    4.97
   0   0  -3  188.86    5.11
   0   0   3  188.34    5.14
   0   0   3  186.62    5.12
   0   0  -3  187.31    4.97
  -1   0  -3 9919.46  240.16
  -1   0  -3 9458.02  240.63
   1   0   3 9999.84  240.85
   1   0   3 9985.54  234.57
   1   0   3 9711.47  241.36
  -1   0  -3 9606.15  234.46
   1   0   3 9763.75  234.56
   2   0   3  468.26   11.91
   2   0   3  483.61   12.21
  -2   0  -3  474.35   12.21
  -2   0  -3  481.25   11.88
   2   0   3  481.28   11.86
  -2   0  -3  480.74   12.25
   2   0   3  460.57   12.23
   2   0   3  468.02   11.93
  -3   0  -3 4179.62   99.84
   3   0   3 4252.06   99.78
   3   0   3 3997.73   99.89
   3   0   3 4081.57   97.19
  -3   0  -3 4160.86   97.38
  -3   0  -3 4063.61   97.44
  -3   0  -3 4011.69   97.15
  -3   0  -3 3915.41   99.81
   4   0   3   98.71    3.28
  -4   0  -3   97.17    3.25
  -4   0  -3   98.86    3.34
  -4   0  -3  100.94    3.41
   4   0   3   99.62    3.43
  -4   0  -3  103.77    3.52
  -4   0  -3  101.45    3.29
   5   0   3   17.48    1.39
  -5   0  -3   18.84    1.35
  -5   0  -3   17.55    1.38
  -5   0  -3   19.96    1.35
   5   0   3   18.68    1.48
  -5   0  -3   22.18    1.48
  -6   0  -3   89.61    3.53
  -6   0  -3   92.05    3.43
   6   0   3   88.59    3.41
  -6   0  -3   92.65    3.58
   6   0   3   87.01    3.54
  -6   0  -3   97.46    3.48
  -7   0  -3  304.81    8.65
  -7   0  -3  301.25    8.73
  -7   0  -3  290.63    8.39
  -7   0  -3  286.85    8.75
   7   0   3  288.09    8.51
   7   0   3  289.00    8.76
  -8   0  -3    0.99    1.12
  -8   0  -3    1.11    1.15
  -8   0  -3    0.76    0.96
   8   0   3    0.63    1.11
   8   0   3    2.47    1.09
   9   0   3   14.87    1.79
  -9   0  -3   16.85    1.78
  -9   0  -3   14.43    1.71
  -9   0  -3   17.55    1.96
 -10   0  -3    8.87    1.66
 -10   0  -3   11.96    1.92
  10   0   3    9.14    1.78
  11   0   3   52.68    3.50
 -11   0  -3   47.60    3.32
 -12   0  -3   -0.03    1.47
  12   0   3    0.67    1.64
 -13   0  -3    3.51    1.87
  13   0   3    1.83    1.80
  14   0   3    0.05    1.65
  12  -1  -3    1.92    1.79
  11  -1  -3    9.85    2.23
 -11   1   3   11.23    2.21
 -10   1   3    0.65    1.25
 -10   1   3   -0.16    1.40
  10  -1  -3    0.06    1.40
   9  -1  -3   34.61    2.77
  -9   1   3   27.54    2.60
  -9   1   3   33.31    2.76
  -8   1   3   22.13    2.23
  -8   1   3   21.75    2.13
   8  -1  -3   21.88    2.15
   8  -1  -3   25.86    2.24
  -7   1   3   16.14    1.70
  -7   1   3   15.12    1.76
   7  -1  -3   14.58    1.71
  -7   1   3   12.93    1.60
   6  -1  -3   31.78    2.23
  -6   1   3   28.57    2.03
  -6   1   3   33.03    1.96
  -6   1   3   33.67    2.20
   6  -1  -3   32.96    2.11
  -6   1   3   31.97    2.23
  -5   1   3    5.42    1.10
  -5   1   3    5.66    0.95
  -5   1   3    4.58    0.94
  -5   1   3    5.59    1.02
   5  -1  -3    4.38    0.90
  -5   1   3    3.03    0.84
   5  -1  -3    2.85    0.93
   4  -1  -3  133.08    4.37
  -4   1   3  140.23    4.54
  -4   1   3  142.65    4.75
  -4   1   3  141.76    4.47
   4  -1  -3  134.20    4.49
  -4   1   3  135.61    4.56
  -4   1   3  139.27    4.24
  -3   1   3  973.04   24.18
  -3   1   3  952.76   24.69
  -3   1   3  976.10   23.83
   3  -1  -3  961.77   23.98
  -3   1   3  991.95   24.81
  -3   1   3  996.10   24.11
   3  -1  -3  967.85   24.67
  -2   1   3  693.04   17.58
  -2   1   3  718.66   17.39
  -2   1   3  698.31   17.53
   2  -1  -3  712.11   17.47
  -2   1   3  690.96   17.98
   2  -1  -3  693.77   17.98
  -2   1   3  704.91   17.52
  -2   1   3  731.43   18.10
  -1   1   3  396.99   10.19
   1  -1  -3  401.20   10.47
  -1   1   3  394.88   10.21
   1  -1  -3  398.82   10.14
  -1   1   3  404.63   10.50
  -1   1   3  404.15   10.06
  -1   1   3  410.92   10.10
  -1   1   3  387.45   10.44
  -1   1   3  408.57   10.14
   0   1   3  331.00    8.33
   0   1   3  335.25    8.36
   0  -1  -3  329.67    8.41
   0  -1  -3  328.17    8.66
   0   1   3  329.95    8.45
   0   1   3  338.90    8.42
   0   1   3  328.19    8.67
   0   1   3  326.22    8.66
   0  -1  -3  329.66    8.62
   1   1   3 1081.16   25.89
  -1  -1  -3 1077.73   26.01
  -1  -1  -3 1071.10   26.76
   1   1   3 1053.61   26.76
   1   1   3 1083.90   26.11
   1   1   3 1072.71   25.98
   1   1   3 1081.60   26.72
  -1  -1  -3 1091.41   26.73
   2   1   3  710.18   17.22
  -2  -1  -3  717.17   17.66
  -2  -1  -3  685.47   17.62
   2   1   3  694.22   17.12
   2   1   3  710.40   17.61
   2   1   3  681.92   17.64
  -2  -1  -3  691.26   17.12
   3   1   3  186.12    5.37
  -3  -1  -3  197.37    5.44
  -3  -1  -3  189.35    5.26
  -3  -1  -3  185.26    5.34
  -3  -1  -3  191.15    5.21
   3   1   3  192.40    5.24
   3   1   3  192.63    5.36
  -4  -1  -3 1181.25   30.57
   4   1   3 1238.57   30.65
   4   1   3 1222.15   29.77
  -4  -1  -3 1220.33   29.90
  -4  -1  -3 1250.13   29.89
  -4  -1  -3 1249.98   30.67
  -4  -1  -3 1210.82   29.71
  -5  -1  -3  411.92   10.76
  -5  -1  -3  392.14   10.51
   5   1   3  404.27   10.96
  -5  -1  -3  425.51   11.09
  -5  -1  -3  393.46   10.91
   5   1   3  401.46   10.63
  -5  -1  -3  414.81   10.69
   6   1   3  172.72    5.32
  -6  -1  -3  168.19    5.40
  -6  -1  -3  194.19    5.76
  -6  -1  -3  175.70    5.37
   6   1   3  173.54    5.50
  -6  -1  -3  177.73    5.26
  -6  -1  -3  169.19    5.48
   7   1   3   98.42    3.81
  -7  -1  -3  117.95    4.31
  -7  -1  -3  107.02    3.91
  -7  -1  -3  107.50    3.73
  -7  -1  -3  100.65    3.92
   7   1   3  105.97    3.96
  -7  -1  -3  103.82    4.01
  -8  -1  -3   46.25    2.60
   8   1   3   44.35    2.53
   8   1   3   36.77    2.51
  -8  -1  -3   40.57    2.52
  -8  -1  -3   36.82    2.52
  -8  -1  -3   39.70    2.39
   9   1   3  107.87    4.36
   9   1   3  112.32    4.44
  -9  -1  -3  111.21    4.16
  -9  -1  -3  110.15    4.58
  -9  -1  -3  102.44    4.41
 -10  -1  -3    3.17    1.41
 -10  -1  -3    2.04    1.23
  10   1   3    2.64    1.34
 -11  -1  -3   10.68    1.98
 -11  -1  -3    9.22    1.69
  11   1   3   12.92    1.98
 -12  -1  -3   17.37    2.26
  12   1   3   19.73    2.45
 -13  -1  -3    0.86    1.56
  13   1   3    1.92    1.72
 -14  -1  -3   -1.18    1.35
  14   1   3   -2.29    1.57
  11  -2  -3    3.73    1.96
 -11   2   3    1.26    1.72
 -10   2   3    1.34    1.46
  10  -2  -3    0.81    1.61
  -9   2   3   41.38    3.26
   9  -2  -3   42.34    3.27
   8  -2  -3   44.07    3.00
   8  -2  -3   46.78    3.03
  -8   2   3   46.52    3.19
  -8   2   3   44.14    3.09
  -7   2   3    8.79    1.60
   7  -2  -3    8.04    1.53
  -7   2   3    5.36    1.51
  -6   2   3   24.90    2.08
  -6   2   3   23.26    1.94
   6  -2  -3   20.04    1.83
  -6   2   3   25.01    2.17
   6  -2  -3   21.86    1.90
  -6   2   3   23.88    2.08
   5  -2  -3    0.45    0.92
  -5   2   3   -1.09    0.68
   5  -2  -3    0.40    0.80
  -5   2   3    0.64    0.85
  -5   2   3   -0.02    0.85
  -5   2   3    0.51    0.84
  -4   2   3   46.90    2.30
  -4   2   3   46.68    2.41
  -4   2   3   50.18    2.55
  -4   2   3   48.99    2.40
  -4   2   3   48.97    2.43
   4  -2  -3   46.62    2.43
   4  -2  -3   44.48    2.41
   3  -2  -3  535.98   13.78
   3  -2  -3  518.45   14.15
  -3   2   3  523.93   13.60
  -3   2   3  518.57   14.15
  -3   2   3  539.87   13.83
  -3   2   3  558.89   14.38
  -3   2   3  527.01   13.89
  -2   2   3   25.74    1.59
  -2   2   3   24.96    1.51
   2  -2  -3   22.53    1.58
  -2   2   3   24.49    1.48
  -2   2   3   23.15    1.45
   2  -2  -3   25.09    1.54
  -2   2   3   24.68    1.49
  -1   2   3 1277.66   31.44
  -1   2   3 1271.55   31.51
  -1   2   3 1303.01   31.32
  -1   2   3 1356.90   32.38
  -1   2   3 1235.39   32.24
  -1   2   3 1334.59   32.35
   1  -2  -3 1285.20   31.37
  -1   2   3 1308.05   31.22
   1  -2  -3 1281.44   32.32
  -1   2   3 1279.65   31.46
   0  -2  -3   32.01    1.49
   0   2   3   33.25    1.47
   0   2   3   32.44    1.48
   0   2   3   33.93    1.46
   0  -2  -3   33.00    1.47
   0   2   3   33.24    1.14
   0  -2  -3   32.06    1.43
   0   2   3   31.94    1.43
   0  -2  -3   31.68    1.49
   0   2   3   32.03    1.51
   0   2   3   33.66    1.57
   0  -2  -3   34.63    1.54
   1   2   3   17.15    1.05
  -1  -2  -3   18.38    1.07
   1   2   3   18.14    0.97
   1   2   3   19.26    1.03
  -1  -2  -3   19.01    1.04
   1   2   3   19.87    1.06
   1   2   3   18.49    1.05
  -1  -2  -3   18.50    1.05
  -2  -2  -3   57.69    2.04
   2   2   3   61.45    2.09
  -2  -2  -3   62.66    2.06
  -2  -2  -3   60.14    2.10
   2   2   3   59.32    2.09
   2   2   3   62.24    2.06
  -2  -2  -3   61.97    2.14
  -3  -2  -3 1434.87   34.49
  -3  -2  -3 1418.60   35.50
  -3  -2  -3 1436.41   34.66
   3   2   3 1440.00   34.51
   3   2   3 1380.04   35.45
   3   2   3 1435.36   34.59
  -3  -2  -3 1473.76   35.51
   3   2   3 1441.08   35.41
  -4  -2  -3   24.19    1.34
   4   2   3   25.19    1.37
  -4  -2  -3   23.97    1.34
  -4  -2  -3   26.49    1.37
  -4  -2  -3   26.90    1.32
   4   2   3   23.17    1.34
  -4  -2  -3   25.86    1.41
  -5  -2  -3   90.48    3.16
  -5  -2  -3   87.56    2.90
   5   2   3   88.44    3.05
  -5  -2  -3   84.37    3.04
  -5  -2  -3   89.18    3.00
   5   2   3   86.82    2.95
  -5  -2  -3   87.50    3.03
  -6  -2  -3  156.04    4.75
   6   2   3  164.07    5.02
  -6  -2  -3  154.74    4.99
   6   2   3  157.23    4.89
  -6  -2  -3  170.91    5.23
  -6  -2  -3  165.86    4.95
  -6  -2  -3  161.34    4.99
  -7  -2  -3  249.54    7.31
   7   2   3  237.97    6.94
  -7  -2  -3  227.88    7.08
  -7  -2  -3  233.82    6.69
  -7  -2  -3  239.74    6.99
   7   2   3  236.42    7.02
  -7  -2  -3  235.55    7.05
  -8  -2  -3   58.01    2.78
  -8  -2  -3   60.15    2.97
  -8  -2  -3   52.95    2.80
   8   2   3   53.52    2.65
   8   2   3   56.96    2.73
  -8  -2  -3   54.05    2.70
  -8  -2  -3   56.70    2.56
  -9  -2  -3  243.51    7.71
  -9  -2  -3  252.98    7.64
  -9  -2  -3  231.32    7.62
  -9  -2  -3  245.29    7.13
   9   2   3  231.05    7.39
 -10  -2  -3   -0.33    1.13
 -10  -2  -3   -0.53    0.96
  10   2   3    0.67    1.14
 -11  -2  -3    8.80    1.78
 -11  -2  -3    7.52    1.63
  11   2   3    8.75    1.71
  12   2   3   35.42    2.92
 -12  -2  -3   30.10    2.77
 -12  -2  -3   34.68    2.83
 -13  -2  -3   -1.57    1.13
  13   2   3   -0.49    1.40
 -14  -2  -3    0.92    1.50
  14   2   3    1.76    1.73
  15   2   3    2.45    1.86
  11  -3  -3    2.42    2.06
  10  -3  -3   10.51    2.32
 -10   3   3   10.21    2.32
   9  -3  -3   75.14    4.39
  -9   3   3   66.45    4.27
  -8   3   3    0.53    1.18
   8  -3  -3   -1.02    1.16
   8  -3  -3   -0.96    1.13
   7  -3  -3    0.89    1.26
  -7   3   3   -0.29    1.20
  -7   3   3    0.39    1.11
   7  -3  -3   -1.14    1.20
   6  -3  -3  210.44    6.93
  -6   3   3  200.88    7.06
  -6   3   3  204.90    6.56
  -6   3   3  193.45    7.01
  -5   3   3   34.52    2.36
  -5   3   3   32.85    2.25
   5  -3  -3   28.84    2.20
  -5   3   3   29.97    2.28
   5  -3  -3   29.12    2.22
  -5   3   3   27.50    2.15
  -4   3   3  522.38   13.60
  -4   3   3  509.51   13.28
   4  -3  -3  494.21   13.41
  -4   3   3  496.61   13.62
   4  -3  -3  506.90   13.92
  -4   3   3  472.42   13.76
  -3   3   3  152.61    4.90
  -3   3   3  146.17    5.00
  -3   3   3  145.66    4.93
  -3   3   3  144.29    4.70
   3  -3  -3  146.71    4.86
   3  -3  -3  146.20    5.01
  -2   3   3  516.70   13.66
   2  -3  -3  508.38   13.62
  -2   3   3  500.10   13.03
  -2   3   3  511.22   13.28
  -2   3   3  479.97   13.47
  -2   3   3  513.90   13.20
   2  -3  -3  504.49   13.12
  -1   3   3   62.33    2.41
  -1   3   3   68.04    2.44
  -1   3   3   63.34    2.62
   1  -3  -3   60.86    2.57
  -1   3   3   65.43    2.64
  -1   3   3   59.19    2.38
  -1   3   3   60.72    2.49
  -1   3   3   63.66    2.51
   1  -3  -3   61.69    2.39
   1  -3  -3   62.35    2.44
   0   3   3 1176.76   29.09
   0   3   3 1190.74   28.33
   0   3   3 1153.10   28.07
   0  -3  -3 1162.30   28.22
   0   3   3 1140.78   29.02
   0  -3  -3 1147.63   29.09
   0   3   3 1146.27   28.17
   0   3   3 1151.24   28.35
  -1  -3  -3  282.08    7.48
   1   3   3  280.23    7.67
  -1  -3  -3  280.68    7.71
   1   3   3  289.71    7.70
   1   3   3  283.08    7.39
  -1  -3  -3  278.20    7.41
  -1  -3  -3  278.33    7.47
  -1  -3  -3  293.88    7.71
   1   3   3  277.03    7.38
  -2  -3  -3 1346.56   33.33
   2   3   3 1349.94   33.30
  -2  -3  -3 1312.08   33.36
   2   3   3 1336.81   32.28
  -2  -3  -3 1366.37   32.42
  -2  -3  -3 1349.20   32.57
   2   3   3 1336.79   33.34
   2   3   3 1350.10   32.41
  -3  -3  -3    2.85    0.59
  -3  -3  -3    4.25    0.61
   3   3   3    4.31    0.57
  -3  -3  -3    3.38    0.54
   3   3   3    3.90    0.59
  -3  -3  -3    3.51    0.56
  -4  -3  -3  140.12    4.25
  -4  -3  -3  143.09    4.07
  -4  -3  -3  142.69    4.20
   4   3   3  141.94    4.23
  -4  -3  -3  147.25    4.32
   4   3   3  144.39    4.12
  -5  -3  -3  497.89   12.40
  -5  -3  -3  491.13   12.89
  -5  -3  -3  508.14   12.96
  -5  -3  -3  488.84   12.61
   5   3   3  479.60   12.78
   5   3   3  477.41   12.46
  -5  -3  -3  506.67   12.61
  -6  -3  -3   62.86    2.33
  -6  -3  -3   63.98    2.54
  -6  -3  -3   63.06    2.64
  -6  -3  -3   67.02    2.52
   6   3   3   63.29    2.45
   6   3   3   61.10    2.47
  -6  -3  -3   63.80    2.53
   7   3   3  449.37   12.11
  -7  -3  -3  459.46   11.99
  -7  -3  -3  444.48   12.03
  -7  -3  -3  439.04   12.22
   7   3   3  453.16   11.90
  -7  -3  -3  441.98   11.62
  -7  -3  -3  480.52   12.47
  -8  -3  -3   78.05    3.39
  -8  -3  -3   76.38    3.13
  -8  -3  -3   77.71    2.91
  -8  -3  -3   74.50    3.22
   8   3   3   75.12    2.99
  -8  -3  -3   71.72    3.06
   8   3   3   69.52    3.07
   9   3   3   16.94    1.68
  -9  -3  -3   16.14    1.42
  -9  -3  -3   15.60    1.56
  -9  -3  -3   14.69    1.55
  -9  -3  -3   12.39    1.54
  10   3   3   43.94    2.71
 -10  -3  -3   47.20    2.79
 -10  -3  -3   50.45    2.98
 -10  -3  -3   47.83    2.83
 -11  -3  -3   81.19    3.91
 -11  -3  -3   79.19    3.96
  11   3   3   81.67    3.87
 -12  -3  -3    2.00    1.43
 -12  -3  -3    0.42    1.09
  12   3   3    2.32    1.37
 -13  -3  -3    3.50    1.51
 -13  -3  -3    0.01    1.37
  13   3   3    2.49    1.51
  14   3   3    0.93    1.50
 -14  -3  -3   -1.42    1.27
  15   3   3    3.81    1.92
  10  -4  -3    7.19    2.37
 -10   4   3    8.11    2.36
  -9   4   3   39.61    3.56
   9  -4  -3   38.05    3.46
  -8   4   3   -0.44    1.23
   8  -4  -3   -2.16    1.34
   7  -4  -3   -0.67    1.21
   7  -4  -3    1.99    1.38
  -7   4   3   -1.39    0.86
  -6   4   3    1.94    1.32
   6  -4  -3    1.05    1.18
  -6   4   3    2.00    1.23
  -6   4   3    0.14    1.08
   5  -4  -3    5.36    1.29
  -5   4   3    8.48    1.54
   5  -4  -3    9.18    1.53
  -5   4   3    9.30    1.49
  -5   4   3    9.12    1.50
   4  -4  -3    0.92    0.98
  -4   4   3   -0.19    1.02
  -4   4   3    0.57    0.88
  -4   4   3    0.71    0.86
   4  -4  -3    0.10    0.91
  -3   4   3   14.55    1.46
   3  -4  -3   13.17    1.41
  -3   4   3   11.33    1.39
  -3   4   3   14.91    1.40
  -3   4   3   12.53    1.36
   3  -4  -3   14.50    1.49
  -2   4   3   60.34    2.61
  -2   4   3   58.55    2.68
  -2   4   3   61.42    2.78
   2  -4  -3   58.08    2.61
   2  -4  -3   58.01    2.70
  -2   4   3   62.40    2.66
   2  -4  -3   59.85    2.78
  -1   4   3  543.39   14.13
  -1   4   3  573.57   14.31
  -1   4   3  556.03   14.65
   1  -4  -3  547.61   14.74
  -1   4   3  549.87   14.33
  -1   4   3  537.62   14.06
   1  -4  -3  548.06   14.18
   0  -4  -3    5.15    0.75
   0   4   3    5.24    0.86
   0   4   3    6.17    0.81
   0   4   3    5.18    0.75
   0   4   3    6.18    0.84
   0  -4  -3    7.12    0.84
   0  -4  -3    5.57    0.83
  -1  -4  -3 1206.45   29.05
  -1  -4  -3 1170.24   28.86
  -1  -4  -3 1140.23   29.76
  -1  -4  -3 1184.33   29.02
  -1  -4  -3 1169.07   29.79
   1   4   3 1180.74   28.77
   1   4   3 1199.61   29.09
  -1  -4  -3 1236.02   29.77
   1   4   3 1191.54   28.88
   1   4   3 1181.99   29.72
  -2  -4  -3  519.32   13.73
   2   4   3  529.37   13.67
  -2  -4  -3  528.51   13.25
  -2  -4  -3  528.56   13.70
  -2  -4  -3  524.35   13.37
   2   4   3  542.79   13.30
   2   4   3  524.14   13.22
  -3  -4  -3  268.32    7.27
  -3  -4  -3  273.91    7.28
  -3  -4  -3  263.22    7.08
   3   4   3  265.00    6.98
   3   4   3  255.60    6.95
  -3  -4  -3  263.08    6.95
   3   4   3  259.55    7.19
  -4  -4  -3 1167.66   28.47
  -4  -4  -3 1176.45   28.23
   4   4   3 1158.20   28.29
  -4  -4  -3 1202.28   29.17
  -4  -4  -3 1140.41   29.13
   4   4   3 1149.84   29.05
   5   4   3   14.77    1.15
  -5  -4  -3   14.28    1.10
  -5  -4  -3   14.17    1.09
  -5  -4  -3   14.77    1.10
  -5  -4  -3   15.25    1.21
   5   4   3   16.41    1.10
   6   4   3  192.55    5.54
  -6  -4  -3  193.51    5.32
   6   4   3  192.65    5.57
  -6  -4  -3  196.81    5.61
  -6  -4  -3  198.02    5.81
  -6  -4  -3  191.19    5.70
  -6  -4  -3  191.24    5.63
   7   4   3    2.84    0.70
   7   4   3    0.30    0.76
  -7  -4  -3    0.83    0.64
  -7  -4  -3    1.08    0.68
  -7  -4  -3    1.88    0.80
  -7  -4  -3   -0.01    0.69
  -7  -4  -3    0.74    0.65
   8   4   3   28.64    1.98
  -8  -4  -3   36.18    2.00
  -8  -4  -3   31.14    1.71
  -8  -4  -3   36.14    2.19
  -8  -4  -3   30.94    1.94
   8   4   3   34.14    1.76
  -8  -4  -3   32.80    1.93
  -9  -4  -3   78.16    3.24
   9   4   3   72.75    3.17
  -9  -4  -3   74.68    3.24
  -9  -4  -3   66.20    3.16
 -10  -4  -3    6.88    1.29
 -10  -4  -3    6.83    1.26
 -10  -4  -3    8.29    1.43
  10   4   3    6.43    1.29
 -11  -4  -3    6.02    1.46
 -11  -4  -3    4.90    1.29
  11   4   3    5.74    1.38
 -12  -4  -3    4.44    1.46
 -12  -4  -3    2.40    1.40
  12   4   3    4.45    1.42
 -13  -4  -3    7.64    1.83
 -13  -4  -3    3.93    1.59
  13   4   3    7.69    1.78
  14   4   3   -0.25    1.44
 -14  -4  -3    1.41    1.61
 -14  -4  -3   -1.87    1.26
  15   4   3    0.22    1.52
  10  -5  -3    4.22    2.19
 -10   5   3    7.53    2.38
   9  -5  -3    0.37    1.88
  -9   5   3    0.05    1.63
  -8   5   3   -0.31    1.51
   8  -5  -3   -1.69    1.51
   7  -5  -3    3.46    1.55
  -7   5   3    5.46    1.74
   7  -5  -3    2.06    1.48
  -6   5   3    1.51    1.29
   6  -5  -3    4.62    1.44
   6  -5  -3    2.13    1.34
  -6   5   3    3.15    1.44
   5  -5  -3    8.65    1.64
  -5   5   3   10.25    1.70
   5  -5  -3   10.60    1.70
  -5   5   3    9.23    1.62
  -4   5   3  111.58    4.76
  -4   5   3  128.37    4.76
   4  -5  -3  115.32    4.92
  -4   5   3  125.74    4.95
   4  -5  -3  124.53    4.83
  -3   5   3   14.09    1.61
  -3   5   3   15.50    1.60
  -3   5   3   15.61    1.62
   3  -5  -3   16.73    1.76
   3  -5  -3   12.06    1.50
   2  -5  -3   55.58    2.90
  -2   5   3   61.82    2.87
  -2   5   3   65.95    2.89
  -2   5   3   57.78    2.83
   2  -5  -3   61.23    2.82
   1  -5  -3   31.97    1.92
  -1   5   3   36.12    2.10
  -1   5   3   28.27    1.84
  -1   5   3   32.76    1.97
  -1   5   3   30.90    2.00
   1  -5  -3   30.37    1.99
   1  -5  -3   38.57    2.13
   0  -5  -3   71.20    2.97
   0   5   3   72.85    2.87
   0  -5  -3   73.30    2.90
   0  -5  -3   72.31    2.78
   0   5   3   69.58    2.87
   0  -5  -3   70.91    2.81
   0   5   3   67.07    2.82
  -1  -5  -3    4.18    0.71
  -1  -5  -3    3.35    0.76
   1   5   3    2.02    0.61
  -1  -5  -3    3.32    0.67
  -1  -5  -3    3.72    0.73
   1   5   3    1.61    0.69
  -1  -5  -3    3.57    0.71
   1   5   3    3.75    0.80
  -2  -5  -3  703.49   17.44
  -2  -5  -3  705.02   17.62
   2   5   3  703.11   17.43
  -2  -5  -3  710.36   17.63
   2   5   3  699.88   17.48
  -2  -5  -3  682.23   18.07
  -2  -5  -3  727.96   18.11
   2   5   3  672.42   17.93
   3   5   3  213.73    6.03
  -3  -5  -3  207.41    5.94
   3   5   3  215.27    5.88
   3   5   3  210.49    5.87
  -3  -5  -3  223.47    6.18
  -3  -5  -3  204.22    6.11
  -3  -5  -3  215.83    5.85
   4   5   3  207.56    5.85
  -4  -5  -3  211.39    5.65
  -4  -5  -3  211.99    5.99
   4   5   3  204.12    5.71
  -4  -5  -3  204.37    5.94
  -4  -5  -3  204.61    5.81
   4   5   3  210.14    5.74
  -5  -5  -3  431.35   11.60
  -5  -5  -3  429.05   11.34
  -5  -5  -3  444.22   11.07
   5   5   3  428.41   11.20
  -5  -5  -3  454.79   11.66
   5   5   3  448.46   11.47
   6   5   3    0.77    0.54
  -6  -5  -3    1.85    0.69
  -6  -5  -3    1.70    0.73
  -6  -5  -3    1.09    0.62
  -6  -5  -3    1.43    0.57
   6   5   3    1.93    0.72
  -7  -5  -3  531.04   14.35
  -7  -5  -3  543.56   14.11
  -7  -5  -3  574.10   14.53
   7   5   3  551.53   14.09
   7   5   3  525.67   13.91
  -8  -5  -3    3.56    0.84
  -8  -5  -3    4.12    0.87
   8   5   3    3.22    0.89
  -8  -5  -3    6.45    1.05
  -8  -5  -3    3.68    0.89
   8   5   3    4.19    0.73
  -9  -5  -3  121.72    4.35
  -9  -5  -3  118.92    4.35
   9   5   3  117.29    4.27
  -9  -5  -3  122.80    4.41
 -10  -5  -3   21.60    1.85
 -10  -5  -3   23.65    2.09
 -10  -5  -3   25.25    1.94
  10   5   3   23.64    1.93
 -11  -5  -3   57.37    3.08
  11   5   3   52.88    2.92
 -11  -5  -3   55.70    3.15
 -11  -5  -3   55.69    3.03
 -12  -5  -3    2.32    1.20
  12   5   3    1.44    1.18
 -12  -5  -3    3.45    1.40
 -13  -5  -3   41.96    3.22
  13   5   3   38.22    2.93
 -13  -5  -3   42.82    3.03
  14   5   3    4.83    1.63
 -14  -5  -3    6.56    1.91
 -14  -5  -3    0.37    1.34
 -15  -5  -3    1.03    1.56
 -15  -5  -3    0.84    1.55
  15   5   3    1.18    1.55
   9  -6  -3    1.87    1.93
  -9   6   3   -2.61    1.61
  -8   6   3    6.07    2.11
   8  -6  -3    9.13    2.33
  -7   6   3    2.26    1.54
   7  -6  -3    2.94    1.70
   6  -6  -3    0.58    1.34
   6  -6  -3   -2.24    1.10
  -6   6   3   -0.62    1.34
  -6   6   3    0.51    1.15
  -5   6   3  111.69    5.14
   5  -6  -3  111.94    4.93
   5  -6  -3  112.62    4.93
  -5   6   3  117.40    4.94
   5  -6  -3  117.58    5.30
   4  -6  -3    1.24    1.12
  -4   6   3    0.90    1.02
   4  -6  -3   -0.47    1.02
  -4   6   3    0.05    1.19
   3  -6  -3   11.22    1.66
  -3   6   3   11.52    1.58
  -3   6   3   10.63    1.58
   3  -6  -3   10.87    1.58
  -2   6   3  334.73    9.57
  -2   6   3  322.66    9.85
   2  -6  -3  339.69    9.66
   2  -6  -3  330.31   10.11
  -2   6   3  325.52    9.71
   1  -6  -3   70.61    3.11
  -1   6   3   67.97    3.16
   1  -6  -3   66.28    3.20
   1  -6  -3   64.86    2.98
  -1   6   3   80.98    3.18
  -1   6   3   66.99    3.05
   0   6   3  614.69   16.30
   0  -6  -3  678.00   16.68
   0   6   3  639.43   16.32
   0   6   3  628.46   16.48
   0  -6  -3  648.74   16.53
   0   6   3  612.50   16.79
   0  -6  -3  614.42   16.98
   0  -6  -3  634.93   16.35
   1   6   3  261.80    7.49
  -1  -6  -3  266.58    7.48
  -1  -6  -3  265.48    7.60
  -1  -6  -3  262.75    7.88
   1   6   3  266.53    7.48
   1   6   3  265.89    7.72
  -1  -6  -3  270.44    7.64
  -2  -6  -3   13.30    1.13
  -2  -6  -3   12.20    1.17
  -2  -6  -3   11.59    1.06
   2   6   3   12.04    1.09
  -2  -6  -3   12.76    1.13
  -2  -6  -3   14.08    1.18
  -2  -6  -3   11.19    1.15
   2   6   3   12.82    1.16
   2   6   3   10.86    1.06
   3   6   3  493.90   12.64
  -3  -6  -3  491.00   13.14
   3   6   3  484.26   12.59
   3   6   3  479.15   12.92
  -3  -6  -3  516.31   13.15
  -3  -6  -3  495.03   12.56
  -3  -6  -3  506.98   12.82
  -3  -6  -3  480.28   12.75
  -4  -6  -3  654.30   16.79
  -4  -6  -3  648.13   17.21
   4   6   3  655.69   16.58
   4   6   3  670.34   17.06
   4   6   3  659.39   16.65
  -4  -6  -3  676.81   16.53
  -4  -6  -3  696.65   17.26
  -5  -6  -3   13.22    1.16
   5   6   3   11.12    1.03
  -5  -6  -3   13.44    1.06
  -5  -6  -3   12.18    1.09
  -5  -6  -3   13.00    1.13
   5   6   3   12.75    1.03
  -6  -6  -3  398.81   10.73
  -6  -6  -3  394.68   10.50
   6   6   3  403.21   10.46
   6   6   3  395.57   10.36
   7   6   3    9.76    1.07
   7   6   3   11.67    0.94
  -7  -6  -3   11.05    0.97
  -7  -6  -3   12.27    1.15
  -7  -6  -3   11.75    1.12
   8   6   3   86.17    3.22
  -8  -6  -3   91.67    3.39
  -8  -6  -3   88.77    3.38
   8   6   3   91.08    2.99
  -9  -6  -3   11.23    1.38
   9   6   3    9.60    1.41
  -9  -6  -3   10.14    1.29
  -9  -6  -3   10.86    1.45
 -10  -6  -3    3.18    1.05
  10   6   3    3.59    1.08
 -10  -6  -3    3.48    1.10
 -10  -6  -3    2.55    1.01
  11   6   3    1.27    1.12
 -11  -6  -3    0.83    0.99
 -11  -6  -3    1.52    1.09
 -11  -6  -3    2.00    1.09
 -12  -6  -3    2.30    1.16
 -12  -6  -3   -0.66    1.02
 -12  -6  -3    0.55    0.95
  12   6   3   -0.70    0.97
 -13  -6  -3   17.12    1.99
  13   6   3   14.04    1.94
 -13  -6  -3   16.78    2.15
  14   6   3   -1.65    1.19
 -14  -6  -3   -0.93    1.25
 -14  -6  -3    2.14    1.31
 -15  -6  -3   -0.46    1.53
 -15  -6  -3   -1.57    1.27
  15   6   3   -3.27    1.23
   9  -7  -3   -0.41    1.89
  -9   7   3    0.11    1.97
   8  -7  -3    1.00    1.84
  -8   7   3    2.65    1.93
   7  -7  -3    0.66    1.58
  -7   7   3    1.19    1.72
   6  -7  -3   15.03    2.25
  -6   7   3   18.22    2.50
   6  -7  -3   10.82    2.14
  -6   7   3   13.59    2.20
   5  -7  -3  114.85    5.54
  -5   7   3  110.34    5.08
  -5   7   3  128.69    5.65
   5  -7  -3  125.23    5.50
   5  -7  -3  121.05    5.45
   4  -7  -3    1.25    1.30
   4  -7  -3    5.79    1.47
  -4   7   3    5.22    1.51
   4  -7  -3    3.79    1.39
  -4   7   3    3.64    1.44
  -3   7   3   27.58    2.43
   3  -7  -3   23.99    2.27
   3  -7  -3   23.54    2.16
  -3   7   3   26.99    2.32
  -2   7   3    4.75    1.53
  -2   7   3    6.97    1.38
   2  -7  -3    6.35    1.46
   2  -7  -3    4.90    1.44
  -1   7   3  108.07    4.37
   1  -7  -3  108.93    4.57
   1  -7  -3  111.40    4.34
   1  -7  -3  115.61    4.33
  -1   7   3  109.58    4.44
   0  -7  -3    0.09    0.78
   0   7   3    1.44    1.05
   0   7   3    2.04    0.88
   0  -7  -3    1.00    0.76
   0   7   3    0.89    0.99
   0  -7  -3    0.69    0.85
   0  -7  -3    0.98    0.90
   1   7   3   14.40    1.40
  -1  -7  -3   15.08    1.42
  -1  -7  -3   14.64    1.37
  -1  -7  -3   15.00    1.40
   1   7   3   14.37    1.38
   1   7   3   16.30    1.53
  -1  -7  -3   14.68    1.50
   2   7   3  133.89    4.41
  -2  -7  -3  141.47    4.67
  -2  -7  -3  133.72    4.50
  -2  -7  -3  130.36    4.66
  -2  -7  -3  136.52    4.56
  -2  -7  -3  131.82    4.32
   2   7   3  129.16    4.35
   2   7   3  129.13    4.44
   3   7   3  146.24    4.62
  -3  -7  -3  146.11    4.70
  -3  -7  -3  140.50    4.83
   3   7   3  142.59    4.55
  -3  -7  -3  153.35    4.87
   3   7   3  140.93    4.60
  -3  -7  -3  146.83    4.87
  -3  -7  -3  150.53    4.53
  -3  -7  -3  153.13    4.76
  -4  -7  -3 1007.16   24.78
   4   7   3  947.51   23.94
   4   7   3  950.15   24.50
  -4  -7  -3  960.12   24.78
   4   7   3  964.93   23.89
  -4  -7  -3  976.28   23.78
  -4  -7  -3  981.17   24.19
  -5  -7  -3    2.44    0.66
   5   7   3    2.71    0.62
   5   7   3    2.30    0.81
  -5  -7  -3    2.61    0.74
   5   7   3    2.95    0.82
  -5  -7  -3    3.08    0.78
  -5  -7  -3    2.55    0.80
   6   7   3   71.14    2.71
   6   7   3   73.48    2.54
  -6  -7  -3   70.33    2.79
   6   7   3   72.17    2.73
  -6  -7  -3   67.81    2.74
   7   7   3    0.23    0.45
  -7  -7  -3    0.17    0.64
  -7  -7  -3    0.04    0.45
  -7  -7  -3    0.12    0.60
   7   7   3    1.58    0.79
  -7  -7  -3    0.38    0.44
   8   7   3  212.17    6.19
  -8  -7  -3  213.44    6.39
  -8  -7  -3  217.02    6.40
  -8  -7  -3  203.86    6.43
  -9  -7  -3   15.00    1.41
   9   7   3   16.58    1.46
  -9  -7  -3   14.62    1.48
 -10  -7  -3   -0.62    0.81
 -10  -7  -3    0.20    0.80
  10   7   3    1.87    0.94
 -11  -7  -3   15.80    1.65
  11   7   3   13.24    1.55
 -11  -7  -3   14.17    1.56
 -11  -7  -3   16.46    1.65
 -12  -7  -3    0.09    0.93
 -12  -7  -3    0.18    0.98
  12   7   3   -1.06    0.99
 -12  -7  -3    0.30    1.04
 -13  -7  -3   28.75    2.40
 -13  -7  -3   22.38    2.31
  13   7   3   21.14    2.12
  14   7   3    1.07    1.37
 -14  -7  -3    2.70    1.41
 -14  -7  -3    2.42    1.53
 -15  -7  -3   -0.81    1.41
 -15  -7  -3    2.12    1.47
  15   7   3   -1.61    1.35
   8  -8  -3    7.53    2.37
  -8   8   3    9.16    2.69
  -7   8   3    1.64    1.88
   7  -8  -3   -0.51    1.74
  -6   8   3   26.31    2.95
  -6   8   3   22.00    2.84
   6  -8  -3   27.29    3.06
  -5   8   3   20.41    2.58
   5  -8  -3   18.38    2.40
  -5   8   3   17.41    2.45
   5  -8  -3   19.41    2.46
  -4   8   3   78.01    4.20
  -4   8   3   72.70    3.98
   4  -8  -3   78.70    4.14
   4  -8  -3   72.55    4.03
   4  -8  -3   73.15    4.28
  -3   8   3   -1.28    1.24
   3  -8  -3   -0.81    1.07
   3  -8  -3    0.27    1.07
   3  -8  -3    0.81    1.21
  -3   8   3   -0.46    0.95
  -2   8   3    5.68    1.39
   2  -8  -3    5.16    1.43
   2  -8  -3    5.34    1.44
  -2   8   3    6.25    1.65
  -1   8   3   47.49    2.90
   1  -8  -3   47.11    2.99
  -1   8   3   46.28    3.13
   1  -8  -3   46.38    3.14
   1  -8  -3   49.47    3.02
   0   8   3  638.17   16.63
   0   8   3  615.34   17.06
   0  -8  -3  616.62   17.39
   0  -8  -3  623.61   16.78
   0  -8  -3  624.55   16.55
   0   8   3  633.06   16.67
   1   8   3   20.20    1.73
   1   8   3   23.61    1.90
  -1  -8  -3   19.79    1.69
   1   8   3   20.10    1.69
  -1  -8  -3   19.31    1.77
  -1  -8  -3   17.44    1.65
  -1  -8  -3   21.44    1.85
  -2  -8  -3   20.19    1.58
   2   8   3   19.64    1.72
  -2  -8  -3   21.26    1.77
   2   8   3   20.66    1.66
  -2  -8  -3   21.08    1.65
   2   8   3   24.69    2.05
  -2  -8  -3   22.58    1.87
  -3  -8  -3   10.43    1.24
   3   8   3   10.39    1.27
  -3  -8  -3    9.70    1.27
  -3  -8  -3   10.75    1.15
   3   8   3   11.93    1.17
   3   8   3   10.21    1.26
  -3  -8  -3    8.81    1.17
  -3  -8  -3   13.98    1.39
  -4  -8  -3  471.94   12.08
  -4  -8  -3  462.89   12.48
  -4  -8  -3  494.31   12.89
  -4  -8  -3  466.89   12.49
   4   8   3  467.87   12.31
   4   8   3  470.86   12.29
  -4  -8  -3  448.30   12.77
   4   8   3  466.91   12.50
   5   8   3    3.12    0.90
   5   8   3    2.77    0.93
  -5  -8  -3    1.91    0.67
  -5  -8  -3    1.41    0.79
   5   8   3    2.28    0.63
  -5  -8  -3    3.25    0.83
  -5  -8  -3    2.66    0.78
  -6  -8  -3  175.85    4.80
  -6  -8  -3  173.45    5.39
   6   8   3  176.97    5.27
   6   8   3  177.62    5.08
  -6  -8  -3  176.20    5.52
   6   8   3  170.82    5.25
  -7  -8  -3   -0.43    0.68
   7   8   3   -0.07    0.78
  -7  -8  -3   -0.45    0.64
   7   8   3   -0.15    0.78
   7   8   3   -0.24    0.46
  -7  -8  -3   -0.86    0.63
   8   8   3  117.89    3.99
  -8  -8  -3  118.11    4.15
  -8  -8  -3  125.65    4.33
  -8  -8  -3  113.48    4.12
  -9  -8  -3   17.21    1.52
   9   8   3   15.31    1.36
  -9  -8  -3   14.19    1.38
 -10  -8  -3   17.65    1.60
 -10  -8  -3   17.01    1.53
  10   8   3   19.30    1.62
  11   8   3    0.46    0.97
 -11  -8  -3    0.56    0.86
 -11  -8  -3    0.25    0.83
 -12  -8  -3   27.32    2.16
 -12  -8  -3   26.59    2.29
  12   8   3   28.56    2.19
 -13  -8  -3    9.63    1.61
 -13  -8  -3    7.04    1.58
  13   8   3    7.30    1.51
 -14  -8  -3    1.05    1.18
  14   8   3    1.89    1.28
 -14  -8  -3    1.29    1.41
 -15  -8  -3    3.98    1.58
  15   8   3    1.63    1.42
 -15  -8  -3    0.75    1.47
   7  -9  -3    6.89    2.54
   6  -9  -3   12.53    2.54
  -6   9   3    6.12    2.25
  -6   9   3   13.50    2.57
  -5   9   3    1.86    1.86
  -5   9   3    2.32    1.67
   5  -9  -3   -0.02    1.58
   4  -9  -3    6.43    1.88
   4  -9  -3   11.93    2.06
  -4   9   3   10.42    2.04
   4  -9  -3   12.11    2.18
  -4   9   3   11.98    2.08
  -3   9   3    4.55    1.53
   3  -9  -3    5.45    1.66
   3  -9  -3    7.78    1.81
   3  -9  -3    3.34    1.60
  -3   9   3    6.75    1.69
  -2   9   3   31.96    2.69
  -2   9   3   27.49    2.49
   2  -9  -3   31.69    2.74
   2  -9  -3   30.20    2.56
   2  -9  -3   27.50    2.57
   1  -9  -3   83.59    4.27
  -1   9   3   88.09    4.21
   1  -9  -3   85.43    4.08
  -1   9   3   86.12    4.12
   0  -9  -3  140.39    5.21
   0   9   3  138.81    5.26
   0  -9  -3  133.57    5.54
   0  -9  -3  134.01    5.30
   0   9   3  136.86    5.26
   1   9   3    2.27    1.32
   1   9   3    2.61    1.20
  -1  -9  -3    1.71    1.08
  -1  -9  -3    1.01    1.09
  -1  -9  -3    2.94    1.18
   1   9   3    1.30    1.02
  -2  -9  -3   55.01    2.74
   2   9   3   52.15    2.85
  -2  -9  -3   55.70    2.92
  -2  -9  -3   50.03    2.91
   2   9   3   50.82    2.86
   2   9   3   48.27    2.62
  -2  -9  -3   55.42    2.88
  -3  -9  -3   32.15    2.16
   3   9   3   32.95    2.25
   3   9   3   30.60    2.08
  -3  -9  -3   33.34    2.15
  -3  -9  -3   33.69    2.35
   3   9   3   32.86    2.00
  -3  -9  -3   33.70    2.02
  -3  -9  -3   38.86    2.32
   4   9   3    3.48    1.00
  -4  -9  -3    3.03    0.93
   4   9   3    2.15    0.73
  -4  -9  -3    2.03    0.84
  -4  -9  -3    2.86    0.93
  -4  -9  -3    2.62    0.96
  -4  -9  -3    4.80    1.09
   4   9   3    3.03    1.03
  -4  -9  -3    2.92    0.81
  -5  -9  -3   95.19    3.62
  -5  -9  -3   98.55    3.77
  -5  -9  -3   93.20    3.69
  -5  -9  -3   92.56    3.16
   5   9   3   96.77    3.34
  -5  -9  -3   93.37    3.62
   5   9   3   95.89    3.60
   5   9   3   92.03    3.50
  -6  -9  -3   54.02    2.55
   6   9   3   54.99    2.46
  -6  -9  -3   52.99    2.52
   6   9   3   55.85    2.49
  -6  -9  -3   41.09    2.37
  -7  -9  -3  110.83    3.96
   7   9   3  113.04    3.83
  -7  -9  -3   91.26    3.84
  -7  -9  -3  114.37    4.03
   7   9   3  112.68    3.82
   8   9   3   41.85    2.32
  -8  -9  -3   40.91    2.26
  -8  -9  -3   39.56    2.23
   8   9   3   41.80    2.16
  -9  -9  -3   13.19    1.37
  -9  -9  -3   12.90    1.37
   9   9   3   14.24    1.35
  10   9   3   19.60    1.65
 -10  -9  -3   20.75    1.81
 -10  -9  -3   18.29    1.64
  11   9   3    8.72    1.29
 -11  -9  -3    7.51    1.31
 -11  -9  -3    8.23    1.26
 -12  -9  -3   26.05    2.07
  12   9   3   25.25    2.02
 -12  -9  -3   26.49    2.16
 -13  -9  -3    4.07    1.41
 -13  -9  -3    3.93    1.36
  13   9   3    7.78    1.47
 -14  -9  -3    3.68    1.40
  14   9   3    4.86    1.39
 -14  -9  -3    5.25    1.58
 -15  -9  -3    0.90    1.32
 -15  -9  -3    2.18    1.53
  15   9   3   -0.27    1.20
   6 -10  -3    8.47    2.43
  -6  10   3    7.71    2.52
   5 -10  -3   17.13    2.69
  -5  10   3   10.31    2.46
   4 -10  -3   -0.73    1.63
  -4  10   3   -0.38    1.71
   4 -10  -3    2.97    1.89
   3 -10  -3   30.77    2.89
   3 -10  -3   28.51    3.07
   3 -10  -3   29.33    2.89
  -3  10   3   30.66    2.99
   2 -10  -3   13.97    2.17
   2 -10  -3   14.50    2.23
   2 -10  -3   17.48    2.27
  -2  10   3   11.89    2.01
  -2  10   3   11.68    1.96
   1 -10  -3   12.49    1.80
   1 -10  -3    9.15    1.78
   1 -10  -3    5.95    1.57
  -1  10   3    8.55    1.86
  -1  10   3   12.52    1.80
   0  10   3   14.57    1.81
   0  10   3   16.48    2.05
   0 -10  -3   12.99    1.75
   0 -10  -3   17.76    2.13
   0 -10  -3   19.29    1.90
  -1 -10  -3   22.13    2.10
   1  10   3   26.26    2.32
   1  10   3   22.68    2.22
  -1 -10  -3   27.32    2.45
  -1 -10  -3   22.93    2.10
  -2 -10  -3   85.68    3.65
   2  10   3   84.10    3.83
  -2 -10  -3   86.13    3.95
   2  10   3   91.11    3.89
   2  10   3   85.90    3.76
  -2 -10  -3   87.02    4.13
  -3 -10  -3  196.68    6.84
   3  10   3  197.90    6.44
  -3 -10  -3  205.67    6.71
  -3 -10  -3  189.57    6.55
   3  10   3  196.42    6.43
  -3 -10  -3  205.26    6.17
  -4 -10  -3   12.67    1.53
   4  10   3   10.31    1.41
  -4 -10  -3   13.81    1.55
   4  10   3   11.09    1.46
  -4 -10  -3   10.54    1.38
  -4 -10  -3   11.90    1.26
  -5 -10  -3    2.24    1.05
   5  10   3    2.07    1.11
  -5 -10  -3    2.27    1.03
  -5 -10  -3    2.40    1.04
   5  10   3    3.60    1.09
  -5 -10  -3    1.45    0.97
  -6 -10  -3  617.97   16.19
   6  10   3  624.82   15.99
  -6 -10  -3  607.22   16.59
   6  10   3  617.75   15.90
  -6 -10  -3  603.69   16.19
  -7 -10  -3   19.92    1.66
   7  10   3   21.22    1.74
   7  10   3   21.06    1.86
  -7 -10  -3   21.49    1.82
   8  10   3   87.62    3.40
  -8 -10  -3   84.67    3.51
  -8 -10  -3   85.54    3.46
   8  10   3   84.95    3.29
   9  10   3    5.56    1.06
  -9 -10  -3    7.29    1.18
  -9 -10  -3    6.46    1.11
   9  10   3    6.58    1.18
  10  10   3   10.31    1.31
 -10 -10  -3    9.53    1.33
  10  10   3   10.20    1.38
 -10 -10  -3   10.23    1.45
  11  10   3    7.60    1.23
 -11 -10  -3    7.20    1.24
 -11 -10  -3    5.82    1.27
 -12 -10  -3   34.35    2.35
 -12 -10  -3   31.16    2.52
  12  10   3   30.83    2.22
 -13 -10  -3   -0.21    1.21
 -13 -10  -3    2.23    1.29
  13  10   3    0.67    1.19
 -14 -10  -3   -1.21    1.15
 -14 -10  -3    0.95    1.21
  14  10   3    0.15    1.09
  15  10   3    0.61    1.32
 -15 -10  -3   -0.95    1.26
 -15 -10  -3    2.41    1.49
   5 -11  -3    5.04    2.23
  -5  11   3    3.70    2.23
  -4  11   3    7.90    2.41
   4 -11  -3   13.38    2.45
  -3  11   3    2.75    1.93
   3 -11  -3    3.12    1.72
   3 -11  -3   -0.65    1.54
  -2  11   3    3.00    1.67
   2 -11  -3    5.13    1.75
   2 -11  -3    2.33    1.63
   1 -11  -3   68.76    3.94
   1 -11  -3   69.94    4.03
   1 -11  -3   70.55    4.27
  -1  11   3   70.17    4.13
   0 -11  -3   19.36    2.09
   0 -11  -3   18.62    2.28
   0  11   3   17.66    2.16
   0 -11  -3   19.83    2.08
   1  11   3   10.85    1.92
  -1 -11  -3   13.64    1.83
  -1 -11  -3   13.83    2.06
  -1 -11  -3   14.91    1.85
  -2 -11  -3   13.64    1.89
   2  11   3   11.12    1.82
  -2 -11  -3   12.62    1.91
   2  11   3   12.44    1.76
  -2 -11  -3   11.82    1.57
  -2 -11  -3   12.10    1.62
  -3 -11  -3    2.02    1.17
  -3 -11  -3    0.92    1.12
   3  11   3    0.54    1.18
   3  11   3    3.14    1.34
  -4 -11  -3   75.82    3.80
  -4 -11  -3   86.41    3.85
   4  11   3   82.19    3.65
   4  11   3   78.30    3.61
  -4 -11  -3   73.08    3.59
  -5 -11  -3   24.28    2.09
  -5 -11  -3   24.47    2.09
   5  11   3   25.64    2.18
   5  11   3   21.33    1.90
  -5 -11  -3   23.22    2.06
   6  11   3   12.77    1.57
  -6 -11  -3   16.08    1.61
  -6 -11  -3   11.86    1.62
  -6 -11  -3   12.89    1.61
   6  11   3   13.67    1.57
  -6 -11  -3   11.88    1.61
  -7 -11  -3   18.58    1.71
   7  11   3   20.52    1.68
  -7 -11  -3   16.37    1.66
  -7 -11  -3   17.31    1.73
  -7 -11  -3   18.86    1.73
   7  11   3   16.38    1.66
   8  11   3  109.90    4.07
   8  11   3  108.84    4.01
  -8 -11  -3  108.87    4.25
  -8 -11  -3  108.56    4.22
   9  11   3    0.48    0.98
  -9 -11  -3   -0.55    0.88
   9  11   3   -1.22    0.96
  -9 -11  -3   -0.45    0.90
  10  11   3   46.20    2.54
 -10 -11  -3   47.45    2.72
  10  11   3   44.09    2.41
 -10 -11  -3   44.20    2.52
 -11 -11  -3    2.90    1.13
 -11 -11  -3    5.97    1.21
  11  11   3    6.45    1.26
  11  11   3    3.82    1.13
  12  11   3    4.47    1.30
  12  11   3   10.13    1.50
 -12 -11  -3    8.18    1.51
 -12 -11  -3    6.16    1.41
 -13 -11  -3    1.40    1.21
 -13 -11  -3    1.03    1.19
  13  11   3    0.09    1.10
 -14 -11  -3    3.35    1.35
  14  11   3    8.09    1.50
 -14 -11  -3    5.18    1.42
 -15 -11  -3    0.66    1.21
  15  11   3   -1.23    1.16
 -15 -11  -3   -1.57    1.19
  -4  12   3    6.79    2.26
   3 -12  -3    1.92    1.84
  -3  12   3   -0.65    1.79
   2 -12  -3    0.86    1.62
  -2  12   3    0.13    1.83
   1 -12  -3    5.90    2.02
  -1  12   3    6.18    1.88
   0 -12  -3    0.10    1.29
   0  12   3    2.26    1.55
  -1 -12  -3    1.53    1.37
   1  12   3   -0.21    1.46
  -2 -12  -3    8.94    1.84
  -2 -12  -3    9.29    1.81
   2  12   3    9.59    1.83
   3  12   3    0.92    1.28
  -3 -12  -3    0.61    1.10
   3  12   3    4.46    1.51
  -3 -12  -3    1.02    1.19
  -4 -12  -3    1.12    1.12
   4  12   3    2.75    1.25
   4  12   3    1.82    1.21
  -4 -12  -3    1.04    1.13
  -5 -12  -3   54.99    3.23
   5  12   3   54.58    3.04
  -5 -12  -3   56.24    3.12
  -5 -12  -3   57.38    3.19
   5  12   3   52.23    2.99
   6  12   3   16.66    1.78
  -6 -12  -3   18.19    1.86
   6  12   3   17.02    1.82
  -6 -12  -3   19.29    1.89
  -6 -12  -3   19.52    1.85
   7  12   3    1.48    1.04
  -7 -12  -3    1.94    1.09
  -7 -12  -3    1.96    1.05
   7  12   3    2.01    1.14
  -7 -12  -3    1.30    0.98
  -8 -12  -3    9.50    1.41
  -8 -12  -3    9.05    1.41
   8  12   3    8.17    1.34
  -8 -12  -3    9.81    1.41
  -8 -12  -3    9.78    1.45
   8  12   3    7.92    1.41
  -9 -12  -3   -0.51    0.91
  -9 -12  -3   -1.29    0.83
  -9 -12  -3    0.56    0.98
   9  12   3    0.58    1.07
   9  12   3    0.12    1.01
 -10 -12  -3    1.83    1.04
 -10 -12  -3    3.35    1.19
  10  12   3    2.20    1.02
  10  12   3    3.36    1.20
  11  12   3   -0.79    0.94
  11  12   3   -0.35    1.08
 -11 -12  -3    2.61    1.09
 -11 -12  -3    1.50    1.14
 -12 -12  -3    1.50    1.25
  12  12   3    2.98    1.11
 -12 -12  -3    0.59    1.06
  12  12   3    3.86    1.28
 -13 -12  -3   -1.00    1.06
 -13 -12  -3    1.01    1.06
  13  12   3    1.09    1.08
 -14 -12  -3    8.72    1.70
  14  12   3    9.47    1.59
 -14 -12  -3   10.00    1.61
 -15 -12  -3    0.80    1.26
  -3  13   3    5.66    2.37
   3 -13  -3    5.26    2.41
   2 -13  -3    5.64    2.23
  -2  13   3    3.68    2.23
   1 -13  -3    8.09    2.24
  -1  13   3    4.67    2.06
   0 -13  -3   25.89    2.96
   0  13   3   29.47    3.05
   1  13   3   67.95    4.09
  -1 -13  -3   72.72    4.49
  -2 -13  -3   17.79    2.48
   2  13   3   14.57    2.15
  -3 -13  -3   23.56    2.60
   3  13   3   22.82    2.43
  -3 -13  -3   23.76    2.45
  -4 -13  -3   27.77    2.48
   4  13   3   23.58    2.35
   4  13   3   22.14    2.35
  -4 -13  -3   23.00    2.44
  -5 -13  -3    5.13    1.46
   5  13   3    4.45    1.48
  -5 -13  -3    2.82    1.38
   5  13   3    2.45    1.35
  -6 -13  -3   14.27    1.77
   6  13   3   13.37    1.74
  -6 -13  -3    9.60    1.72
   6  13   3   14.81    1.86
  -7 -13  -3   35.52    2.68
   7  13   3   35.69    2.63
  -7 -13  -3   33.15    2.63
  -7 -13  -3   34.21    2.57
   7  13   3   34.10    2.51
  -8 -13  -3   -2.44    0.91
   8  13   3   -0.31    1.07
   8  13   3   -2.67    1.02
  -8 -13  -3   -0.38    1.09
  -8 -13  -3   -1.55    0.96
   9  13   3    3.37    1.36
  -9 -13  -3    3.24    1.31
  -9 -13  -3    2.55    1.24
  -9 -13  -3    4.58    1.37
  -9 -13  -3    2.00    1.20
   9  13   3    3.33    1.29
 -10 -13  -3   49.04    2.97
 -10 -13  -3   58.28    3.07
  10  13   3   57.15    2.94
 -10 -13  -3   53.57    3.06
  10  13   3   51.23    2.84
 -10 -13  -3   50.42    3.02
  11  13   3    1.07    1.16
 -11 -13  -3    1.77    1.19
  11  13   3    1.38    1.10
 -11 -13  -3    0.88    1.11
 -12 -13  -3   -1.14    0.96
  12  13   3   -0.34    1.03
 -12 -13  -3    0.21    1.00
  13  13   3   10.13    1.58
 -13 -13  -3    9.28    1.56
 -13 -13  -3   10.49    1.68
 -14 -13  -3    2.45    1.23
 -14 -13  -3    2.06    1.31
  -2  14   3   -1.19    1.90
   2 -14  -3   -3.59    1.60
   1 -14  -3    2.48    1.92
  -1  14   3    1.96    2.03
   0  14   3    6.98    2.23
   0 -14  -3    2.87    1.99
   1  14   3    6.55    2.18
  -1 -14  -3    5.35    1.99
   2  14   3    3.19    1.78
  -2 -14  -3    3.08    1.68
   3  14   3    7.94    1.93
  -3 -14  -3    7.99    1.95
   4  14   3    2.22    1.61
  -4 -14  -3    1.51    1.47
  -4 -14  -3    1.71    1.42
  -5 -14  -3    0.38    1.34
  -5 -14  -3    1.51    1.39
   5  14   3    1.12    1.45
   5  14   3   -0.97    1.31
  -6 -14  -3    5.53    1.55
   6  14   3    5.77    1.54
   6  14   3    2.35    1.43
  -6 -14  -3    3.54    1.56
  -7 -14  -3   62.82    3.64
  -7 -14  -3   61.81    3.58
   7  14   3   58.71    3.44
   7  14   3   56.17    3.27
   8  14   3    0.94    1.32
  -8 -14  -3    1.17    1.30
   8  14   3   -0.96    1.26
  -8 -14  -3    0.16    1.27
   9  14   3   11.28    1.73
  -9 -14  -3   17.17    1.99
   9  14   3   17.23    1.87
  -9 -14  -3   16.60    2.03
  -9 -14  -3   16.01    1.95
 -10 -14  -3    7.67    1.55
  10  14   3    9.08    1.53
  10  14   3   12.64    1.70
 -10 -14  -3    9.70    1.63
 -10 -14  -3    9.59    1.70
 -11 -14  -3    2.76    1.24
 -11 -14  -3    4.35    1.33
 -11 -14  -3    4.29    1.31
 -11 -14  -3    2.77    1.27
  11  14   3    2.94    1.27
  11  14   3    1.74    1.28
  12  14   3   -0.68    1.05
 -12 -14  -3    0.53    1.02
 -12 -14  -3   -1.51    1.07
 -12 -14  -3   -0.70    1.05
 -12 -14  -3   -2.45    0.91
  13  14   3   -0.70    1.11
 -13 -14  -3    0.48    1.14
 -13 -14  -3    0.84    1.13
  -1  15   3   -0.12    1.89
   0  15   3   -1.49    1.84
   0 -15  -3    0.18    1.77
   1  15   3    4.19    2.13
  -1 -15  -3    2.90    1.99
  -2 -15  -3   13.39    2.54
   2  15   3   10.63    2.24
   3  15   3   16.00    2.43
  -3 -15  -3   12.47    2.41
  -4 -15  -3    2.46    1.56
   4  15   3   -2.97    1.41
  -5 -15  -3    6.68    1.81
  -5 -15  -3    6.12    1.80
   5  15   3    3.27    1.76
   6  15   3    3.33    1.62
   6  15   3    2.55    1.52
  -6 -15  -3    1.59    1.49
  -6 -15  -3    2.26    1.43
   7  15   3   47.83    3.30
   7  15   3   46.27    3.20
  -7 -15  -3   45.96    3.41
  -7 -15  -3   54.87    3.53
   8  15   3    3.82    1.53
  -8 -15  -3    2.34    1.48
  -8 -15  -3    2.23    1.43
   8  15   3    4.00    1.62
   9  15   3   28.40    2.41
  -9 -15  -3   26.54    2.48
  -9 -15  -3   22.83    2.39
   9  15   3   23.89    2.32
 -10 -15  -3    3.68    1.45
  10  15   3    4.11    1.39
 -10 -15  -3    4.58    1.52
  10  15   3    4.73    1.53
 -11 -15  -3    0.53    1.18
 -11 -15  -3    2.15    1.37
  11  15   3    1.04    1.23
 -11 -15  -3    3.62    1.43
 -12 -15  -3    1.91    1.33
  12  15   3   -2.56    1.06
 -12 -15  -3    1.02    1.21
 -12 -15  -3    1.26    1.28
 -13 -15  -3    1.64    1.23
 -13 -15  -3    1.56    1.31
 -13 -15  -3    2.98    1.24
   1  16   3    5.68    2.25
   2  16   3    3.06    2.08
  -3 -16  -3    6.00    2.19
   3  16   3    6.41    2.19
  -4 -16  -3    5.09    2.01
   4  16   3    9.60    2.11
  -5 -16  -3    5.37    1.91
   5  16   3    9.56    2.11
   6  16   3   14.05    2.23
  -6 -16  -3   17.83    2.46
  -6 -16  -3   15.92    2.49
   7  16   3   -1.24    1.42
  -7 -16  -3   -2.01    1.37
  -7 -16  -3    0.62    1.58
   8  16   3    3.81    1.74
   8  16   3    0.83    1.47
  -8 -16  -3    0.04    1.40
  -8 -16  -3    0.99    1.47
  -9 -16  -3   15.98    2.15
  -9 -16  -3   15.09    2.23
   9  16   3   16.20    2.06
   9  16   3   14.96    2.08
 -10 -16  -3    1.20    1.29
 -10 -16  -3    0.10    1.35
  10  16   3   -1.14    1.24
  10  16   3   -0.46    1.39
 -11 -16  -3    3.01    1.50
 -11 -16  -3    2.89    1.39
  11  16   3    2.42    1.33
 -12 -16  -3    4.60    1.50
   4  17   3    2.15    1.90
   5  17   3    6.01    1.99
   6  17   3    0.44    1.63
  -7 -17  -3   -1.12    1.36
   7  17   3   -2.54    1.41
   8  17   3    1.02    1.55
  -8 -17  -3    3.48    1.74
   9  17   3   -0.51    1.45
  -9 -17  -3    2.82    1.65
 -10 -17  -3   -0.66    1.38
  10  17   3   -0.98    1.42
  -7 -15   4    2.26    1.32
  -7 -15   4    4.74    1.32
  -7 -15   4    3.77    1.15
  -7 -15   4    1.16    1.81
  -6 -15   4    6.80    1.50
  -6 -15   4    2.52    2.03
  -6 -15   4    5.93    1.51
  -6 -15   4    4.87    1.56
  -5 -15   4    3.00    1.90
   5  15  -4    2.78    1.43
  -5 -15   4   -0.30    1.20
  -5 -15   4   -0.95    1.36
  -4 -15   4    0.59    1.69
   4  15  -4    8.41    1.81
  -4 -15   4    6.44    1.84
  -4 -15   4    5.50    1.64
   3  15  -4   14.27    2.13
  -3 -15   4   12.71    2.24
  -3 -15   4   15.09    2.31
   2  15  -4    2.73    1.74
  -2 -15   4    0.84    1.66
   1  15  -4    0.66    1.63
  -9 -14   4    1.98    1.64
  -8 -14   4    4.50    1.92
  -8 -14   4    4.47    1.09
  -8 -14   4    4.08    1.06
  -7 -14   4    1.98    0.93
  -7 -14   4    1.30    1.68
  -7 -14   4    0.94    1.01
  -7 -14   4    0.09    0.96
  -6 -14   4    0.89    1.16
  -6 -14   4    2.22    1.17
  -6 -14   4    2.23    1.67
  -6 -14   4    0.43    1.03
  -5 -14   4    5.34    1.45
  -5 -14   4   10.89    2.22
  -5 -14   4    6.83    1.55
  -5 -14   4    8.98    1.62
   5  14  -4    7.38    1.55
  -4 -14   4    1.48    1.45
  -4 -14   4    2.36    1.36
  -4 -14   4    2.39    1.54
   4  14  -4    1.73    1.41
  -3 -14   4    2.15    1.55
   3  14  -4    2.89    1.51
  -3 -14   4    4.60    1.74
  -3 -14   4    3.11    1.45
  -2 -14   4    0.49    1.46
   2  14  -4   -1.06    1.45
  -2 -14   4   -1.27    1.39
  -2 -14   4    0.20    1.53
  -1 -14   4    6.84    1.87
  -1 -14   4    0.57    1.57
  -1 -14   4    6.28    1.96
   1  14  -4    3.49    1.84
   0 -14   4    3.27    1.84
   0  14  -4    1.42    1.80
  -1  14  -4    3.06    1.99
  -2  14  -4   -0.61    1.93
  -9 -13   4    5.09    1.97
  -8 -13   4    1.94    0.82
  -8 -13   4    2.44    0.84
  -8 -13   4    0.16    1.78
  -7 -13   4   13.99    1.17
  -7 -13   4   12.42    1.34
  -7 -13   4   13.24    1.40
  -7 -13   4   12.10    2.33
  -6 -13   4   14.34    1.52
   6  13  -4   17.75    1.56
  -6 -13   4   16.61    1.56
  -6 -13   4   10.40    2.23
  -6 -13   4   19.39    1.72
  -5 -13   4   19.38    1.87
   5  13  -4   23.74    2.04
  -5 -13   4   22.76    2.01
  -5 -13   4   21.21    2.02
  -5 -13   4   22.23    2.71
  -4 -13   4   11.77    2.17
  -4 -13   4    9.28    1.71
  -4 -13   4   13.06    1.66
   4  13  -4   12.59    1.70
  -4 -13   4   12.60    1.80
   3  13  -4    3.52    1.39
  -3 -13   4    4.40    1.49
  -3 -13   4    1.17    1.44
  -3 -13   4    6.24    1.45
  -2 -13   4    1.28    1.39
   2  13  -4    0.98    1.32
  -2 -13   4   -1.85    1.07
  -2 -13   4   -1.41    1.05
  -1 -13   4    3.89    1.61
   1  13  -4    7.13    1.82
  -1 -13   4    4.53    1.53
  -1 -13   4    3.53    1.59
   0  13  -4    8.08    1.98
   0 -13   4    7.02    1.99
   0 -13   4    7.54    1.77
   0 -13   4    9.68    1.94
  -1  13  -4    3.47    1.84
   1 -13   4    0.60    1.52
  -2  13  -4    5.03    2.10
   2 -13   4    1.41    1.70
   3 -13   4    3.01    1.93
  -3  13  -4    1.07    2.01
  -9 -12   4    1.54    1.75
  -8 -12   4   34.45    3.45
  -7 -12   4    0.97    0.80
  -7 -12   4    0.89    0.79
  -7 -12   4    0.47    1.57
  -6 -12   4    0.21    0.84
  -6 -12   4    2.58    0.92
  -6 -12   4    1.11    0.89
   6  12  -4    3.27    0.96
  -6 -12   4    3.98    1.65
  -5 -12   4    2.37    1.12
  -5 -12   4    4.90    1.19
   5  12  -4    5.87    1.20
  -5 -12   4    4.48    1.64
  -5 -12   4    4.66    1.10
  -4 -12   4   30.65    2.36
   4  12  -4   29.54    2.21
  -4 -12   4   32.13    2.38
  -4 -12   4   27.17    2.70
  -4 -12   4   26.01    2.10
   3  12  -4    6.47    1.43
  -3 -12   4    7.33    1.54
  -3 -12   4    8.76    1.58
  -3 -12   4   10.02    1.54
  -3 -12   4   10.57    1.96
  -2 -12   4   13.89    2.11
  -2 -12   4   17.27    2.03
   2  12  -4   12.97    1.78
  -2 -12   4    9.23    1.59
  -1 -12   4   -0.64    1.14
  -1 -12   4   -1.39    1.10
  -1 -12   4    0.78    1.19
   1  12  -4    1.59    1.35
   0 -12   4   22.65    2.55
   0 -12   4   24.93    2.48
   0  12  -4   25.44    2.48
   0 -12   4   22.49    2.42
  -1  12  -4   29.55    2.90
   1 -12   4   29.31    2.64
   1 -12   4   25.59    2.86
  -2  12  -4    1.82    1.82
   2 -12   4    1.19    1.67
  -3  12  -4    0.79    1.87
   3 -12   4   -0.63    1.46
  -4  12  -4    0.21    1.90
   4 -12   4    2.71    1.82
  -5  12  -4    1.87    2.03
   5 -12   4    1.47    1.89
  -9 -11   4    3.83    1.91
  -8 -11   4   74.10    4.75
  -7 -11   4   10.82    2.10
  -7 -11   4    8.36    0.90
  -7 -11   4    7.14    0.86
  -6 -11   4   -0.20    0.67
  -6 -11   4    0.79    0.73
  -6 -11   4    0.45    0.73
  -6 -11   4   -1.43    1.19
   6  11  -4   -0.50    0.71
  -5 -11   4    5.52    1.07
  -5 -11   4    4.61    1.66
  -5 -11   4    5.44    0.98
  -5 -11   4    6.15    1.08
   5  11  -4    8.11    1.11
  -4 -11   4   12.46    1.33
  -4 -11   4   10.90    1.38
  -4 -11   4    9.85    1.79
  -4 -11   4    5.40    1.24
   4  11  -4   11.48    1.35
   3  11  -4    2.88    1.21
  -3 -11   4    2.91    1.09
  -3 -11   4    1.32    1.34
  -3 -11   4    1.36    0.94
  -3 -11   4    2.06    1.12
  -2 -11   4    0.93    1.14
  -2 -11   4   -0.18    1.10
  -2 -11   4    0.73    0.97
   2  11  -4    0.34    1.15
  -2 -11   4   -0.25    1.01
  -1 -11   4   -0.20    1.05
   1  11  -4    0.38    1.24
  -1 -11   4    0.97    1.13
  -1 -11   4    0.49    1.18
   0 -11   4   24.29    2.27
   0 -11   4   24.33    2.40
   0  11  -4   22.15    2.23
   0 -11   4   20.39    2.23
   1 -11   4   72.57    3.92
  -1  11  -4   66.24    3.91
   1 -11   4   66.41    3.93
   1 -11   4   70.25    4.18
  -2  11  -4    7.08    1.84
   2 -11   4    9.66    2.04
   2 -11   4   12.41    1.90
   3 -11   4   -0.63    1.19
  -3  11  -4    0.44    1.78
   3 -11   4    4.51    1.84
  -4  11  -4   11.61    2.36
   4 -11   4    9.12    2.36
  -5  11  -4    4.47    2.13
   5 -11   4    3.29    2.02
   6 -11   4    2.91    2.06
  -6  11  -4    1.00    2.03
  -9 -10   4    8.11    2.15
  -8 -10   4   28.54    3.01
  -7 -10   4   25.43    2.73
  -6 -10   4   43.19    1.88
  -6 -10   4   54.74    3.64
  -6 -10   4   42.71    1.85
   6  10  -4   45.27    1.80
  -6 -10   4   44.28    1.74
  -5 -10   4    0.15    0.64
  -5 -10   4   -0.58    1.02
  -5 -10   4   -0.71    0.70
   5  10  -4   -0.35    0.71
  -5 -10   4    0.62    0.69
  -4 -10   4   22.82    1.71
  -4 -10   4   24.42    1.80
  -4 -10   4   21.59    1.58
   4  10  -4   23.18    1.70
  -4 -10   4   22.62    2.32
  -3 -10   4    4.70    1.52
  -3 -10   4    3.57    1.07
   3  10  -4    3.77    1.06
  -3 -10   4    2.88    0.90
  -3 -10   4    2.95    1.08
  -2 -10   4  218.80    7.25
  -2 -10   4  225.94    7.01
  -2 -10   4  220.23    7.84
  -2 -10   4  231.56    7.20
   2  10  -4  216.65    6.84
  -1 -10   4  111.83    4.51
  -1 -10   4  103.65    4.28
   1  10  -4  103.62    4.24
  -1 -10   4  107.05    4.57
  -1 -10   4  105.72    4.81
   0 -10   4   92.71    4.44
   0 -10   4   97.62    4.47
   0 -10   4   94.56    4.17
   0  10  -4  100.82    4.23
   1 -10   4    0.22    1.05
   1 -10   4   -0.69    1.10
   1 -10   4   -0.01    1.12
  -1  10  -4    1.23    1.35
   2 -10   4   17.61    2.25
   2 -10   4   15.47    2.23
  -2  10  -4   17.59    2.24
   2 -10   4   18.36    2.09
   3 -10   4   31.14    2.91
  -3  10  -4   30.07    2.83
   3 -10   4   25.86    2.43
   4 -10   4   -1.05    1.28
   4 -10   4    0.57    1.22
  -4  10  -4   -0.18    1.63
  -5  10  -4    0.30    1.76
   5 -10   4    0.76    1.54
   6 -10   4    1.13    1.69
  -6  10  -4    0.38    1.98
  -7  10  -4    1.49    1.88
   7 -10   4   -0.17    1.72
 -12  -9   4    0.41    0.70
 -12  -9   4   -0.04    0.68
 -11  -9   4    0.35    0.56
  -9  -9   4   34.12    3.21
  -8  -9   4    0.06    1.30
  -7  -9   4    0.22    1.09
  -6  -9   4   17.78    2.21
  -6  -9   4   16.06    0.99
   6   9  -4   17.39    0.98
  -6  -9   4   15.77    0.96
  -5  -9   4   11.45    0.98
  -5  -9   4   13.34    1.01
  -5  -9   4   12.29    1.89
   5   9  -4   11.49    0.97
  -5  -9   4    9.66    0.92
  -5  -9   4   11.73    1.02
  -4  -9   4    9.13    1.03
  -4  -9   4    8.20    1.03
   4   9  -4    8.75    1.04
  -4  -9   4    9.58    1.62
  -4  -9   4    9.28    0.98
  -3  -9   4    0.84    1.02
  -3  -9   4    0.40    0.77
   3   9  -4    0.09    0.81
  -3  -9   4    0.15    0.70
  -3  -9   4    0.00    0.78
  -2  -9   4   -1.34    0.92
  -2  -9   4    2.09    0.94
  -2  -9   4    0.46    0.78
  -2  -9   4    0.11    0.80
   2   9  -4    0.84    0.94
  -1  -9   4   10.20    1.52
  -1  -9   4    9.90    1.47
  -1  -9   4    9.18    1.32
   1   9  -4    9.21    1.38
  -1  -9   4   10.54    1.67
   0  -9   4   29.15    2.18
   0   9  -4   29.19    2.25
   0  -9   4   30.55    2.36
   0  -9   4   33.51    2.43
   0  -9   4   26.89    2.41
   1  -9   4   12.12    1.61
   1  -9   4   11.43    1.64
  -1   9  -4   12.32    1.69
   1  -9   4   12.41    1.75
  -2   9  -4   10.98    1.73
   2  -9   4    8.69    1.56
   2  -9   4   11.71    1.74
   2  -9   4   11.77    1.88
  -3   9  -4   22.71    2.42
   3  -9   4   22.42    2.42
   3  -9   4   18.48    2.05
   4  -9   4    0.93    1.13
   4  -9   4   -2.34    1.15
  -4   9  -4    0.98    1.41
  -5   9  -4   11.09    2.13
   5  -9   4   11.80    2.16
  -6   9  -4    1.51    1.89
   6  -9   4    1.11    1.77
   7  -9   4   -1.96    1.55
  -7   9  -4   -0.82    1.71
  -8   9  -4    1.01    1.87
 -12  -8   4    0.15    0.81
 -12  -8   4    1.09    0.86
 -11  -8   4    0.79    0.69
 -11  -8   4    1.23    0.79
 -10  -8   4    6.40    0.81
 -10  -8   4    6.86    0.93
  -9  -8   4   10.19    2.21
  -8  -8   4   10.66    1.97
  -7  -8   4    1.25    1.32
  -6  -8   4   32.66    2.71
  -5  -8   4   61.65    1.97
   5   8  -4   59.38    2.00
  -5  -8   4   55.73    1.97
  -5  -8   4   56.08    1.99
  -5  -8   4   61.19    3.59
  -5  -8   4   58.52    1.99
  -4  -8   4  180.50    5.27
  -4  -8   4  189.23    5.44
   4   8  -4  193.63    5.26
  -4  -8   4  186.01    5.33
  -4  -8   4  194.46    5.40
  -4  -8   4  189.09    6.84
  -3  -8   4   71.12    2.78
  -3  -8   4   77.06    2.81
  -3  -8   4   71.91    2.68
  -3  -8   4   70.91    2.82
   3   8  -4   69.14    2.67
  -3  -8   4   75.71    3.69
  -2  -8   4  164.61    5.47
  -2  -8   4  173.25    6.28
  -2  -8   4  183.16    5.45
  -2  -8   4  177.22    5.43
  -2  -8   4  165.39    5.27
   2   8  -4  167.36    5.21
  -1  -8   4   16.62    1.78
  -1  -8   4   17.84    1.60
  -1  -8   4   19.55    1.64
  -1  -8   4   18.51    1.60
   1   8  -4   20.43    1.62
   0  -8   4  126.97    4.65
   0   8  -4  129.66    4.65
   0  -8   4  135.69    4.87
   0  -8   4  134.47    4.99
   0  -8   4  136.28    5.25
   1  -8   4   -0.40    0.90
  -1   8  -4   -0.04    0.95
   1  -8   4   -1.30    0.75
   1  -8   4    0.35    0.88
   1  -8   4    0.67    1.00
   2  -8   4    6.33    1.32
  -2   8  -4    7.09    1.44
   2  -8   4    6.68    1.43
   2  -8   4    7.55    1.40
   2  -8   4    7.67    1.41
   3  -8   4   34.63    2.87
   3  -8   4   38.60    2.73
  -3   8  -4   37.10    2.72
   3  -8   4   38.16    2.61
   4  -8   4   92.25    4.82
  -4   8  -4   98.53    4.61
   4  -8   4  107.69    4.61
   5  -8   4  109.23    5.48
  -5   8  -4  105.29    5.04
   5  -8   4  114.09    5.05
   6  -8   4   10.34    2.09
   6  -8   4    9.36    2.10
  -6   8  -4    4.14    1.88
  -7   8  -4    1.72    1.97
   7  -8   4    3.13    1.80
   7  -8   4    1.02    1.65
  -8   8  -4    1.82    1.88
   8  -8   4   -4.03    1.54
  -9   8  -4   10.21    2.60
   9  -8   4   13.35    2.66
 -12  -7   4   -0.09    0.98
 -12  -7   4   -0.58    0.77
 -12  -7   4    0.11    0.92
 -11  -7   4    0.03    0.81
 -11  -7   4   -0.72    0.83
 -11  -7   4   -0.52    0.67
 -10  -7   4   10.15    1.09
 -10  -7   4   11.62    1.23
 -10  -7   4   11.92    1.08
  -9  -7   4   38.07    1.75
  -9  -7   4   40.62    1.91
   9   7  -4   37.85    1.70
  -9  -7   4   38.56    1.52
  -8  -7   4   10.46    0.81
   8   7  -4    9.78    0.85
  -8  -7   4    8.49    0.83
  -8  -7   4   11.64    2.00
  -7  -7   4  147.30    6.04
  -6  -7   4   15.59    1.95
  -5  -7   4  165.79    6.16
   5   7  -4  156.82    4.19
  -4  -7   4  127.70    5.01
  -4  -7   4  121.24    3.51
  -4  -7   4  114.57    3.45
   4   7  -4  118.65    3.42
  -4  -7   4  116.07    3.44
  -4  -7   4  119.39    3.55
   4   7  -4  122.18    3.43
  -3  -7   4  341.26    9.07
  -3  -7   4  362.05    9.30
  -3  -7   4  341.47   10.40
   3   7  -4  342.98    8.99
   3   7  -4  356.64    9.03
  -3  -7   4  345.06    9.34
  -3  -7   4  347.13    9.11
  -2  -7   4   21.32    1.53
   2   7  -4   20.19    1.65
  -2  -7   4   22.93    1.68
  -2  -7   4   19.76    1.54
  -2  -7   4   24.82    2.16
  -2  -7   4   21.57    1.56
  -1  -7   4   22.42    1.92
  -1  -7   4   19.92    1.61
  -1  -7   4   20.87    1.53
   1   7  -4   23.05    1.75
   1   7  -4   19.73    1.28
  -1  -7   4   20.75    1.63
   0  -7   4   12.96    1.34
   0  -7   4   14.14    1.39
   0  -7   4   14.32    1.65
   0  -7   4   14.53    1.43
   0   7  -4   12.42    1.40
   0  -7   4   12.13    1.18
   0  -7   4   12.99    1.44
   0   7  -4   14.71    1.31
  -1   7  -4   -0.48    0.71
   1  -7   4   -1.45    0.80
   1  -7   4   -0.08    0.88
   1  -7   4   -0.75    0.79
  -1   7  -4   -0.70    1.02
   1  -7   4   -0.67    0.85
   1  -7   4   -0.95    0.74
   2  -7   4  121.55    4.28
  -2   7  -4  115.41    4.40
  -2   7  -4  115.41    4.54
   2  -7   4  114.01    4.49
   2  -7   4  119.26    4.65
   2  -7   4  115.99    4.74
  -3   7  -4   32.63    2.35
   3  -7   4   35.22    2.56
  -3   7  -4   32.24    2.45
   3  -7   4   36.68    2.44
   3  -7   4   33.74    2.45
   4  -7   4   53.05    3.12
  -4   7  -4   52.71    3.07
   4  -7   4   48.56    3.35
  -4   7  -4   54.97    3.33
   5  -7   4    5.00    1.56
  -5   7  -4    4.43    1.54
  -5   7  -4    0.58    1.41
   5  -7   4    4.05    1.51
   6  -7   4   45.23    3.38
   6  -7   4   46.80    3.49
  -6   7  -4   45.97    3.55
  -7   7  -4   14.51    2.29
   7  -7   4    9.95    2.16
   7  -7   4   12.70    2.24
   8  -7   4   -0.76    1.51
   8  -7   4    2.43    1.66
  -8   7  -4    2.72    1.93
  -9   7  -4    1.25    1.90
   9  -7   4   -0.02    1.60
  10  -7   4    3.28    2.21
 -13  -6   4    2.07    1.31
 -12  -6   4    1.37    1.03
 -12  -6   4   -0.75    1.03
  12   6  -4    0.27    1.09
 -12  -6   4    0.78    1.13
  11   6  -4   20.36    1.76
 -11  -6   4   20.74    1.78
 -11  -6   4   20.98    1.81
 -11  -6   4   20.05    1.88
 -10  -6   4    0.80    0.78
  10   6  -4   -0.43    0.82
 -10  -6   4    0.53    0.83
 -10  -6   4   -1.71    0.69
   9   6  -4   12.69    1.18
  -9  -6   4   12.38    1.07
  -9  -6   4   11.69    1.20
  -9  -6   4   12.41    1.14
  -8  -6   4    4.10    0.65
  -8  -6   4    3.05    0.65
   8   6  -4    4.79    0.75
   8   6  -4    4.40    0.79
  -8  -6   4    5.22    1.61
  -8  -6   4    3.92    0.75
  -7  -6   4   19.46    1.14
  -7  -6   4   21.23    1.01
  -7  -6   4   19.94    1.08
  -7  -6   4   21.31    1.10
  -7  -6   4   19.20    2.20
   7   6  -4   19.97    1.12
  -6  -6   4   12.42    1.71
  -5  -6   4  100.86    4.46
   4   6  -4   26.12    1.15
  -4  -6   4   26.89    1.12
  -4  -6   4   26.12    2.21
  -4  -6   4   25.84    1.07
   4   6  -4   26.32    1.15
  -4  -6   4   25.11    1.12
   3   6  -4   97.78    2.95
  -3  -6   4  101.65    3.07
  -3  -6   4   98.64    3.11
   3   6  -4   98.63    2.97
  -3  -6   4   98.78    4.15
  -3  -6   4   96.32    2.98
  -3  -6   4   97.71    2.98
  -2  -6   4  497.36   12.42
  -2  -6   4  477.36   13.29
  -2  -6   4  470.14   12.09
  -2  -6   4  455.68   12.41
   2   6  -4  481.64   12.03
  -2  -6   4  454.42   12.08
   2   6  -4  486.44   12.03
  -1  -6   4   36.29    1.89
  -1  -6   4   33.85    2.37
   1   6  -4   38.70    1.58
  -1  -6   4   37.22    1.91
  -1  -6   4   38.28    1.84
  -1  -6   4   35.45    1.91
   1   6  -4   38.06    1.98
   1   6  -4   37.72    1.95
   0  -6   4   76.74    3.09
   0   6  -4   72.77    2.76
   0   6  -4   79.94    3.08
   0  -6   4   75.35    3.51
   0  -6   4   77.96    2.71
   0  -6   4   76.29    3.15
   0  -6   4   71.60    2.95
   0  -6   4   82.41    3.13
  -1   6  -4   10.48    1.36
   1  -6   4   11.00    1.24
   1  -6   4   15.56    1.38
   1  -6   4    9.97    1.41
   1  -6   4   12.74    1.35
  -1   6  -4   12.25    1.16
   1  -6   4   10.70    1.34
   1  -6   4   13.79    1.27
   2  -6   4   56.46    2.63
  -2   6  -4   52.27    2.73
  -2   6  -4   54.97    2.66
   2  -6   4   55.01    2.88
   2  -6   4   58.12    2.96
   2  -6   4   55.43    2.74
  -3   6  -4   18.65    1.90
  -3   6  -4   20.29    1.83
   3  -6   4   18.95    1.70
   3  -6   4   19.32    1.92
   3  -6   4   21.40    1.81
  -4   6  -4    4.12    1.34
   4  -6   4    2.45    1.24
   4  -6   4    2.40    1.20
   4  -6   4    1.07    1.09
  -4   6  -4    2.83    1.19
  -5   6  -4   -1.15    0.91
   5  -6   4   -1.19    0.93
  -5   6  -4   -0.48    1.24
   5  -6   4   -1.49    1.00
   6  -6   4   14.66    1.97
  -6   6  -4   16.30    2.05
  -6   6  -4   13.53    2.13
   6  -6   4   14.01    2.05
   7  -6   4   67.15    3.87
   7  -6   4   66.41    4.13
  -7   6  -4   62.78    3.86
  -7   6  -4   61.30    3.80
  -8   6  -4   -0.37    1.45
   8  -6   4    3.23    1.66
  -8   6  -4    1.64    1.70
   8  -6   4    1.59    1.50
  -9   6  -4    2.08    1.82
  -9   6  -4   -0.55    1.53
   9  -6   4    1.70    1.61
 -10   6  -4    0.26    1.84
  10  -6   4   -2.92    1.68
  11  -6   4   -0.61    1.94
  13   5  -4   -0.78    1.18
 -13  -5   4   -0.75    1.28
 -12  -5   4    2.46    1.25
 -12  -5   4    2.34    1.32
 -12  -5   4   -1.97    1.09
  12   5  -4    1.78    1.35
 -11  -5   4   34.61    2.63
 -11  -5   4   40.52    2.49
 -11  -5   4   42.63    2.62
  11   5  -4   42.03    2.59
 -10  -5   4    6.24    1.11
 -10  -5   4    4.18    1.12
 -10  -5   4    5.29    1.09
  10   5  -4    3.89    1.13
  -9  -5   4    4.90    0.95
  -9  -5   4    3.46    0.96
  -9  -5   4    2.85    0.88
   9   5  -4    4.21    1.01
  -8  -5   4    8.97    0.99
  -8  -5   4    9.86    0.98
   8   5  -4    9.19    1.01
  -8  -5   4    8.77    1.06
   7   5  -4  117.63    3.58
  -7  -5   4  118.30    3.70
  -7  -5   4  118.00    3.66
  -7  -5   4  122.99    5.10
  -7  -5   4  114.76    3.58
  -7  -5   4  114.30    3.58
  -6  -5   4   36.54    1.44
  -6  -5   4   36.58    1.50
  -6  -5   4   34.32    1.44
  -6  -5   4   34.91    2.57
   6   5  -4   36.03    1.48
  -6  -5   4   38.99    1.53
  -5  -5   4  204.83    5.48
  -5  -5   4  209.21    5.61
  -5  -5   4  207.87    5.50
  -5  -5   4  219.87    5.64
  -5  -5   4  209.86    7.08
   5   5  -4  214.79    5.46
   5   5  -4  219.32    5.43
   5   5  -4  211.27    5.39
   4   5  -4    9.63    0.70
  -4  -5   4    8.86    1.37
  -4  -5   4   11.03    0.69
  -4  -5   4   10.18    0.71
   4   5  -4   10.24    0.77
   3   5  -4   66.09    2.09
   3   5  -4   68.06    2.09
  -3  -5   4   65.49    2.07
  -3  -5   4   67.33    3.19
  -3  -5   4   65.81    2.19
  -3  -5   4   65.18    2.13
   2   5  -4  404.76   10.38
   2   5  -4  428.03   10.40
  -2  -5   4  415.75   10.78
  -2  -5   4  424.92   10.72
  -2  -5   4  404.49   10.45
  -2  -5   4  412.74   11.60
  -2  -5   4  398.97   10.45
   1   5  -4  272.33    7.14
  -1  -5   4  274.04    7.36
  -1  -5   4  270.11    8.16
  -1  -5   4  283.94    7.53
  -1  -5   4  268.51    7.56
  -1  -5   4  267.39    7.32
   1   5  -4  283.07    7.30
   1   5  -4  268.08    7.24
   0   5  -4   41.75    1.96
   0  -5   4   41.95    2.05
   0  -5   4   37.05    2.34
   0   5  -4   39.92    1.79
   0  -5   4   45.11    2.05
   0  -5   4   42.64    1.98
   0  -5   4   41.92    1.96
   0  -5   4   42.78    1.74
  -1   5  -4    9.21    0.98
   1  -5   4   10.76    1.13
   1  -5   4    8.26    1.08
   1  -5   4    8.58    1.05
   1  -5   4    7.18    1.06
  -1   5  -4    9.43    1.13
   1  -5   4    9.01    1.03
   2  -5   4   76.67    2.95
   2  -5   4   72.57    3.03
   2  -5   4   72.08    3.19
   2  -5   4   79.47    3.22
  -2   5  -4   71.46    2.97
  -2   5  -4   72.14    3.02
   2  -5   4   73.39    3.11
  -3   5  -4    1.53    0.98
  -3   5  -4    1.75    0.80
   3  -5   4    2.19    0.91
   3  -5   4    2.40    0.98
   3  -5   4    1.70    0.94
   3  -5   4    2.12    0.91
   4  -5   4  176.85    5.91
   4  -5   4  174.11    5.79
  -4   5  -4  172.51    5.89
  -4   5  -4  168.19    5.79
   4  -5   4  163.51    6.06
  -5   5  -4    7.29    1.38
   5  -5   4    7.94    1.52
  -5   5  -4   10.67    1.63
   5  -5   4    9.77    1.63
   6  -5   4   12.29    1.82
  -6   5  -4   12.52    1.82
   6  -5   4   13.74    1.82
  -6   5  -4   10.97    1.65
   7  -5   4   52.70    3.36
   7  -5   4   55.86    3.62
  -7   5  -4   54.04    3.38
  -7   5  -4   56.58    3.48
   8  -5   4   31.95    2.84
  -8   5  -4   27.34    2.70
  -8   5  -4   27.50    2.74
   8  -5   4   26.57    2.85
   9  -5   4   14.85    2.37
  -9   5  -4   12.53    2.12
  -9   5  -4   13.17    2.33
 -10   5  -4    7.66    2.18
  10  -5   4    5.17    2.05
 -10   5  -4    4.55    1.87
 -11   5  -4   -1.13    1.73
  11  -5   4    1.69    1.95
  12   4  -4    8.95    1.70
 -12  -4   4    4.93    1.73
 -12  -4   4   12.38    1.83
 -11  -4   4    5.59    1.35
 -11  -4   4    3.27    1.35
  11   4  -4    6.54    1.49
 -11  -4   4    3.06    1.23
 -10  -4   4    2.04    0.97
 -10  -4   4    1.13    0.98
 -10  -4   4   -0.56    0.93
  10   4  -4   -1.35    0.95
   9   4  -4    3.94    1.04
  -9  -4   4    4.46    0.97
  -9  -4   4    5.52    1.05
  -9  -4   4    4.08    1.05
   9   4  -4    5.36    1.17
  -8  -4   4   16.30    1.40
  -8  -4   4   16.86    1.47
   8   4  -4   17.66    1.41
  -8  -4   4   19.52    1.60
  -7  -4   4   29.95    1.63
  -7  -4   4   26.43    1.78
  -7  -4   4   31.39    1.68
  -7  -4   4   30.79    2.57
  -7  -4   4   25.95    1.63
   7   4  -4   28.12    1.69
  -6  -4   4   86.42    2.95
  -6  -4   4   87.37    2.92
  -6  -4   4   92.80    3.03
  -6  -4   4   90.06    4.06
  -6  -4   4   85.75    2.95
  -6  -4   4   93.87    3.04
   6   4  -4   88.63    2.92
  -5  -4   4  216.86    5.88
  -5  -4   4  225.59    7.30
  -5  -4   4  221.52    5.94
   5   4  -4  229.43    5.84
   5   4  -4  224.60    5.81
  -5  -4   4  219.09    6.02
  -5  -4   4  227.03    6.09
   5   4  -4  224.54    5.86
   4   4  -4   73.99    2.17
   4   4  -4   73.81    2.21
   4   4  -4   72.65    2.18
  -4  -4   4   78.04    2.30
  -4  -4   4   71.54    3.33
  -4  -4   4   73.54    2.19
  -4  -4   4   69.21    2.16
  -4  -4   4   70.60    2.25
   3   4  -4  566.17   13.39
   3   4  -4  552.95   13.44
  -3  -4   4  521.34   13.50
  -3  -4   4  535.73   14.73
  -3  -4   4  537.59   13.87
  -3  -4   4  574.10   13.86
  -2  -4   4  660.47   16.49
  -2  -4   4  658.85   17.57
  -2  -4   4  685.77   16.88
  -2  -4   4  650.34   16.91
   2   4  -4  685.91   16.37
   2   4  -4  684.32   16.42
   1   4  -4  119.14    3.48
  -1  -4   4  116.90    3.52
  -1  -4   4  117.95    3.51
   1   4  -4  121.33    3.32
  -1  -4   4  124.78    3.65
  -1  -4   4  114.17    3.64
  -1  -4   4  116.67    4.23
   1   4  -4  124.26    3.54
   0  -4   4    5.82    0.78
   0  -4   4    5.21    0.64
   0   4  -4    5.06    0.79
   0  -4   4    7.92    0.84
   0  -4   4    8.26    1.07
   0  -4   4    5.83    0.72
   0   4  -4    6.36    0.69
   1  -4   4  234.42    6.42
   1  -4   4  226.85    6.86
   1  -4   4  253.19    6.89
   1  -4   4  230.50    6.63
  -1   4  -4  233.99    6.65
  -1   4  -4  234.01    6.57
   1  -4   4  239.64    6.76
   2  -4   4   93.19    3.38
   2  -4   4   85.66    3.08
   2  -4   4   85.52    3.21
   2  -4   4   90.66    3.34
  -2   4  -4   76.44    3.06
  -2   4  -4   80.16    3.14
   2  -4   4   80.31    3.31
   3  -4   4   68.79    2.88
  -3   4  -4   65.98    2.85
  -3   4  -4   62.40    2.76
   3  -4   4   65.88    2.83
   3  -4   4   61.92    2.94
   3  -4   4   65.86    2.91
  -4   4  -4    2.81    0.88
  -4   4  -4    1.90    1.03
   4  -4   4    1.23    0.92
   4  -4   4    3.67    1.02
   4  -4   4    1.09    0.80
   4  -4   4    2.47    0.97
  -5   4  -4    9.09    1.56
   5  -4   4    8.45    1.45
   5  -4   4    9.64    1.40
  -5   4  -4   10.48    1.46
   5  -4   4    7.34    1.42
   6  -4   4    1.48    1.17
   6  -4   4   -0.45    1.05
  -6   4  -4    1.24    1.22
  -6   4  -4    1.21    0.98
   7  -4   4   93.12    4.35
  -7   4  -4   97.15    4.36
  -7   4  -4   95.34    4.44
   7  -4   4  101.56    4.77
   8  -4   4   -0.34    1.24
  -8   4  -4   -0.47    1.10
   8  -4   4    0.02    1.19
  -8   4  -4   -0.93    1.21
  -9   4  -4    5.66    1.82
  -9   4  -4    2.44    1.47
   9  -4   4    1.93    1.68
  10  -4   4    1.47    1.76
 -10   4  -4    2.68    1.64
 -10   4  -4   -0.44    1.59
 -11   4  -4    0.85    1.67
  11  -4   4    0.68    1.85
  12  -4   4    1.73    1.88
 -12   4  -4   -0.43    1.77
 -12  -3   4    7.88    1.83
  12   3  -4   10.41    1.91
 -12  -3   4    7.61    1.76
 -11  -3   4    2.52    1.30
  11   3  -4    2.28    1.44
 -11  -3   4    1.08    1.15
 -10  -3   4    2.31    1.08
 -10  -3   4    0.67    1.02
 -10  -3   4   -1.28    1.02
  10   3  -4    0.19    1.15
  -9  -3   4    1.96    0.94
  -9  -3   4   -0.03    0.88
  -9  -3   4   -0.65    0.72
   9   3  -4   -1.64    0.83
   9   3  -4   -0.78    0.96
  -8  -3   4   21.74    1.79
  -8  -3   4   20.57    1.73
  -8  -3   4   22.77    1.77
   8   3  -4   21.87    1.75
  -7  -3   4    1.01    0.73
   7   3  -4   -1.21    0.74
  -7  -3   4   -0.27    0.71
  -7  -3   4    0.48    0.71
  -6  -3   4    5.33    0.89
  -6  -3   4    6.18    0.86
  -6  -3   4    7.08    1.31
  -6  -3   4    7.22    0.90
  -6  -3   4    8.82    1.01
   6   3  -4    7.80    0.97
  -5  -3   4  208.12    5.98
   5   3  -4  221.03    5.80
   5   3  -4  208.74    5.79
  -5  -3   4  224.27    6.10
   5   3  -4  220.32    5.81
  -5  -3   4  216.79    6.06
  -5  -3   4  212.51    5.91
  -5  -3   4  205.62    6.88
  -5  -3   4  206.85    5.83
   4   3  -4    8.38    0.73
  -4  -3   4    9.08    0.77
   4   3  -4    9.63    0.75
  -4  -3   4    7.85    0.66
  -4  -3   4    6.86    1.10
  -4  -3   4    7.89    0.70
  -4  -3   4    8.28    0.73
   4   3  -4    7.32    0.70
   3   3  -4   -0.17    0.40
  -3  -3   4    0.30    0.67
  -3  -3   4   -0.21    0.32
  -3  -3   4    0.29    0.36
   3   3  -4   -0.33    0.36
  -3  -3   4    0.43    0.35
   3   3  -4   -0.23    0.37
  -3  -3   4    0.39    0.42
   2   3  -4  719.85   17.63
  -2  -3   4  722.44   18.71
  -2  -3   4  743.90   18.15
  -2  -3   4  726.39   18.20
  -2  -3   4  697.93   17.71
   2   3  -4  733.39   17.57
   1   3  -4  462.40   11.74
  -1  -3   4  454.33   11.97
  -1  -3   4  479.04   11.95
   1   3  -4  480.07   11.59
  -1  -3   4  454.14   11.65
   1   3  -4  465.88   11.60
   0   3  -4 1272.87   31.36
   0   3  -4 1369.39   31.38
   0  -3   4 1272.91   32.33
   0  -3   4 1293.43   32.30
   0   3  -4 1308.72   32.15
   0  -3   4 1276.35   31.49
   0  -3   4 1293.08   31.52
   1  -3   4  894.60   21.88
   1  -3   4  867.29   21.12
   1  -3   4  867.27   21.38
  -1   3  -4  848.22   21.74
   1  -3   4  870.32   21.98
   1  -3   4  843.72   21.32
  -1   3  -4  843.74   21.21
  -2   3  -4  694.88   17.83
   2  -3   4  721.15   18.03
   2  -3   4  722.91   17.98
   2  -3   4  738.95   18.42
  -2   3  -4  695.19   18.28
   2  -3   4  704.65   18.50
   2  -3   4  702.70   17.76
  -3   3  -4   -0.02    0.77
   3  -3   4   -0.94    0.64
  -3   3  -4    0.70    0.61
   3  -3   4   -0.51    0.60
   3  -3   4    0.74    0.68
   3  -3   4    0.20    0.67
   4  -3   4    0.67    0.75
  -4   3  -4    0.32    0.82
   4  -3   4    0.54    0.64
   4  -3   4   -0.37    0.72
  -4   3  -4    1.01    0.70
   4  -3   4    0.15    0.79
   5  -3   4   63.55    3.01
   5  -3   4   60.69    2.93
   5  -3   4   62.63    3.12
  -5   3  -4   60.92    2.99
  -5   3  -4   62.02    2.98
  -6   3  -4  240.51    7.41
   6  -3   4  231.18    7.34
  -6   3  -4  218.12    7.45
   6  -3   4  231.37    7.71
   7  -3   4   43.34    2.80
  -7   3  -4   41.08    2.75
  -7   3  -4   42.29    2.90
   7  -3   4   35.55    2.71
  -8   3  -4   14.81    1.88
   8  -3   4   13.72    1.90
  -8   3  -4   13.46    1.91
   8  -3   4   17.09    2.01
   9  -3   4    0.50    1.31
   9  -3   4   -0.37    1.25
  -9   3  -4    0.71    1.44
  -9   3  -4    0.32    1.19
 -10   3  -4   32.15    3.05
 -10   3  -4   37.31    3.19
  10  -3   4   30.09    2.90
  11  -3   4    4.64    1.84
 -11   3  -4    5.67    1.95
  12  -3   4    0.29    1.70
 -12   3  -4   -1.63    1.46
  13  -3   4    2.84    2.16
  12   2  -4    4.34    1.83
 -12  -2   4    3.13    1.70
 -12  -2   4    5.29    1.73
 -11  -2   4   -0.46    1.10
  11   2  -4    1.49    1.35
 -11  -2   4   -1.35    1.12
  10   2  -4    2.67    1.33
 -10  -2   4    1.63    1.15
 -10  -2   4    0.94    1.25
   9   2  -4   -0.28    1.06
  -9  -2   4    0.09    1.01
   9   2  -4    2.47    1.20
  -9  -2   4    0.92    1.03
  -9  -2   4    1.27    1.22
   8   2  -4   -0.29    0.90
  -8  -2   4   -0.77    0.80
  -8  -2   4   -0.72    0.84
  -8  -2   4    0.61    0.82
  -7  -2   4  182.77    5.81
   7   2  -4  178.91    5.62
  -7  -2   4  172.18    5.74
  -7  -2   4  180.89    5.73
  -6  -2   4   82.22    3.13
  -6  -2   4   75.75    3.13
  -6  -2   4   84.90    3.78
   6   2  -4   83.77    3.15
  -6  -2   4   79.84    3.15
  -6  -2   4   89.18    3.39
  -5  -2   4  278.09    7.75
  -5  -2   4  281.09    7.70
   5   2  -4  293.72    7.65
  -5  -2   4  293.02    8.04
  -5  -2   4  275.95    7.87
  -5  -2   4  281.14    8.46
   5   2  -4  282.45    7.64
  -4  -2   4  369.47    9.79
  -4  -2   4  369.14    9.75
  -4  -2   4  374.11   10.59
   4   2  -4  373.86    9.70
  -4  -2   4  374.94   10.02
  -4  -2   4  390.67   10.09
   4   2  -4  388.61    9.69
  -4  -2   4  391.21   10.10
  -3  -2   4  306.35    7.97
  -3  -2   4  318.54    8.24
  -3  -2   4  298.33    7.98
  -3  -2   4  307.75    8.20
   3   2  -4  308.89    7.92
   3   2  -4  322.20    7.91
  -3  -2   4  304.95    8.75
   2   2  -4    0.73    0.41
  -2  -2   4    0.61    0.38
   2   2  -4    0.91    0.45
   2   2  -4    0.51    0.44
  -2  -2   4    0.79    0.37
  -2  -2   4    0.76    0.37
  -2  -2   4    0.71    0.57
  -2  -2   4    0.74    0.44
  -1  -2   4  261.99    6.43
  -1  -2   4  251.02    7.31
   1   2  -4  257.87    6.72
  -1  -2   4  263.76    6.87
  -1  -2   4  255.12    6.69
  -1  -2   4  254.19    6.88
   1   2  -4  265.41    6.64
   1   2  -4  255.35    6.65
   0  -2   4  655.80   16.11
   0  -2   4  624.48   15.83
   0   2  -4  683.41   16.01
   0   2  -4  655.99   16.01
   0  -2   4  642.73   16.52
   0  -2   4  642.75   16.68
   0   2  -4  647.45   16.37
   1  -2   4  286.45    7.55
   1  -2   4  277.42    7.76
  -1   2  -4  277.52    7.48
   1  -2   4  298.37    7.75
   1  -2   4  282.90    7.39
  -1   2  -4  285.98    7.66
   1  -2   4  282.84    7.57
   2  -2   4 2706.53   65.11
  -2   2  -4 2619.51   65.07
   2  -2   4 2648.77   63.32
  -2   2  -4 2592.65   63.35
   2  -2   4 2684.69   63.64
   2  -2   4 2611.39   65.23
   2  -2   4 2659.85   63.59
   3  -2   4 1217.68   29.45
   3  -2   4 1243.93   30.10
   3  -2   4 1194.10   29.36
  -3   2  -4 1149.56   29.17
  -3   2  -4 1169.79   30.00
   3  -2   4 1181.74   29.18
   3  -2   4 1182.81   30.18
   4  -2   4  213.65    6.42
   4  -2   4  217.43    6.33
  -4   2  -4  206.37    6.39
  -4   2  -4  214.14    6.28
   4  -2   4  210.35    6.58
   4  -2   4  201.48    6.18
  -5   2  -4   32.55    2.09
  -5   2  -4   33.37    2.02
  -5   2  -4   29.20    1.96
   5  -2   4   33.72    2.16
   5  -2   4   32.87    2.07
   5  -2   4   32.63    2.04
   6  -2   4  283.00    8.69
  -6   2  -4  269.36    8.23
  -6   2  -4  289.11    8.51
  -6   2  -4  274.97    8.54
   6  -2   4  272.18    8.26
   7  -2   4  104.62    4.58
  -7   2  -4  108.40    4.37
  -7   2  -4  106.09    4.47
   7  -2   4  108.05    4.40
  -7   2  -4  113.94    4.58
   8  -2   4   26.75    2.39
   8  -2   4   24.47    2.19
  -8   2  -4   25.61    2.27
  -8   2  -4   25.76    2.22
  -9   2  -4    3.32    1.34
   9  -2   4    6.93    1.56
  -9   2  -4    5.92    1.60
   9  -2   4    2.77    1.50
  10  -2   4    2.84    1.60
 -10   2  -4    1.29    1.33
 -10   2  -4    0.92    1.22
 -11   2  -4    7.09    1.86
  11  -2   4    9.35    2.06
  12  -2   4    6.15    2.00
 -12   2  -4    4.92    1.93
  13  -2   4   -0.45    1.79
 -13   2  -4    0.23    1.60
  12   1  -4    5.84    1.90
 -12  -1   4    8.23    1.97
  11   1  -4    1.16    1.56
 -11  -1   4    3.89    1.68
 -11  -1   4    2.28    1.43
  10   1  -4   11.83    1.84
 -10  -1   4   10.97    1.76
 -10  -1   4   10.30    1.86
  -9  -1   4   -1.05    1.04
   9   1  -4   -0.40    1.09
   9   1  -4    0.60    1.13
  -9  -1   4   -0.03    1.12
  -8  -1   4   33.68    2.40
  -8  -1   4   33.95    2.37
  -8  -1   4   32.73    2.47
   8   1  -4   31.62    2.41
  -7  -1   4    1.08    0.92
  -7  -1   4    0.46    0.88
   7   1  -4    1.02    0.95
  -7  -1   4    0.34    0.80
  -6  -1   4  638.27   17.02
   6   1  -4  645.26   16.52
  -6  -1   4  650.72   16.66
  -6  -1   4  629.16   16.71
   5   1  -4   12.20    0.99
  -5  -1   4   12.55    1.37
  -5  -1   4   11.20    0.97
  -5  -1   4   11.06    1.11
  -5  -1   4   12.44    1.23
   5   1  -4   11.26    1.18
  -5  -1   4   11.13    1.17
  -4  -1   4  292.39    7.76
  -4  -1   4  294.63    7.84
  -4  -1   4  244.39    7.90
  -4  -1   4  304.37    8.32
  -4  -1   4  242.42    7.89
  -4  -1   4  290.49    7.23
   4   1  -4  317.02    7.75
   4   1  -4  302.10    7.69
  -4  -1   4  284.61    7.95
   4   1  -4  294.99    7.72
  -3  -1   4    0.73    0.59
   3   1  -4    0.15    0.40
  -3  -1   4    0.17    0.47
  -3  -1   4    0.43    0.37
   3   1  -4    1.21    0.53
  -3  -1   4    0.16    0.41
  -3  -1   4   -0.12    0.43
   3   1  -4    0.69    0.53
  -3  -1   4   -0.09    0.41
   2   1  -4  100.06    2.89
  -2  -1   4   95.44    2.70
  -2  -1   4   94.39    2.91
   2   1  -4   95.19    2.84
   2   1  -4   96.18    2.89
  -2  -1   4   92.55    3.27
  -2  -1   4   93.29    3.00
  -2  -1   4   93.96    2.97
  -2  -1   4   88.88    2.87
  -2  -1   4   95.46    2.64
   1   1  -4  201.80    5.49
   1   1  -4  204.30    5.41
   1   1  -4  204.65    5.50
   1   1  -4  206.06    5.38
  -1  -1   4  203.89    5.27
  -1  -1   4  204.82    5.61
  -1  -1   4  207.99    5.90
  -1  -1   4  200.40    5.45
   0  -1   4  160.31    4.43
   0   1  -4  156.48    4.44
   0  -1   4  155.73    4.25
   0  -1   4  160.46    4.78
   0  -1   4  158.88    4.27
   0   1  -4  166.52    4.38
   0   1  -4  157.76    4.38
   0  -1   4  158.80    4.54
   1  -1   4   54.97    2.02
   1  -1   4   54.37    2.02
  -1   1  -4   53.96    1.97
  -1   1  -4   55.58    2.04
   1  -1   4   55.67    2.07
   1  -1   4   56.66    1.95
  -2   1  -4   13.48    1.07
  -2   1  -4   14.68    1.13
   2  -1   4   14.25    1.19
   2  -1   4   15.23    1.15
   2  -1   4   11.77    1.04
   2  -1   4   12.80    1.03
   2  -1   4   14.74    1.16
   3  -1   4  102.66    3.36
   3  -1   4   95.12    3.39
   3  -1   4  100.14    3.35
  -3   1  -4   93.38    3.24
   3  -1   4   98.58    3.25
  -3   1  -4   92.22    3.26
  -3   1  -4   94.40    3.22
   3  -1   4   97.04    3.27
   4  -1   4  128.17    4.34
  -4   1  -4  126.21    4.20
  -4   1  -4  122.98    4.09
   4  -1   4  128.50    4.12
   4  -1   4  128.35    4.11
  -5   1  -4   74.25    3.01
   5  -1   4   68.23    3.01
  -5   1  -4   67.65    2.88
  -5   1  -4   71.43    2.97
   5  -1   4   74.29    3.00
  -6   1  -4  101.05    3.93
  -6   1  -4  103.07    3.96
  -6   1  -4   99.22    3.82
   6  -1   4  105.65    3.86
   6  -1   4  100.83    4.07
   6  -1   4   97.80    3.85
  -7   1  -4   -2.52    0.68
   7  -1   4   -1.24    0.77
  -7   1  -4   -1.05    0.93
  -7   1  -4    1.73    1.10
   7  -1   4    0.38    1.00
   8  -1   4   71.62    3.55
  -8   1  -4   75.25    3.77
   8  -1   4   71.78    3.61
  -8   1  -4   69.16    3.54
  -8   1  -4   74.34    3.56
  -9   1  -4   -0.93    1.16
   9  -1   4   -0.62    1.04
   9  -1   4    0.96    1.13
  -9   1  -4   -0.73    0.94
 -10   1  -4    8.64    1.66
 -10   1  -4    8.92    1.73
  10  -1   4   10.73    1.89
 -11   1  -4    0.20    1.23
  11  -1   4    2.94    1.67
  12  -1   4    7.93    2.09
 -12   1  -4    4.19    1.82
 -13   1  -4    1.60    1.74
  13  -1   4    2.21    1.79
  14  -1   4   -0.08    1.85
  12   0  -4    8.33    2.13
 -11   0   4   -1.21    1.38
  11   0  -4   -0.57    1.53
 -11   0   4    0.43    1.44
 -10   0   4    4.41    1.51
 -10   0   4    2.09    1.44
  10   0  -4    5.40    1.68
  -9   0   4   -1.02    1.02
  -9   0   4   -0.40    1.13
   9   0  -4    0.98    1.30
   9   0  -4    0.79    1.27
  -8   0   4    3.11    1.28
  -8   0   4    6.49    1.47
   8   0  -4    5.57    1.47
  -7   0   4   99.63    4.29
  -7   0   4  107.96    4.28
  -7   0   4  101.68    4.26
   7   0  -4  110.64    4.30
   6   0  -4  101.86    3.90
  -6   0   4  101.47    3.95
  -6   0   4  105.28    4.13
  -6   0   4  103.18    4.07
  -5   0   4  134.64    4.73
  -5   0   4  138.34    4.75
  -5   0   4  139.02    4.65
   5   0  -4  143.43    4.70
  -5   0   4  146.57    4.96
   5   0  -4  136.43    4.52
  -5   0   4  144.05    4.23
  -4   0   4   49.87    2.36
   4   0  -4   51.53    2.18
  -4   0   4   48.16    2.24
   4   0  -4   49.65    2.25
  -4   0   4   47.69    2.30
  -4   0   4   49.43    2.19
  -4   0   4   48.28    1.99
  -4   0   4   51.55    2.28
  -3   0   4  260.55    7.05
   3   0  -4  256.50    7.10
  -3   0   4  253.45    7.06
  -3   0   4  256.18    6.73
  -3   0   4  255.48    7.21
   3   0  -4  251.21    6.96
  -3   0   4  252.50    7.20
  -3   0   4  259.51    7.28
  -3   0   4  259.96    7.28
  -2   0   4  125.17    3.75
  -2   0   4  126.73    3.94
  -2   0   4  122.65    3.84
  -2   0   4  126.42    3.79
  -2   0   4  120.05    3.86
  -2   0   4  127.33    3.59
   2   0  -4  124.95    3.70
  -2   0   4  123.56    3.57
   2   0  -4  123.07    3.78
  -1   0   4  174.80    4.90
   1   0  -4  169.96    4.83
  -1   0   4  171.35    4.59
  -1   0   4  167.65    4.91
   1   0  -4  169.85    4.70
  -1   0   4  167.12    4.75
  -1   0   4  170.33    4.75
  -1   0   4  167.37    4.86
   1   0  -4  172.02    4.85
  -1   0   4  171.43    4.61
   0   0   4  165.41    4.69
   0   0   4  161.35    4.58
   0   0   4  167.61    4.47
   0   0  -4  165.20    4.66
   0   0   4  162.32    4.71
   0   0   4  165.28    4.46
   0   0   4  166.14    4.78
   0   0  -4  168.18    4.57
  -1   0  -4    1.89    0.56
  -1   0  -4    0.32    0.37
   1   0   4    0.63    0.40
   1   0   4    0.01    0.38
   1   0   4   -0.24    0.42
   1   0   4    0.24    0.35
  -2   0  -4  599.27   15.02
   2   0   4  587.63   15.49
   2   0   4  612.57   15.45
  -2   0  -4  605.37   15.09
  -2   0  -4  592.38   15.43
   2   0   4  610.00   14.99
   2   0   4  617.96   15.14
  -3   0  -4   10.94    0.98
   3   0   4    9.46    0.98
   3   0   4    9.96    0.93
   3   0   4   11.81    1.04
   3   0   4   12.53    1.10
  -3   0  -4    9.02    0.95
  -4   0  -4  316.36    8.50
   4   0   4  307.45    8.72
  -4   0  -4  313.34    8.40
   4   0   4  316.06    8.42
  -4   0  -4  307.90    8.64
   5   0   4  137.21    4.64
  -5   0  -4  157.25    4.79
   5   0   4  150.69    4.72
  -5   0  -4  156.55    4.88
  -5   0  -4  147.04    4.85
   5   0   4  152.07    4.93
  -5   0  -4  149.37    4.74
   6   0   4   43.19    2.31
   6   0   4   43.42    2.37
  -6   0  -4   48.34    2.43
  -6   0  -4   48.71    2.46
  -6   0  -4   52.92    2.43
  -6   0  -4   45.40    2.30
   7   0   4  128.47    4.70
  -7   0  -4  130.12    4.75
  -7   0  -4  137.14    4.74
  -7   0  -4  125.20    4.76
  -7   0  -4  126.37    4.53
   7   0   4  130.25    4.78
   8   0   4   50.67    2.89
   8   0   4   45.07    2.82
  -8   0  -4   47.62    2.72
  -8   0  -4   48.05    2.67
  -8   0  -4   48.01    2.88
  -9   0  -4    1.66    1.08
   9   0   4    1.99    1.21
   9   0   4    0.72    0.97
  -9   0  -4    2.00    1.28
  -9   0  -4    0.84    0.96
 -10   0  -4   55.77    3.41
 -10   0  -4   56.52    3.23
  10   0   4   54.50    3.41
  11   0   4    5.37    1.73
 -11   0  -4    6.51    1.71
  12   0   4   11.80    2.15
 -12   0  -4   12.44    2.16
  13   0   4   -0.19    1.60
 -13   0  -4   -0.30    1.51
 -14   0  -4    3.49    1.91
  14   0   4    6.56    2.23
  11  -1  -4    0.16    1.68
 -11   1   4    0.31    1.53
 -10   1   4   10.68    2.03
  10  -1  -4    8.69    1.96
 -10   1   4    9.26    2.00
  -9   1   4   -1.62    1.13
  -9   1   4    0.36    1.29
   9  -1  -4    1.26    1.43
   9  -1  -4   -0.55    1.29
   8  -1  -4   19.78    2.08
  -8   1   4   21.61    2.25
  -8   1   4   20.71    2.13
  -7   1   4    8.64    1.48
   7  -1  -4    9.70    1.55
  -7   1   4    9.46    1.59
  -6   1   4   19.00    1.73
  -6   1   4   19.80    1.74
  -6   1   4   16.83    1.72
   6  -1  -4   16.43    1.67
  -5   1   4   17.74    1.60
   5  -1  -4   19.50    1.66
  -5   1   4   20.46    1.71
  -5   1   4   18.19    1.59
   5  -1  -4   18.43    1.65
  -5   1   4   21.90    1.82
  -5   1   4   19.36    1.64
   4  -1  -4   31.46    1.87
   4  -1  -4   30.68    1.95
  -4   1   4   34.01    2.10
  -4   1   4   32.63    1.90
  -4   1   4   28.50    1.86
  -4   1   4   29.27    1.78
  -4   1   4   31.23    1.92
   3  -1  -4   17.34    1.42
  -3   1   4   14.89    1.27
   3  -1  -4   17.48    1.33
  -3   1   4   18.87    1.54
  -3   1   4   16.78    1.46
  -3   1   4   15.99    1.18
  -3   1   4   16.89    1.36
  -3   1   4   16.57    1.34
  -3   1   4   17.30    1.32
  -2   1   4  562.51   14.62
  -2   1   4  556.78   14.93
  -2   1   4  578.05   14.36
  -2   1   4  577.58   14.56
   2  -1  -4  575.26   14.93
   2  -1  -4  567.71   14.50
  -2   1   4  580.14   14.60
  -2   1   4  600.93   15.07
  -2   1   4  569.88   14.32
  -1   1   4   42.90    1.70
  -1   1   4   43.76    1.79
   1  -1  -4   40.37    1.77
  -1   1   4   45.31    1.93
  -1   1   4   37.17    1.74
  -1   1   4   41.92    1.82
   1  -1  -4   40.31    1.79
  -1   1   4   44.93    1.74
  -1   1   4   41.42    1.73
   0   1   4  748.91   18.33
   0   1   4  736.65   18.08
   0  -1  -4  730.81   18.68
   0  -1  -4  738.67   18.16
   0   1   4  719.73   18.68
   0   1   4  736.90   18.03
   0   1   4  746.90   18.71
   0   1   4  742.67   18.25
   1   1   4   33.73    1.52
   1   1   4   34.14    1.47
   1   1   4   35.23    1.47
  -1  -1  -4   35.41    1.54
  -1  -1  -4   32.95    1.51
   1   1   4   35.00    1.55
  -1  -1  -4   33.31    1.48
   1   1   4   34.86    1.50
   2   1   4   54.06    2.15
   2   1   4   57.49    2.08
  -2  -1  -4   56.93    2.09
  -2  -1  -4   57.61    2.14
  -2  -1  -4   62.00    2.20
   2   1   4   56.91    2.10
   2   1   4   59.59    2.18
  -3  -1  -4  612.43   16.07
   3   1   4  614.78   16.10
  -3  -1  -4  616.14   15.59
  -3  -1  -4  619.29   15.70
  -3  -1  -4  645.68   16.16
   3   1   4  628.63   15.71
   3   1   4  625.57   15.61
   3   1   4  644.16   16.08
   4   1   4  220.02    6.53
  -4  -1  -4  232.90    6.59
  -4  -1  -4  218.89    6.45
  -4  -1  -4  229.77    6.40
  -4  -1  -4  225.79    6.29
   4   1   4  231.16    6.34
  -5  -1  -4  163.78    4.92
  -5  -1  -4  157.95    4.96
   5   1   4  156.90    4.84
   5   1   4  157.27    5.02
  -5  -1  -4  168.34    5.18
  -5  -1  -4  157.93    4.81
  -5  -1  -4  152.66    4.96
  -6  -1  -4    2.34    0.85
  -6  -1  -4    2.23    0.69
  -6  -1  -4    1.05    0.78
   6   1   4    3.81    0.84
  -6  -1  -4    1.76    0.75
   6   1   4    1.58    0.76
   7   1   4  100.59    3.85
  -7  -1  -4   97.05    3.81
  -7  -1  -4  101.07    3.82
  -7  -1  -4   94.47    3.76
   7   1   4   94.36    3.70
  -7  -1  -4   95.43    3.68
  -8  -1  -4   -0.23    0.81
   8   1   4   -0.42    0.77
   8   1   4   -0.45    0.98
  -8  -1  -4    0.39    0.99
  -8  -1  -4    0.06    0.91
  -8  -1  -4   -1.04    0.77
  -9  -1  -4    1.83    1.11
   9   1   4    3.84    1.19
  -9  -1  -4    5.31    1.34
   9   1   4    2.61    1.16
  -9  -1  -4    3.84    1.23
 -10  -1  -4  124.98    5.33
 -10  -1  -4  127.52    5.33
  10   1   4  123.09    5.06
 -10  -1  -4  133.31    4.91
  11   1   4    1.04    1.42
 -11  -1  -4    1.49    1.26
  12   1   4    2.65    1.69
 -12  -1  -4    0.64    1.36
 -13  -1  -4    3.86    1.65
  13   1   4    1.36    1.60
 -14  -1  -4    0.69    1.57
  14   1   4    1.16    1.84
  11  -2  -4    7.70    2.33
  10  -2  -4    4.83    1.97
 -10   2   4    5.88    1.95
   9  -2  -4   -1.18    1.34
  -9   2   4    0.60    1.40
   9  -2  -4    0.15    1.45
   8  -2  -4   12.10    1.84
  -8   2   4   18.06    2.13
  -8   2   4   13.42    1.91
   8  -2  -4   12.89    1.85
  -7   2   4   22.49    2.23
   7  -2  -4   19.85    2.01
  -7   2   4   26.01    2.25
  -6   2   4   42.13    2.73
   6  -2  -4   41.01    2.69
  -6   2   4   41.59    2.75
  -5   2   4   26.13    2.01
   5  -2  -4   23.69    1.99
   5  -2  -4   19.80    1.85
  -5   2   4   25.53    2.03
  -5   2   4   24.17    2.06
  -5   2   4   24.94    2.04
   4  -2  -4   68.54    3.13
  -4   2   4   81.83    3.39
  -4   2   4   70.24    2.91
  -4   2   4   74.58    3.14
  -4   2   4   73.51    3.20
  -4   2   4   69.28    3.08
   4  -2  -4   70.54    3.14
  -3   2   4   13.47    1.26
   3  -2  -4   12.38    1.28
   3  -2  -4   12.20    1.19
  -3   2   4   14.23    1.34
  -3   2   4   11.54    1.19
  -3   2   4   12.25    1.24
  -3   2   4   11.85    1.25
  -3   2   4   13.85    1.32
  -2   2   4  986.50   24.58
  -2   2   4  946.52   23.60
  -2   2   4  967.84   23.87
  -2   2   4  943.42   23.90
  -2   2   4  929.97   24.41
   2  -2  -4  946.05   24.45
   2  -2  -4  944.28   23.73
  -2   2   4  968.48   23.56
  -2   2   4  964.11   23.60
  -2   2   4  991.12   24.60
  -1   2   4 2017.37   47.90
  -1   2   4 2048.99   49.16
  -1   2   4 1939.44   49.07
  -1   2   4 2004.80   47.64
   1  -2  -4 1955.62   49.09
  -1   2   4 1967.08   47.93
  -1   2   4 1986.13   47.95
  -1   2   4 1974.19   47.46
   1  -2  -4 1934.76   47.69
   0   2   4  477.05   12.20
   0   2   4  461.81   11.86
   0   2   4  473.91   11.60
   0   2   4  463.37   11.68
   0  -2  -4  452.05   11.74
   0   2   4  476.63   11.72
   0   2   4  447.41   12.11
   0   2   4  462.00   11.83
   0  -2  -4  458.00   12.14
   0  -2  -4  451.15   12.15
  -1  -2  -4   24.67    1.31
   1   2   4   24.65    1.32
   1   2   4   25.44    1.37
  -1  -2  -4   22.44    1.37
   1   2   4   26.01    1.30
   1   2   4   25.19    1.38
  -1  -2  -4   21.47    1.22
   1   2   4   25.39    1.33
   2   2   4   48.56    1.95
   2   2   4   50.00    1.91
   2   2   4   49.33    1.89
  -2  -2  -4   52.75    2.01
  -2  -2  -4   48.44    1.90
   2   2   4   49.20    1.93
  -2  -2  -4   50.02    1.96
  -3  -2  -4 1611.57   38.41
  -3  -2  -4 1525.92   38.36
   3   2   4 1521.41   37.25
  -3  -2  -4 1530.52   37.45
   3   2   4 1570.39   38.32
  -3  -2  -4 1541.60   37.29
   3   2   4 1518.37   38.37
  -4  -2  -4 1045.43   25.80
   4   2   4 1048.14   26.39
  -4  -2  -4 1081.11   26.45
  -4  -2  -4 1036.31   26.39
  -4  -2  -4 1052.09   25.61
   4   2   4 1027.02   25.68
   4   2   4 1038.12   25.63
  -5  -2  -4   12.31    1.13
   5   2   4   12.37    1.07
   5   2   4   10.49    1.02
  -5  -2  -4   12.71    1.13
  -5  -2  -4   14.36    1.21
  -5  -2  -4   13.85    1.14
  -5  -2  -4   11.93    1.04
  -6  -2  -4    0.24    0.68
  -6  -2  -4    0.24    0.60
   6   2   4    0.83    0.62
  -6  -2  -4    0.79    0.63
   6   2   4    0.05    0.64
  -6  -2  -4    1.94    0.76
  -6  -2  -4    0.44    0.54
   7   2   4    0.69    0.78
  -7  -2  -4    1.15    0.88
  -7  -2  -4    2.36    0.92
  -7  -2  -4    0.85    0.77
  -7  -2  -4    1.58    0.79
   7   2   4    1.54    0.92
  -7  -2  -4    1.76    0.89
  -8  -2  -4  186.76    5.73
  -8  -2  -4  184.87    6.00
  -8  -2  -4  180.40    6.09
  -8  -2  -4  185.85    6.10
   8   2   4  181.39    5.97
   8   2   4  179.66    5.91
  -9  -2  -4    0.69    1.09
   9   2   4    0.57    0.92
  -9  -2  -4   -0.86    0.94
  -9  -2  -4   -1.02    0.79
   9   2   4   -0.71    0.99
  -9  -2  -4    0.43    0.84
 -10  -2  -4  168.98    6.30
  10   2   4  176.45    6.27
 -10  -2  -4  187.62    6.57
 -11  -2  -4   41.53    2.97
 -11  -2  -4   41.17    3.13
  11   2   4   39.51    2.94
  12   2   4    4.68    1.68
 -12  -2  -4    1.34    1.30
 -13  -2  -4   -0.15    1.35
  13   2   4   -0.37    1.34
  14   2   4    0.10    1.60
 -14  -2  -4   -1.02    1.44
  15   2   4   -0.93    1.75
  11  -3  -4    6.80    2.33
  10  -3  -4    7.58    2.24
 -10   3   4    7.26    2.09
  -9   3   4    5.99    1.89
   9  -3  -4    2.88    1.76
  -8   3   4   52.16    3.55
   8  -3  -4   51.63    3.55
   8  -3  -4   44.89    3.39
  -7   3   4    1.15    1.19
   7  -3  -4    0.60    1.33
  -7   3   4   -1.07    1.25
  -6   3   4   11.80    1.73
   6  -3  -4   10.25    1.69
  -6   3   4   10.21    1.72
  -5   3   4    0.84    1.06
  -5   3   4    1.38    0.98
   5  -3  -4    0.77    0.93
  -5   3   4    1.07    1.10
   5  -3  -4    0.78    1.04
  -4   3   4   62.43    3.06
   4  -3  -4   60.30    2.99
  -4   3   4   60.59    3.02
  -4   3   4   56.11    2.80
   4  -3  -4   60.38    3.03
  -4   3   4   59.31    2.96
   3  -3  -4  131.57    4.76
  -3   3   4  137.86    4.69
   3  -3  -4  133.99    4.61
  -3   3   4  141.66    4.57
  -3   3   4  128.37    4.71
  -3   3   4  133.29    4.71
  -2   3   4 1749.97   42.41
   2  -3  -4 1733.36   42.25
  -2   3   4 1719.59   41.98
  -2   3   4 1736.28   43.47
  -2   3   4 1721.38   42.47
  -2   3   4 1754.07   42.13
   2  -3  -4 1730.07   43.52
   1  -3  -4  649.64   16.61
  -1   3   4  660.33   16.71
  -1   3   4  655.56   16.78
  -1   3   4  657.53   16.55
  -1   3   4  660.50   16.14
  -1   3   4  643.33   17.12
  -1   3   4  645.05   16.47
   1  -3  -4  650.32   17.21
  -1   3   4  683.44   17.29
   0   3   4  325.59    8.55
   0   3   4  291.41    8.19
   0   3   4  311.77    7.63
   0  -3  -4  299.17    8.44
   0   3   4  295.34    8.04
   0  -3  -4  302.95    8.47
   0   3   4  308.47    8.20
   0   3   4  285.38    8.34
   0  -3  -4  299.79    8.11
   0   3   4  303.32    8.09
   0  -3  -4  297.40    8.15
   1   3   4  170.17    4.93
  -1  -3  -4  173.81    4.99
  -1  -3  -4  171.68    5.19
   1   3   4  170.04    5.01
[truncated: 615,155 more chars]
