# Supplementary material for: Crystal structure and Hirshfeld surface analysis of a pyrrolo-thia­zine complex
Source: Acta Crystallogr E Crystallogr Commun. 2021 Jul 2;77(Pt 8):770–4. doi: 10.1107/S2056989021006642 (PMC8340966; doi:10.1107/S2056989021006642)
Supplement: Supplementary file 2 [file e-77-00770-Isup2.hkl]

data_I                                                                          
_shelx_title ' in6 in P-1'                                                      
_shelx_refln_list_code          4                                               
_shelx_F_calc_maximum      127.07                                               
_exptl_crystal_F_000       525.98                                               
_reflns_d_resolution_high  0.8255                                               
                                                                                
loop_                                                                           
 _space_group_symop_operation_xyz                                               
 'x, y, z'                                                                      
 '-x, -y, -z'                                                                   
                                                                                
_cell_length_a    10.6886                                                       
_cell_length_b    11.4878                                                       
_cell_length_c    11.8389                                                       
_cell_angle_alpha  76.007                                                       
_cell_angle_beta   65.584                                                       
_cell_angle_gamma  63.213                                                       
                                                                                
_shelx_F_squared_multiplier     1.000                                           
                                                                                
loop_                                                                           
 _refln_index_h                                                                 
 _refln_index_k                                                                 
 _refln_index_l                                                                 
 _refln_F_squared_calc                                                          
 _refln_F_squared_meas                                                          
 _refln_F_squared_sigma                                                         
 _refln_observed_status                                                         
   1   0   0        974.07        767.74        25.47 o                         
   2   0   0       3180.03       3399.25        27.56 o                         
   3   0   0          3.01          0.62         0.23 o                         
   4   0   0       4205.19       4305.75        36.79 o                         
   5   0   0        142.33        132.09         1.74 o                         
   6   0   0        351.46        329.58         3.77 o                         
   7   0   0          2.16          4.57         0.61 o                         
   8   0   0         34.85         32.28         1.50 o                         
   9   0   0        177.98        176.98         4.42 o                         
  10   0   0          2.76          1.16         1.45 o                         
 -10   1   0         16.70         18.20         1.86 o                         
  -9   1   0        134.74        129.41         3.84 o                         
  -8   1   0        170.97        167.27         3.59 o                         
  -7   1   0        617.87        584.60         6.87 o                         
  -6   1   0         60.21         53.29         1.47 o                         
  -5   1   0          1.96          1.99         0.40 o                         
  -4   1   0          0.05          0.67         0.31 o                         
  -3   1   0        815.83        683.43         6.24 o                         
  -2   1   0        818.60        627.54         5.33 o                         
  -1   1   0       3359.35       3159.84        25.60 o                         
   2   1   0        552.05        516.28         4.58 o                         
   3   1   0         93.90        124.15         1.23 o                         
   4   1   0          3.69          4.91         0.29 o                         
   5   1   0          9.39          6.41         0.41 o                         
   6   1   0        130.55        140.45         1.92 o                         
   7   1   0         60.60         52.91         1.48 o                         
   8   1   0         14.21         11.00         1.22 o                         
   9   1   0          3.68          0.43         0.84 o                         
  10   1   0          4.23          3.83         1.18 o                         
  11   1   0          5.17          3.20         1.27 o                         
 -10   2   0          0.36         -0.70         1.50 o                         
  -9   2   0         33.02         35.68         2.64 o                         
  -8   2   0         44.87         39.51         1.83 o                         
  -7   2   0        109.25        124.04         2.64 o                         
  -6   2   0         12.05         10.92         1.03 o                         
  -5   2   0          0.01          0.72         0.50 o                         
  -4   2   0          0.14         -0.18         0.35 o                         
  -3   2   0        172.99        205.37         2.16 o                         
  -2   2   0          0.73         -0.05         0.17 o                         
  -1   2   0        684.37        660.47         5.94 o                         
   0   2   0         97.99         68.26         0.68 o                         
   1   2   0          2.99          0.05         0.06 o                         
   2   2   0       1290.01       1359.45        15.73 o                         
   3   2   0         14.17         11.61         0.47 o                         
   4   2   0         11.70         17.16         0.42 o                         
   5   2   0        137.47        125.67         1.87 o                         
   6   2   0        722.30        761.03         8.82 o                         
   7   2   0         84.42         89.46         1.62 o                         
   8   2   0        145.29        137.77         2.80 o                         
   9   2   0          0.23          0.44         0.90 o                         
  10   2   0          7.16          6.43         1.00 o                         
  11   2   0         41.97         46.20         2.84 o                         
  -9   3   0          5.33          4.25         3.62 o                         
  -8   3   0         37.49         42.44         2.25 o                         
  -7   3   0        300.51        306.04         4.82 o                         
  -6   3   0         35.53         35.95         1.46 o                         
  -5   3   0        811.50        752.08         8.44 o                         
  -4   3   0         53.91         55.03         1.17 o                         
  -3   3   0         12.00          8.68         0.65 o                         
  -2   3   0        486.23        412.12         5.26 o                         
  -1   3   0       1530.09       1432.50        11.22 o                         
   0   3   0         27.98         28.73         0.62 o                         
   1   3   0       2936.82       3087.82        22.61 o                         
   2   3   0         21.32         18.25         0.42 o                         
   3   3   0         53.32         67.20         0.78 o                         
   4   3   0       8017.73       8331.27        76.49 o                         
   5   3   0        471.06        470.01         4.59 o                         
   6   3   0        272.00        238.87         2.63 o                         
   7   3   0         68.07         77.31         2.01 o                         
   8   3   0        488.97        486.38         6.87 o                         
   9   3   0          1.28          1.03         0.73 o                         
  10   3   0         97.46         97.35         3.75 o                         
  11   3   0         12.69         13.13         1.40 o                         
  -8   4   0         19.88         19.63         1.82 o                         
  -7   4   0          0.41          0.19         0.94 o                         
  -6   4   0        100.15         94.28         2.37 o                         
  -5   4   0         90.10         86.61         2.20 o                         
  -4   4   0        155.51        185.92         4.14 o                         
  -3   4   0          0.00          0.40         0.41 o                         
  -2   4   0         31.57         19.40         0.89 o                         
  -1   4   0          7.47          9.90         0.63 o                         
   0   4   0         50.16         44.29         0.72 o                         
   1   4   0          7.01         23.58         0.44 o                         
   2   4   0         31.29         13.88         0.37 o                         
   3   4   0         33.49         43.95         1.04 o                         
   4   4   0       3504.12       3633.15        33.53 o                         
   5   4   0       1221.46       1397.70        13.01 o                         
   6   4   0        119.88        106.70         1.50 o                         
   7   4   0         35.79         37.45         0.95 o                         
   8   4   0        221.11        215.50         3.16 o                         
   9   4   0        260.19        253.15         4.17 o                         
  10   4   0         68.66         74.70         2.08 o                         
  11   4   0          7.36          5.90         0.96 o                         
  -8   5   0         27.11         29.38         2.20 o                         
  -7   5   0         10.33          7.56         1.24 o                         
  -6   5   0         19.47         20.26         1.46 o                         
  -5   5   0        298.62        296.89         5.25 o                         
  -4   5   0       1887.25       1838.37        21.03 o                         
  -3   5   0       1154.20       1190.09        13.90 o                         
  -2   5   0         13.84         23.19         0.77 o                         
  -1   5   0        359.56        392.71         4.13 o                         
   0   5   0        793.22        869.60         7.43 o                         
   1   5   0       1519.96       1365.16        11.29 o                         
   2   5   0          1.56         12.84         0.40 o                         
   3   5   0       1271.30       1413.32        12.35 o                         
   4   5   0       1799.28       1927.16        19.25 o                         
   5   5   0         12.77         17.54         0.59 o                         
   6   5   0        418.04        430.76         4.58 o                         
   7   5   0        118.37        133.22         1.82 o                         
   8   5   0         71.07         63.24         1.39 o                         
   9   5   0         16.28         15.82         0.95 o                         
  10   5   0        301.84        295.59         4.74 o                         
  11   5   0          2.10          0.79         0.73 o                         
  -7   6   0         14.47         12.64         2.08 o                         
  -6   6   0          2.82          2.80         1.09 o                         
  -5   6   0         16.64         19.39         1.44 o                         
  -4   6   0         24.76         25.67         1.57 o                         
  -3   6   0       1999.71       1950.48        22.19 o                         
  -2   6   0          9.54          6.13         0.67 o                         
  -1   6   0         24.75         25.50         0.83 o                         
   0   6   0       1179.74       1283.72        11.52 o                         
   1   6   0        878.52        994.84         8.45 o                         
   2   6   0        483.17        521.74         6.32 o                         
   3   6   0       1713.95       1730.84        14.15 o                         
   4   6   0          4.35          4.60         0.54 o                         
   5   6   0        687.43        731.53         7.58 o                         
   6   6   0         21.15         17.98         0.53 o                         
   7   6   0         68.33         81.97         1.57 o                         
   8   6   0          2.97          4.12         0.49 o                         
   9   6   0        135.88        127.22         2.39 o                         
  10   6   0          0.25         -0.32         0.65 o                         
  11   6   0          1.26          1.62         0.72 o                         
  -6   7   0          2.60          1.94         1.12 o                         
  -5   7   0         23.18         25.01         1.66 o                         
  -4   7   0         23.58         23.83         1.55 o                         
  -3   7   0          2.94          3.85         0.88 o                         
  -2   7   0          0.15         -0.32         0.65 o                         
  -1   7   0        216.28        211.18         2.81 o                         
   0   7   0          5.69          4.92         0.47 o                         
   1   7   0        200.16        199.34         2.34 o                         
   2   7   0        148.63        155.28         1.76 o                         
   3   7   0        991.85        966.29         7.72 o                         
   4   7   0        112.24        129.54         1.46 o                         
   5   7   0        102.07        127.17         1.84 o                         
   6   7   0         31.50         38.19         0.76 o                         
   7   7   0         35.85         30.65         0.86 o                         
   8   7   0         38.74         44.36         1.06 o                         
   9   7   0         15.20         21.56         0.84 o                         
  10   7   0          2.35          3.91         0.87 o                         
  11   7   0         13.69         14.02         1.10 o                         
  -5   8   0         39.83         45.85         2.21 o                         
  -4   8   0         81.08         87.58         3.03 o                         
  -3   8   0          0.63         -0.46         0.92 o                         
  -2   8   0         83.38         82.40         1.92 o                         
  -1   8   0        378.74        370.76         4.76 o                         
   0   8   0        520.84        494.14         6.54 o                         
   1   8   0        312.79        328.91         3.58 o                         
   2   8   0         90.58         92.51         1.36 o                         
   3   8   0        762.06        785.62         7.21 o                         
   4   8   0        160.18        181.86         2.10 o                         
   5   8   0        339.29        328.46         3.10 o                         
   6   8   0          2.09          1.41         0.36 o                         
   7   8   0         12.81         10.42         0.54 o                         
   8   8   0        125.75        138.86         2.31 o                         
   9   8   0         75.38         74.75         1.86 o                         
  10   8   0         13.20         10.40         0.81 o                         
  11   8   0         11.32         10.99         1.03 o                         
  -4   9   0         41.99         41.26         2.23 o                         
  -3   9   0          0.11          0.06         1.00 o                         
  -2   9   0         50.11         44.98         1.71 o                         
  -1   9   0         15.61         14.26         0.97 o                         
   0   9   0         11.14         11.41         0.87 o                         
   1   9   0        393.77        369.13         4.31 o                         
   2   9   0         16.51         15.84         0.69 o                         
   3   9   0        134.45        118.65         1.72 o                         
   4   9   0        202.52        206.86         2.71 o                         
   5   9   0        440.63        433.86         4.62 o                         
   6   9   0          3.25          2.27         0.51 o                         
   7   9   0         18.96         25.84         0.83 o                         
   8   9   0         12.48         13.00         0.62 o                         
   9   9   0         27.05         31.86         1.54 o                         
  10   9   0          8.30         10.07         0.86 o                         
  11   9   0          3.63          1.47         0.75 o                         
  -3  10   0          9.78          7.36         2.41 o                         
  -2  10   0         13.86          9.68         1.53 o                         
  -1  10   0         15.55         16.73         1.26 o                         
   0  10   0         11.36         14.37         1.07 o                         
   1  10   0         95.62        102.31         2.32 o                         
   2  10   0        173.51        166.77         3.00 o                         
   3  10   0        350.69        347.78         4.91 o                         
   4  10   0          1.19          1.18         0.59 o                         
   5  10   0        247.06        243.09         3.26 o                         
   6  10   0        292.91        280.67         3.57 o                         
   7  10   0         67.14         75.11         1.43 o                         
   8  10   0          0.00          0.04         0.50 o                         
   9  10   0          0.65          1.54         0.55 o                         
  10  10   0          8.80          8.72         0.80 o                         
  -2  11   0         17.08         20.39         5.62 o                         
  -1  11   0         31.85         26.58         2.53 o                         
   0  11   0         68.23         75.81         3.82 o                         
   1  11   0          0.77          0.98         0.82 o                         
   2  11   0         10.80         11.73         1.16 o                         
   3  11   0         10.28         14.33         1.09 o                         
   4  11   0         65.00         62.09         1.74 o                         
   5  11   0         16.27         12.95         0.82 o                         
   6  11   0        208.78        207.83         2.99 o                         
   7  11   0        137.69        146.07         2.29 o                         
   8  11   0          0.21          0.39         0.50 o                         
   9  11   0         55.38         49.92         1.59 o                         
  10  11   0          4.48          2.22         0.77 o                         
   0  12   0         37.98         39.89         2.96 o                         
   1  12   0          2.91          1.50         1.17 o                         
   2  12   0          1.96          1.67         0.90 o                         
   3  12   0         16.14         10.70         1.14 o                         
   4  12   0         15.99         18.11         1.13 o                         
   5  12   0          0.61          0.31         0.69 o                         
   6  12   0         54.71         54.20         1.65 o                         
   7  12   0         30.47         30.78         1.14 o                         
   8  12   0          2.74          2.96         0.62 o                         
   9  12   0          8.74          9.01         0.82 o                         
   2  13   0          0.34         -0.44         1.16 o                         
   3  13   0         38.36         32.03         1.70 o                         
   4  13   0         43.13         50.77         2.35 o                         
   5  13   0         39.21         38.26         1.56 o                         
   6  13   0         16.95         19.95         1.22 o                         
   7  13   0         26.09         25.74         1.28 o                         
  -6 -13   1        102.95        107.76         3.24 o                         
  -5 -13   1          4.88          2.26         0.92 o                         
  -4 -13   1         26.44         26.72         1.39 o                         
  -3 -13   1         19.71         19.61         1.76 o                         
  -8 -12   1          6.40          5.29         0.70 o                         
  -7 -12   1          8.06          9.84         0.82 o                         
  -6 -12   1         19.16         22.03         1.31 o                         
  -5 -12   1         16.33         20.25         1.13 o                         
  -4 -12   1          3.00          1.63         0.75 o                         
  -3 -12   1          1.46          3.26         0.82 o                         
  -2 -12   1          0.32          0.54         0.81 o                         
  -1 -12   1          6.80          5.23         1.08 o                         
   0 -12   1         22.97         26.40         2.05 o                         
  -9 -11   1         21.04         26.10         0.96 o                         
  -8 -11   1          4.11          3.80         0.77 o                         
  -7 -11   1         34.77         35.75         1.19 o                         
  -6 -11   1        225.01        219.03         5.64 o                         
  -5 -11   1          1.29          0.14         0.80 o                         
  -4 -11   1          6.55          4.58         0.75 o                         
  -3 -11   1         50.16         48.14         1.62 o                         
  -2 -11   1        144.16        143.99         2.87 o                         
  -1 -11   1          9.19          7.86         1.09 o                         
   0 -11   1         76.36         67.25         2.35 o                         
   1 -11   1         27.09         22.61         2.58 o                         
   2 -11   1         14.44         20.50         2.43 o                         
 -10 -10   1          0.18          0.16         1.01 o                         
  -9 -10   1        137.59        135.93         2.52 o                         
  -8 -10   1          0.00         -0.24         0.48 o                         
  -7 -10   1         17.49         23.45         0.75 o                         
  -6 -10   1        134.71        126.18         1.97 o                         
  -5 -10   1        295.74        291.04         4.08 o                         
  -4 -10   1          2.34          1.94         0.64 o                         
  -3 -10   1        281.34        280.53         4.17 o                         
  -2 -10   1        140.11        144.95         2.89 o                         
  -1 -10   1          2.06          2.46         0.73 o                         
   0 -10   1          0.41          0.52         0.80 o                         
   1 -10   1          2.05          1.54         0.91 o                         
   2 -10   1         90.37         90.57         3.11 o                         
   3 -10   1          0.37          0.51         1.74 o                         
 -10  -9   1         28.04         29.07         1.27 o                         
  -9  -9   1         13.78         14.80         0.67 o                         
  -8  -9   1         20.98         17.84         0.65 o                         
  -7  -9   1          1.79          3.17         0.40 o                         
  -6  -9   1         36.12         39.71         0.88 o                         
  -5  -9   1         57.52         66.34         1.22 o                         
  -4  -9   1         14.16         14.28         0.73 o                         
  -3  -9   1          1.61          0.97         0.50 o                         
  -2  -9   1        339.28        321.79         4.16 o                         
  -1  -9   1          2.47          1.70         0.59 o                         
   0  -9   1        344.51        344.90         4.54 o                         
   1  -9   1          0.03         -0.35         0.70 o                         
   2  -9   1        197.27        207.33         3.66 o                         
   3  -9   1          1.66          0.57         0.95 o                         
   4  -9   1         56.37         56.69         3.25 o                         
   5  -9   1          0.50         -0.10         1.76 o                         
 -11  -8   1         38.91         40.42         1.80 o                         
 -10  -8   1         79.03         82.12         1.78 o                         
  -9  -8   1          0.35         -0.26         0.52 o                         
  -8  -8   1          9.34         11.22         0.57 o                         
  -7  -8   1        383.83        379.82         4.20 o                         
  -6  -8   1         10.89          6.38         0.35 o                         
  -5  -8   1        169.18        160.15         1.81 o                         
  -4  -8   1        189.58        185.16         2.66 o                         
  -3  -8   1        276.42        290.16         4.06 o                         
  -2  -8   1       1344.14       1400.59        14.22 o                         
  -1  -8   1        570.29        558.93         5.77 o                         
   0  -8   1          5.89          3.41         0.54 o                         
   1  -8   1        107.81         97.86         1.86 o                         
   2  -8   1        533.53        537.21         6.53 o                         
   3  -8   1          6.86          8.55         1.16 o                         
   4  -8   1        358.63        373.92         6.53 o                         
   5  -8   1          0.00          2.39         1.23 o                         
   6  -8   1         12.98         19.47         1.76 o                         
 -11  -7   1         71.89         63.52         1.79 o                         
 -10  -7   1        123.09        138.92         2.58 o                         
  -9  -7   1         42.24         39.86         1.18 o                         
  -8  -7   1        147.65        140.64         2.38 o                         
  -7  -7   1        151.62        164.01         2.16 o                         
  -6  -7   1         55.49         50.39         0.78 o                         
  -5  -7   1        478.80        437.94         4.06 o                         
  -4  -7   1         66.07         80.36         1.09 o                         
  -3  -7   1        278.71        306.10         3.08 o                         
  -2  -7   1         63.17         44.59         1.60 o                         
  -1  -7   1        323.85        360.43         3.71 o                         
   0  -7   1         85.20         88.28         1.97 o                         
   1  -7   1        114.75        124.72         2.19 o                         
   2  -7   1         81.13         73.08         1.73 o                         
   3  -7   1          0.19         -0.35         0.70 o                         
   4  -7   1          9.45          4.68         1.07 o                         
   5  -7   1         10.58         15.87         1.43 o                         
   6  -7   1          5.10          6.52         1.27 o                         
 -11  -6   1          6.44          2.93         0.76 o                         
 -10  -6   1         38.71         39.70         1.43 o                         
  -9  -6   1         12.06          9.03         1.05 o                         
  -8  -6   1         12.40         11.74         0.60 o                         
  -7  -6   1        583.55        557.07         6.10 o                         
  -6  -6   1          2.29          5.51         0.32 o                         
  -5  -6   1        728.93        727.71         7.50 o                         
  -4  -6   1          2.00          0.84         0.22 o                         
  -3  -6   1         34.78         39.61         0.69 o                         
  -2  -6   1         32.62         28.30         0.56 o                         
  -1  -6   1        780.09        778.05         7.13 o                         
   0  -6   1         17.79         13.83         0.68 o                         
   1  -6   1         45.73         75.65         1.43 o                         
   2  -6   1          8.72         13.51         0.78 o                         
   3  -6   1        322.10        320.57         4.72 o                         
   4  -6   1        540.00        516.01         7.87 o                         
   5  -6   1         15.61         13.59         1.32 o                         
   6  -6   1        139.26        131.63         3.43 o                         
   7  -6   1          4.69          2.50         1.20 o                         
 -11  -5   1          1.66          0.77         0.74 o                         
 -10  -5   1         19.61         20.05         1.32 o                         
  -9  -5   1        149.41        138.08         2.60 o                         
  -8  -5   1        119.21        127.02         2.18 o                         
  -7  -5   1         41.10         41.22         1.03 o                         
  -6  -5   1        596.17        588.71         5.71 o                         
  -5  -5   1        772.11        805.54        10.27 o                         
  -4  -5   1          0.02          0.53         0.35 o                         
  -3  -5   1       1076.90        990.38         9.28 o                         
  -2  -5   1         40.73         27.90         0.47 o                         
  -1  -5   1          4.14          4.98         0.43 o                         
   0  -5   1          8.17          2.04         0.32 o                         
   1  -5   1        139.25        125.04         1.79 o                         
   2  -5   1        519.27        561.70         6.93 o                         
   3  -5   1        671.38        667.84         7.58 o                         
   4  -5   1        428.34        405.50         5.69 o                         
   5  -5   1         40.55         34.82         2.40 o                         
   6  -5   1        104.16        102.09         2.85 o                         
   7  -5   1         95.20         98.06         2.92 o                         
   8  -5   1         40.22         45.92         2.59 o                         
 -11  -4   1          0.18         -0.38         0.76 o                         
 -10  -4   1         37.75         34.64         1.50 o                         
  -9  -4   1         18.75         21.17         1.11 o                         
  -8  -4   1        172.75        173.34         3.13 o                         
  -7  -4   1         62.61         72.81         1.29 o                         
  -6  -4   1       1459.17       1436.50        16.55 o                         
  -5  -4   1        216.87        247.01         2.54 o                         
  -4  -4   1        581.72        682.28        18.36 o                         
  -3  -4   1        138.92        152.73         3.84 o                         
  -2  -4   1        639.63        616.15         5.47 o                         
  -1  -4   1        268.96        287.92         2.76 o                         
   0  -4   1       1669.49       1761.31        15.33 o                         
   1  -4   1        197.51        217.24         2.53 o                         
   2  -4   1        236.10        232.45         2.78 o                         
   3  -4   1       1531.82       1560.21        17.66 o                         
   4  -4   1          2.03          1.62         0.58 o                         
   5  -4   1         13.16          9.98         0.98 o                         
   6  -4   1        269.35        259.68         4.77 o                         
   7  -4   1          1.05          1.01         0.94 o                         
   8  -4   1         20.24         15.60         1.86 o                         
   9  -4   1          0.24         -0.59         1.18 o                         
 -11  -3   1          5.27          2.31         1.12 o                         
 -10  -3   1         25.59         25.03         1.36 o                         
  -9  -3   1         83.00         76.72         2.05 o                         
  -8  -3   1        134.50        131.63         2.36 o                         
  -7  -3   1         11.40          6.95         0.57 o                         
  -6  -3   1       1358.45       1341.26        12.56 o                         
  -5  -3   1       2224.62       2524.32        23.20 o                         
  -4  -3   1         44.62         72.71         0.89 o                         
  -3  -3   1       6123.92       6081.92       146.72 o                         
  -2  -3   1       4788.44       5629.47       101.44 o                         
  -1  -3   1      13574.85      13489.73       104.29 o                         
   0  -3   1       2838.05       2991.23        21.84 o                         
   1  -3   1        196.25        238.09         2.61 o                         
   2  -3   1         25.34         12.19         0.50 o                         
   3  -3   1       2657.73       2603.06        26.11 o                         
   4  -3   1         14.49         14.18         1.12 o                         
   5  -3   1         56.68         52.28         1.44 o                         
   6  -3   1        511.54        489.73         6.62 o                         
   7  -3   1         36.85         39.41         1.66 o                         
   8  -3   1         69.07         63.55         3.86 o                         
   9  -3   1          1.20          1.76         1.26 o                         
 -11  -2   1          2.59          5.15         1.26 o                         
 -10  -2   1         89.93         92.46         3.72 o                         
  -9  -2   1         49.52         46.74         1.71 o                         
  -8  -2   1         63.03         60.46         1.82 o                         
  -7  -2   1        119.40        105.80         1.71 o                         
  -6  -2   1        143.95        124.79         1.64 o                         
  -5  -2   1         44.21         56.04         0.83 o                         
  -4  -2   1        359.56        288.54         2.75 o                         
  -3  -2   1        603.38        618.22         5.90 o                         
  -2  -2   1         15.44         26.37         1.57 o                         
  -1  -2   1       1625.06       1691.32        17.61 o                         
   0  -2   1       3219.20       3389.34        29.19 o                         
   1  -2   1       5355.57       5737.10        46.44 o                         
   2  -2   1        319.54        267.42         2.71 o                         
   3  -2   1         53.15         68.33         1.17 o                         
   4  -2   1        386.86        396.76         4.30 o                         
   5  -2   1       1246.64       1190.67        12.56 o                         
   6  -2   1         82.05         75.54         1.73 o                         
   7  -2   1        112.96        103.33         2.39 o                         
   8  -2   1          1.32          0.40         0.81 o                         
   9  -2   1          4.83          3.93         1.58 o                         
  10  -2   1          0.14         -0.70         1.39 o                         
 -10  -1   1         25.19         23.77         1.74 o                         
  -9  -1   1         13.45         11.56         1.11 o                         
  -8  -1   1         17.44         14.67         1.07 o                         
  -7  -1   1        140.76        131.71         2.05 o                         
  -6  -1   1         55.96         53.64         1.26 o                         
  -5  -1   1        877.30        966.04         9.27 o                         
  -4  -1   1          1.58          0.39         0.18 o                         
  -3  -1   1       2004.05       2059.85        17.76 o                         
  -2  -1   1       7645.42       7595.08        59.63 o                         
  -1  -1   1         59.99         77.88         1.85 o                         
   0  -1   1       1067.37       1079.03        12.28 o                         
   1  -1   1          2.49          6.10         0.23 o                         
   2  -1   1       1462.91       1384.65        11.38 o                         
   3  -1   1        134.40        107.28         1.58 o                         
   4  -1   1          1.22          0.82         0.33 o                         
   5  -1   1        209.14        216.94         2.72 o                         
   6  -1   1         26.00         21.12         0.92 o                         
   7  -1   1        248.00        252.26         3.59 o                         
   8  -1   1          2.30          2.25         0.83 o                         
   9  -1   1         24.21         26.11         1.85 o                         
  10  -1   1          0.07         -0.15         1.35 o                         
 -10   0   1          7.32         10.69         2.28 o                         
  -9   0   1          1.32          1.63         1.06 o                         
  -8   0   1        240.60        243.61         4.41 o                         
  -7   0   1        413.87        409.45         5.50 o                         
  -6   0   1          4.95          4.38         0.48 o                         
  -5   0   1        634.93        650.04         6.54 o                         
  -4   0   1        987.26        905.55         8.71 o                         
  -3   0   1        120.91         87.83         1.35 o                         
  -2   0   1       2689.53       2798.78        23.87 o                         
  -1   0   1       5094.62       5360.35        41.61 o                         
   1   0   1      11260.70       9349.03       261.20 o                         
   2   0   1          2.70          0.96         0.32 o                         
   3   0   1       4534.00       4799.83        41.03 o                         
   4   0   1       2281.66       2387.13        22.09 o                         
   5   0   1         79.40        101.02         1.61 o                         
   6   0   1         45.61         54.97         1.19 o                         
   7   0   1       1720.52       1750.15        21.36 o                         
   8   0   1        195.23        203.42         3.12 o                         
   9   0   1         59.64         52.46         2.96 o                         
  10   0   1         13.28          9.94         1.49 o                         
  11   0   1         43.54         51.90         5.83 o                         
 -10   1   1         13.20         13.83         1.72 o                         
  -9   1   1        115.56        117.03         3.65 o                         
  -8   1   1         67.79         62.06         2.53 o                         
  -7   1   1          8.72          8.67         0.75 o                         
  -6   1   1         61.90         61.93         1.94 o                         
  -5   1   1        112.93        133.50         1.95 o                         
  -4   1   1         22.00         21.90         0.70 o                         
  -3   1   1       1135.93       1121.26        10.66 o                         
  -2   1   1        197.28        150.07         1.65 o                         
  -1   1   1      10050.05      10750.81        82.67 o                         
   0   1   1       7021.74       6213.42        44.08 o                         
   1   1   1       1596.45       1199.32        63.04 o                         
   2   1   1        359.46        432.68         3.65 o                         
   3   1   1        260.04        253.12         2.29 o                         
   4   1   1       2882.18       2873.15        26.39 o                         
   5   1   1          0.08         -0.17         0.34 o                         
   6   1   1         46.61         40.40         0.95 o                         
   7   1   1        280.36        289.69         4.59 o                         
   8   1   1         13.27         11.13         0.90 o                         
   9   1   1        152.32        142.75         4.55 o                         
  10   1   1          0.24         -0.50         1.00 o                         
  11   1   1          1.10          2.86         1.36 o                         
  -9   2   1        111.07        118.41         5.60 o                         
  -8   2   1          5.73          5.89         1.37 o                         
  -7   2   1        278.21        265.57         4.24 o                         
  -6   2   1        317.27        322.75         3.95 o                         
  -5   2   1       1216.02       1248.83        12.16 o                         
  -4   2   1          0.03          2.40         0.42 o                         
  -3   2   1       1256.93       1326.96        12.64 o                         
  -2   2   1        252.86        206.06         2.21 o                         
  -1   2   1         36.46         43.19         0.81 o                         
   0   2   1        221.57        378.02         2.85 o                         
   1   2   1       1365.93       1127.11         8.76 o                         
   2   2   1       4620.44       4745.43        43.98 o                         
   3   2   1        184.21        159.57         1.70 o                         
   4   2   1        496.33        676.78         6.43 o                         
   5   2   1        707.14        714.41         6.92 o                         
   6   2   1         45.44         35.36         0.85 o                         
   7   2   1        970.01        924.42        11.11 o                         
   8   2   1         53.50         46.26         1.18 o                         
   9   2   1        196.56        188.01         4.11 o                         
  10   2   1          9.84         11.05         1.31 o                         
  11   2   1          2.35          1.48         1.09 o                         
  -9   3   1         46.78         51.85         3.35 o                         
  -8   3   1          6.55          5.05         1.56 o                         
  -7   3   1          6.28          6.74         1.00 o                         
  -6   3   1        133.63        128.75         2.46 o                         
  -5   3   1        205.43        175.13         2.57 o                         
  -4   3   1        224.46        237.05         3.25 o                         
  -3   3   1        479.83        482.86         6.42 o                         
  -2   3   1          5.05          0.59         0.66 o                         
  -1   3   1       2316.66       2516.06        21.79 o                         
   0   3   1       2077.71       2305.63        16.25 o                         
   1   3   1         18.42         14.49         0.33 o                         
   2   3   1       3717.99       3945.02        31.93 o                         
   3   3   1       4026.10       4076.63        37.60 o                         
   4   3   1        398.06        477.34         4.31 o                         
   5   3   1          2.20         10.33         0.35 o                         
   6   3   1         68.22         63.50         1.14 o                         
   7   3   1        149.90        156.36         2.41 o                         
   8   3   1        253.18        248.84         3.29 o                         
   9   3   1        171.18        186.44         3.48 o                         
  10   3   1          8.99         10.00         1.03 o                         
  11   3   1         43.80         51.30         2.31 o                         
  -8   4   1         13.28         15.60         2.13 o                         
  -7   4   1          6.93         11.75         1.47 o                         
  -6   4   1         19.65         16.73         1.47 o                         
  -5   4   1         68.76         68.07         1.80 o                         
  -4   4   1         72.41         69.47         1.51 o                         
  -3   4   1        286.06        288.13         4.11 o                         
  -2   4   1        212.37        237.45         3.11 o                         
  -1   4   1         65.86         50.61         1.02 o                         
   0   4   1        613.96        654.71         5.83 o                         
   1   4   1          2.28          1.14         0.34 o                         
   2   4   1       2655.14       2650.24        22.64 o                         
   3   4   1       1749.76       1914.08        17.68 o                         
   4   4   1        819.75        948.48         8.89 o                         
   5   4   1         76.37         91.39         1.17 o                         
   6   4   1         32.41         31.83         0.72 o                         
   7   4   1         14.73         16.91         0.66 o                         
   8   4   1         73.41         69.56         1.47 o                         
   9   4   1        324.87        314.32         4.94 o                         
  10   4   1         52.46         52.62         2.20 o                         
  11   4   1         29.27         25.56         1.43 o                         
  12   4   1          9.02          8.14         1.33 o                         
  -8   5   1          1.85          4.55         1.95 o                         
  -7   5   1         32.63         42.53         2.32 o                         
  -6   5   1         48.64         49.48         2.91 o                         
  -5   5   1        161.80        153.43         3.07 o                         
  -4   5   1         30.09         30.51         1.24 o                         
  -3   5   1       1486.19       1429.99        23.02 o                         
  -2   5   1         24.95         17.99         1.05 o                         
  -1   5   1        994.80        995.60         9.74 o                         
   0   5   1        190.82        163.63         1.81 o                         
   1   5   1         60.83         57.85         0.87 o                         
   2   5   1       1816.28       1826.06        14.18 o                         
   3   5   1       1531.05       1673.00        15.47 o                         
   4   5   1       1494.33       1541.33        14.34 o                         
   5   5   1        295.80        320.28         3.85 o                         
   6   5   1        839.59        837.21         8.62 o                         
   7   5   1        131.19        131.55         1.90 o                         
   8   5   1        772.29        705.73        10.51 o                         
   9   5   1          0.10         -0.30         0.60 o                         
  10   5   1          0.47          2.68         0.83 o                         
  11   5   1         59.07         57.34         1.92 o                         
  12   5   1          0.02         -0.38         0.76 o                         
  -7   6   1         10.69         11.95         1.69 o                         
  -6   6   1         40.98         36.81         1.95 o                         
  -5   6   1        183.47        168.08         3.76 o                         
  -4   6   1        571.87        563.76         7.57 o                         
  -3   6   1          1.82          3.27         0.78 o                         
  -2   6   1        442.41        461.55         5.17 o                         
  -1   6   1          8.29          6.03         0.62 o                         
   0   6   1        885.52        978.79         8.96 o                         
   1   6   1       1404.18       1323.12        11.08 o                         
   2   6   1         24.02         24.15         0.66 o                         
   3   6   1        806.56        930.69         7.83 o                         
   4   6   1       1019.64       1136.09        10.01 o                         
   5   6   1        259.02        278.46         3.21 o                         
   6   6   1        103.64        120.22         1.80 o                         
   7   6   1        591.30        599.76         7.69 o                         
   8   6   1         58.13         61.31         1.37 o                         
   9   6   1         29.64         26.80         1.13 o                         
  10   6   1         99.76        105.02         2.94 o                         
  11   6   1          9.16         10.34         0.99 o                         
  12   6   1          2.44          2.25         0.83 o                         
  -6   7   1         17.17         19.81         1.69 o                         
  -5   7   1          5.76          9.69         1.32 o                         
  -4   7   1          8.07          5.58         1.46 o                         
  -3   7   1         21.14         17.43         1.21 o                         
  -2   7   1         30.98         39.60         1.21 o                         
  -1   7   1          0.06         -0.19         0.40 o                         
   0   7   1        230.37        226.47         2.66 o                         
   1   7   1         14.23          6.69         0.42 o                         
   2   7   1        516.47        535.76         4.58 o                         
   3   7   1        119.09         99.64         1.47 o                         
   4   7   1        348.85        364.85         3.17 o                         
   5   7   1        175.59        176.27         2.11 o                         
   6   7   1         57.76         57.15         1.17 o                         
   7   7   1        194.28        178.84         2.52 o                         
   8   7   1         38.67         38.33         1.75 o                         
   9   7   1         81.67         77.55         1.77 o                         
  10   7   1         46.63         46.17         1.49 o                         
  11   7   1          0.09          1.89         0.71 o                         
  12   7   1          6.98          6.25         0.95 o                         
  -5   8   1          5.36          3.35         1.38 o                         
  -4   8   1         62.17         62.32         2.44 o                         
  -3   8   1          1.70          0.24         1.21 o                         
  -2   8   1         89.71         99.70         2.08 o                         
  -1   8   1         90.54         81.20         1.66 o                         
   0   8   1         92.79         94.39         1.60 o                         
   1   8   1        126.35        133.89         1.80 o                         
   2   8   1         10.45          9.80         0.50 o                         
   3   8   1        513.70        512.04         4.69 o                         
   4   8   1         51.77         47.52         0.96 o                         
   5   8   1         19.96         26.37         0.83 o                         
   6   8   1        102.17         97.34         1.52 o                         
   7   8   1        424.83        425.19         5.18 o                         
   8   8   1         14.05         19.19         1.05 o                         
   9   8   1        132.73        120.35         2.62 o                         
  10   8   1        118.54        116.16         2.71 o                         
  11   8   1         49.12         45.27         1.55 o                         
  -4   9   1          6.01          7.32         1.37 o                         
  -3   9   1         45.80         45.32         2.08 o                         
  -2   9   1         59.38         64.43         2.34 o                         
  -1   9   1        122.65        110.82         2.22 o                         
   0   9   1        918.45        885.12         9.82 o                         
   1   9   1          0.78          0.62         0.51 o                         
   2   9   1         25.78         27.28         1.08 o                         
   3   9   1         45.38         42.88         0.97 o                         
   4   9   1          0.60          1.33         0.36 o                         
   5   9   1         16.02         16.71         0.70 o                         
   6   9   1        241.24        231.91         3.03 o                         
   7   9   1          0.89          0.83         0.47 o                         
   8   9   1         11.18          5.42         0.70 o                         
   9   9   1          0.15         -0.19         0.59 o                         
  10   9   1         88.57         92.28         3.36 o                         
  11   9   1          1.11         -0.27         0.90 o                         
  -3  10   1         39.34         47.15         2.60 o                         
  -2  10   1        213.39        225.18         5.43 o                         
  -1  10   1         17.98         19.24         1.68 o                         
   0  10   1        107.36        108.56         2.42 o                         
   1  10   1        221.20        215.07         3.54 o                         
   2  10   1        256.44        263.19         4.07 o                         
   3  10   1        318.25        292.57         3.92 o                         
   4  10   1          4.50          3.13         0.69 o                         
   5  10   1         69.21         66.48         1.72 o                         
   6  10   1        133.13        139.17         2.22 o                         
   7  10   1         50.65         45.26         1.15 o                         
   8  10   1         17.51         21.67         0.97 o                         
   9  10   1         34.76         36.95         1.50 o                         
  10  10   1          0.09         -0.38         0.76 o                         
  11  10   1         12.91         15.06         1.10 o                         
  -2  11   1          1.63          2.55         1.45 o                         
  -1  11   1          4.93          6.46         1.78 o                         
   0  11   1        114.99        107.05         3.49 o                         
   1  11   1          0.05          1.41         0.84 o                         
   2  11   1         14.61         15.21         1.18 o                         
   3  11   1         21.50         20.56         1.38 o                         
   4  11   1          1.60          1.25         0.65 o                         
   5  11   1        127.91        137.39         2.36 o                         
   6  11   1         51.47         41.36         1.31 o                         
   7  11   1        117.32        129.56         2.34 o                         
   8  11   1          6.13          5.49         0.62 o                         
   9  11   1          1.20          0.35         0.64 o                         
  10  11   1          2.85          4.21         0.85 o                         
   0  12   1          0.07          0.15         1.44 o                         
   1  12   1         20.68         22.99         1.89 o                         
   2  12   1         15.54         13.91         1.55 o                         
   3  12   1          1.53          1.98         0.87 o                         
   4  12   1         76.21         79.17         2.09 o                         
   5  12   1          2.02          1.54         0.66 o                         
   6  12   1         17.25         17.76         0.97 o                         
   7  12   1          3.70          3.23         0.81 o                         
   8  12   1          2.26          2.06         0.65 o                         
   9  12   1         22.09         27.20         1.07 o                         
   2  13   1        148.50        156.42         5.10 o                         
   3  13   1          2.36          2.17         1.20 o                         
   4  13   1         51.24         55.05         2.17 o                         
   5  13   1          2.56          5.37         0.97 o                         
   6  13   1         38.23         35.80         1.36 o                         
   7  13   1         90.06        103.22         2.30 o                         
   8  13   1         48.49         40.85         1.52 o                         
  -7 -12   2         58.49         61.59         2.08 o                         
  -6 -12   2          0.77          0.49         0.68 o                         
  -5 -12   2          0.24         -0.25         0.67 o                         
  -4 -12   2         85.39         91.59         2.23 o                         
  -3 -12   2          2.35          2.34         0.83 o                         
  -2 -12   2         13.46         16.02         1.88 o                         
  -1 -12   2          2.19          1.35         0.98 o                         
   0 -12   2         57.28         63.50         2.41 o                         
  -8 -11   2         54.27         49.58         1.89 o                         
  -7 -11   2         67.30         62.13         1.43 o                         
  -6 -11   2         71.32         70.94         1.67 o                         
  -5 -11   2         19.95         17.06         0.98 o                         
  -4 -11   2        129.23        132.05         2.56 o                         
  -3 -11   2         28.19         25.00         1.21 o                         
  -2 -11   2          2.74          2.67         0.79 o                         
  -1 -11   2          1.95          3.30         0.90 o                         
   0 -11   2          0.06          0.89         0.91 o                         
   1 -11   2        127.69        133.96         4.23 o                         
   2 -11   2          3.19          3.08         2.92 o                         
  -9 -10   2          5.69          7.90         2.78 o                         
  -8 -10   2          8.70          8.00         0.94 o                         
  -7 -10   2         36.46         43.00         0.94 o                         
  -6 -10   2         41.56         44.00         1.21 o                         
  -5 -10   2          0.44         -0.27         0.53 o                         
  -4 -10   2         15.75         16.41         0.92 o                         
  -3 -10   2          5.27          5.35         0.74 o                         
  -2 -10   2        508.98        498.80         6.65 o                         
  -1 -10   2          3.60          2.33         0.78 o                         
   0 -10   2         57.59         61.98         2.15 o                         
   1 -10   2          5.75          4.11         1.01 o                         
   2 -10   2         32.76         33.38         2.05 o                         
   3 -10   2          8.59          7.57         1.43 o                         
 -10  -9   2          0.90          0.95         1.03 o                         
  -8  -9   2         16.36         12.66         2.67 o                         
  -7  -9   2          1.18          1.92         0.41 o                         
  -6  -9   2         83.72         72.38         1.69 o                         
  -5  -9   2         15.55         15.39         0.79 o                         
  -4  -9   2         47.25         43.51         1.14 o                         
  -3  -9   2        254.86        266.31         3.50 o                         
  -2  -9   2        118.44        110.90         2.27 o                         
  -1  -9   2          6.06          2.95         0.72 o                         
   0  -9   2         50.14         44.92         1.63 o                         
   1  -9   2         29.17         26.51         1.27 o                         
   2  -9   2          2.91          2.60         0.84 o                         
   3  -9   2         45.18         47.95         2.06 o                         
   4  -9   2         58.10         50.45         2.68 o                         
   5  -9   2         63.51         62.99         3.05 o                         
 -10  -8   2         20.46         15.77         0.79 o                         
  -9  -8   2        118.77        107.94         2.15 o                         
  -8  -8   2          0.31          1.41         1.88 o                         
  -7  -8   2         39.44         29.72         3.33 o                         
  -6  -8   2        212.38        195.77         2.90 o                         
  -5  -8   2          2.82          2.40         0.33 o                         
  -4  -8   2        239.55        233.84         2.67 o                         
  -3  -8   2        517.16        494.87         5.60 o                         
  -2  -8   2        150.87        148.82         2.24 o                         
  -1  -8   2        126.90        127.33         1.81 o                         
   0  -8   2        772.55        729.59         7.08 o                         
   1  -8   2         29.78         35.69         1.16 o                         
   2  -8   2          3.89          2.22         0.73 o                         
   3  -8   2          0.13          1.40         0.85 o                         
   4  -8   2        134.36        127.77         3.34 o                         
   5  -8   2        202.83        211.97         4.66 o                         
   6  -8   2         49.17         66.49         3.20 o                         
 -10  -7   2         10.41         12.41         0.85 o                         
  -9  -7   2        131.52        141.80         2.37 o                         
  -8  -7   2         26.20         25.69         0.69 o                         
  -7  -7   2        399.75        367.06        12.50 o                         
  -6  -7   2         11.01          7.46         2.01 o                         
  -5  -7   2          1.43          1.82         0.27 o                         
  -4  -7   2        130.49        127.89         1.57 o                         
  -3  -7   2       2446.43       2517.00        23.25 o                         
  -2  -7   2        860.19        855.41         7.81 o                         
  -1  -7   2        410.02        409.13         4.12 o                         
   0  -7   2         37.97         41.20         1.02 o                         
   1  -7   2         37.50         29.87         0.92 o                         
   2  -7   2         59.39         65.35         1.64 o                         
   3  -7   2         45.31         46.08         1.70 o                         
   4  -7   2         22.80         21.06         1.68 o                         
   5  -7   2          7.39          5.18         1.46 o                         
   6  -7   2         29.26         31.92         1.91 o                         
   7  -7   2          1.74         -0.35         1.13 o                         
 -10  -6   2         37.86         48.18         1.54 o                         
  -9  -6   2        109.05        111.47         2.15 o                         
  -8  -6   2          0.26          0.02         0.37 o                         
  -7  -6   2        169.93        167.68         1.91 o                         
  -6  -6   2          2.42          0.69         1.48 o                         
  -5  -6   2         24.97         34.38         2.94 o                         
  -4  -6   2         34.77         24.14         0.84 o                         
  -3  -6   2        829.48        907.00         8.02 o                         
  -2  -6   2        201.15        203.77         2.12 o                         
  -1  -6   2        224.64        196.07         2.54 o                         
   0  -6   2        926.72        959.44         8.77 o                         
   1  -6   2          4.51          5.15         0.51 o                         
   2  -6   2        314.27        283.62         3.77 o                         
   3  -6   2          0.07         -0.30         0.60 o                         
   4  -6   2        185.04        191.90         3.43 o                         
   5  -6   2         11.59         10.46         1.20 o                         
   6  -6   2          7.66          7.16         1.19 o                         
   7  -6   2         71.40         67.66         3.09 o                         
 -10  -5   2         52.68         51.59         1.66 o                         
  -9  -5   2         34.37         33.30         1.26 o                         
  -8  -5   2          1.19          0.88         0.53 o                         
  -7  -5   2        126.36        112.03         1.74 o                         
  -6  -5   2         80.43         91.34         1.20 o                         
  -5  -5   2         93.73         63.19         3.79 o                         
  -4  -5   2          3.28          1.33         1.08 o                         
  -3  -5   2         51.25         45.02         0.80 o                         
  -2  -5   2        246.16        221.77         2.52 o                         
  -1  -5   2        500.33        517.20         5.15 o                         
   0  -5   2        125.97        143.30         1.73 o                         
   1  -5   2       1829.02       1835.38        17.27 o                         
   2  -5   2        297.73        267.12         3.48 o                         
   3  -5   2        139.32        143.06         2.77 o                         
   4  -5   2        605.30        530.45         7.00 o                         
   5  -5   2         24.91         23.79         1.50 o                         
   6  -5   2         62.65         59.05         2.21 o                         
   7  -5   2          1.16          2.83         1.10 o                         
   8  -5   2        123.29        137.61         4.25 o                         
 -10  -4   2         26.43         26.65         1.44 o                         
  -9  -4   2          2.70          3.42         0.72 o                         
  -8  -4   2        284.16        271.38         3.76 o                         
  -7  -4   2        105.76        111.27         1.66 o                         
  -6  -4   2        423.54        423.13         4.97 o                         
  -5  -4   2        336.61        333.30         3.34 o                         
  -4  -4   2          8.11         14.93         1.82 o                         
  -3  -4   2          0.37          1.06         0.93 o                         
  -2  -4   2       1606.83       1520.74        14.15 o                         
  -1  -4   2       1321.40       1381.17        11.32 o                         
   0  -4   2        237.51        218.28         2.28 o                         
   1  -4   2       5155.61       5428.92        49.58 o                         
   2  -4   2        716.25        784.27         8.24 o                         
   3  -4   2          7.97          7.02         0.55 o                         
   4  -4   2         52.39         60.05         1.69 o                         
   5  -4   2         26.52         19.94         1.09 o                         
   6  -4   2          0.01         -0.46         0.92 o                         
   7  -4   2         14.25         15.75         1.44 o                         
   8  -4   2         14.82         14.17         1.42 o                         
   9  -4   2          3.50          1.46         1.37 o                         
 -10  -3   2         39.52         38.21         1.67 o                         
  -9  -3   2          0.33         -0.36         0.72 o                         
  -8  -3   2        429.14        402.13         5.89 o                         
  -7  -3   2          8.11          7.36         0.70 o                         
  -6  -3   2        409.35        399.43         4.44 o                         
  -5  -3   2       1370.56       1491.14        13.89 o                         
  -4  -3   2       1184.55       1300.00        12.15 o                         
  -3  -3   2        357.74        450.64        12.63 o                         
  -2  -3   2         30.20         34.89         0.80 o                         
  -1  -3   2        897.37        782.18         6.51 o                         
   0  -3   2       1303.35       1435.25        12.44 o                         
   1  -3   2       1917.69       1918.08        17.80 o                         
   2  -3   2       3861.59       4374.61        40.07 o                         
   3  -3   2        900.07        836.27         8.93 o                         
   4  -3   2        582.72        587.77         6.65 o                         
   5  -3   2        252.39        256.07         4.54 o                         
   6  -3   2        728.98        684.82         8.98 o                         
   7  -3   2        122.59        120.37         3.00 o                         
   8  -3   2          2.43          2.98         1.03 o                         
   9  -3   2          0.19         -0.57         1.13 o                         
 -10  -2   2          0.97          0.99         0.87 o                         
  -9  -2   2          7.08          5.94         0.92 o                         
  -8  -2   2         17.91         20.15         1.01 o                         
  -7  -2   2        174.88        150.88         2.52 o                         
  -6  -2   2       1777.97       1863.59        19.95 o                         
  -5  -2   2         60.19         71.27         1.03 o                         
  -4  -2   2         54.14         76.09         0.95 o                         
  -3  -2   2       1745.01       1789.63        16.58 o                         
  -2  -2   2       1664.01       1894.92        17.95 o                         
  -1  -2   2       3454.69       3402.84        34.33 o                         
   0  -2   2       2423.59       2871.44        24.59 o                         
   1  -2   2        384.12        354.81         3.36 o                         
   2  -2   2        699.26        648.09         5.93 o                         
   3  -2   2        570.89        502.29         6.08 o                         
   4  -2   2         57.23         55.25         1.36 o                         
   5  -2   2          1.98          3.39         0.50 o                         
   6  -2   2        251.28        228.85         3.31 o                         
   7  -2   2         68.75         67.09         1.92 o                         
   8  -2   2         10.66          7.14         1.02 o                         
   9  -2   2         61.72         69.11         2.81 o                         
  10  -2   2          9.61          6.59         1.81 o                         
 -10  -1   2          0.70          0.89         1.06 o                         
  -9  -1   2          3.91          5.98         0.98 o                         
  -8  -1   2         71.64         78.56         1.93 o                         
  -7  -1   2         14.19         11.25         0.79 o                         
  -6  -1   2        771.28        768.52         8.32 o                         
  -5  -1   2          1.92          8.07         0.53 o                         
  -4  -1   2         72.78         68.04         1.05 o                         
  -3  -1   2          5.47          2.05         0.21 o                         
  -2  -1   2        796.03        823.88         6.17 o                         
  -1  -1   2       5845.63       6532.48        48.66 o                         
   0  -1   2        983.11        951.82        12.83 o                         
   1  -1   2       4656.93       4752.00        36.42 o                         
   2  -1   2       2527.10       2478.87        21.37 o                         
   3  -1   2        125.14        188.23         2.08 o                         
   4  -1   2       1167.05       1065.44         9.60 o                         
   5  -1   2         20.41         16.10         0.71 o                         
   6  -1   2          5.83          6.74         0.67 o                         
   7  -1   2         14.61         16.81         0.94 o                         
   8  -1   2          2.91         -0.18         0.75 o                         
   9  -1   2         34.69         39.06         1.83 o                         
  10  -1   2          0.62         -0.66         1.32 o                         
 -10   0   2          1.32          0.32         1.14 o                         
  -9   0   2          3.05          2.62         1.16 o                         
  -8   0   2         68.30         66.95         2.52 o                         
  -7   0   2         51.96         52.69         1.58 o                         
  -6   0   2        322.32        271.62         3.41 o                         
  -5   0   2          0.12          0.04         0.34 o                         
  -4   0   2        780.52        832.63         8.08 o                         
  -3   0   2          4.06          3.94         0.29 o                         
  -2   0   2        884.54        978.67         8.09 o                         
  -1   0   2       3239.86       3427.05        26.35 o                         
   0   0   2       8358.81       8654.87        74.48 o                         
   1   0   2        153.46        142.73         1.45 o                         
   2   0   2       6553.70       6635.80        53.57 o                         
   3   0   2        467.18        415.72         5.21 o                         
   4   0   2        795.11        854.18         8.66 o                         
   5   0   2        813.21        680.71         6.84 o                         
   6   0   2        207.06        210.96         3.96 o                         
   7   0   2        131.72        122.60         2.17 o                         
   8   0   2        385.59        380.21         4.90 o                         
   9   0   2         53.29         54.85         2.00 o                         
  10   0   2         65.18         62.18         3.86 o                         
  11   0   2         40.38         43.97         4.80 o                         
  -9   1   2         19.38         17.10         1.66 o                         
  -8   1   2         93.69         94.25         2.66 o                         
  -7   1   2         14.65         18.29         0.98 o                         
  -6   1   2          5.60          6.08         0.62 o                         
  -5   1   2         14.86         14.92         0.70 o                         
  -4   1   2        514.09        451.16         4.77 o                         
  -3   1   2        847.78        912.12         8.81 o                         
  -2   1   2       3417.77       3662.38        33.54 o                         
  -1   1   2       2127.55       2196.12        16.92 o                         
   0   1   2       7799.79       7321.99        56.42 o                         
   1   1   2        371.01        381.04         3.71 o                         
   2   1   2       2861.58       2928.01        26.94 o                         
   3   1   2        623.89        585.44         5.31 o                         
   4   1   2       1403.05       1491.24        13.96 o                         
   5   1   2        400.42        375.96         4.00 o                         
   6   1   2         60.02         64.26         1.57 o                         
   7   1   2          0.02         -0.22         0.44 o                         
   8   1   2          6.50          6.12         0.69 o                         
   9   1   2        105.78        101.24         2.28 o                         
  10   1   2         67.43         64.30         3.74 o                         
  11   1   2         46.02         52.75         3.92 o                         
  -9   2   2         15.43         11.07         2.01 o                         
  -8   2   2         80.85         72.06         2.86 o                         
  -7   2   2         33.68         35.18         1.47 o                         
  -6   2   2        148.57        143.83         3.28 o                         
  -5   2   2         12.87         18.41         0.87 o                         
  -4   2   2       1238.24       1294.24        12.53 o                         
  -3   2   2       1216.92       1317.23        12.59 o                         
  -2   2   2       4689.84       5249.92        47.96 o                         
  -1   2   2          1.69          2.66         0.51 o                         
   0   2   2      10627.20      10749.15        78.91 o                         
   1   2   2        670.09        809.34         6.73 o                         
   2   2   2      10620.84      11423.42        98.36 o                         
   3   2   2        179.67        262.72         2.39 o                         
   4   2   2         76.68         70.47         1.04 o                         
   5   2   2        127.01        124.54         1.63 o                         
   6   2   2        292.01        301.18         3.34 o                         
   7   2   2         24.99         19.32         0.73 o                         
   8   2   2          0.45         -0.23         0.47 o                         
   9   2   2         18.32         20.50         1.24 o                         
  10   2   2         45.00         34.42         1.87 o                         
  11   2   2         12.14         12.90         1.51 o                         
  -8   3   2         64.68         65.46         3.46 o                         
  -7   3   2        322.25        303.25         4.82 o                         
  -6   3   2          0.39          0.48         0.79 o                         
  -5   3   2        848.17        785.52         8.83 o                         
  -4   3   2         30.51         21.64         0.92 o                         
  -3   3   2         21.57         16.50         0.75 o                         
  -2   3   2        464.22        452.45         4.46 o                         
  -1   3   2       2690.56       2758.47        22.43 o                         
   0   3   2       1444.80       1420.76        11.73 o                         
   1   3   2        267.40        312.07         2.84 o                         
   2   3   2        240.89        270.17         2.61 o                         
   3   3   2       1558.46       1616.36        14.01 o                         
   4   3   2       1394.23       1387.15        12.36 o                         
   5   3   2        686.10        760.14         7.33 o                         
   6   3   2        217.00        201.11         2.36 o                         
   7   3   2         12.03          6.43         0.51 o                         
   8   3   2          3.22          7.37         0.57 o                         
   9   3   2         95.16         74.26         2.67 o                         
  10   3   2          2.11          1.59         0.82 o                         
  11   3   2         11.78         10.49         1.35 o                         
  12   3   2          0.13         -0.11         1.08 o                         
  -8   4   2          0.46          0.56         2.63 o                         
  -7   4   2          1.67          1.70         0.99 o                         
  -6   4   2         83.87         81.88         2.04 o                         
  -5   4   2         14.71         14.50         1.05 o                         
  -4   4   2         39.94         37.99         1.26 o                         
  -3   4   2         45.23         34.05         1.13 o                         
  -2   4   2        126.47        192.22         2.96 o                         
  -1   4   2        726.18        771.81         7.62 o                         
   0   4   2        288.15        401.64         3.93 o                         
   1   4   2        316.48        309.43         2.90 o                         
   2   4   2        263.49        322.85         3.33 o                         
   3   4   2          1.13          3.85         0.30 o                         
   4   4   2        854.60        870.48         8.88 o                         
   5   4   2         33.77         28.93         0.83 o                         
   6   4   2        889.87        869.53         9.73 o                         
   7   4   2          5.48          4.38         0.50 o                         
   8   4   2          5.21          4.00         0.43 o                         
   9   4   2         70.61         75.86         3.31 o                         
  10   4   2          9.73         11.88         1.05 o                         
  11   4   2          0.00         -0.40         0.80 o                         
  12   4   2         15.96         14.32         1.52 o                         
  -7   5   2          0.00          0.11         1.17 o                         
  -6   5   2         33.74         32.43         2.17 o                         
  -5   5   2        107.63         97.65         2.41 o                         
  -4   5   2         54.81         56.97         1.81 o                         
  -3   5   2        307.11        312.63         5.48 o                         
  -2   5   2        298.03        260.35         3.50 o                         
  -1   5   2        148.59        136.02         2.00 o                         
   0   5   2        148.09        143.26         1.65 o                         
   1   5   2        165.60        150.17         1.66 o                         
   2   5   2         51.23         52.03         0.82 o                         
   3   5   2        237.60        229.39         2.51 o                         
   4   5   2       1701.27       1683.87        18.48 o                         
   5   5   2          0.48          0.73         0.36 o                         
   6   5   2       2118.07       2167.43        20.03 o                         
   7   5   2         85.71         92.20         1.38 o                         
   8   5   2         13.35         11.27         0.78 o                         
   9   5   2        556.07        527.14         7.44 o                         
  10   5   2        159.94        167.85         3.27 o                         
  11   5   2          0.81          0.64         0.80 o                         
  12   5   2         17.05         21.70         1.64 o                         
  -7   6   2         33.01         42.94         2.58 o                         
  -6   6   2         20.17         23.04         1.92 o                         
  -5   6   2         15.57         15.30         1.22 o                         
  -4   6   2        234.49        246.23         4.15 o                         
  -3   6   2       1163.12       1132.88        15.19 o                         
  -2   6   2        121.32        103.19         2.21 o                         
  -1   6   2        770.72        747.54         7.11 o                         
   0   6   2         86.00        106.69         1.51 o                         
   1   6   2         21.34         27.37         0.68 o                         
   2   6   2          7.90          6.62         0.37 o                         
   3   6   2        391.35        454.40         4.09 o                         
   4   6   2        107.50        114.01         1.78 o                         
   5   6   2        140.95        157.82         1.86 o                         
   6   6   2         97.33        116.18         1.66 o                         
   7   6   2         13.60         18.62         0.76 o                         
   8   6   2        231.46        222.11         3.85 o                         
   9   6   2        127.53        118.97         2.44 o                         
  10   6   2         14.32         10.17         0.94 o                         
  11   6   2          0.34          0.03         0.75 o                         
  12   6   2         10.21          9.96         1.09 o                         
  -6   7   2          1.12          0.76         1.42 o                         
  -5   7   2          0.19         -0.30         0.87 o                         
  -4   7   2        183.66        175.07         3.46 o                         
  -3   7   2        270.72        289.09         4.62 o                         
  -2   7   2         32.94         31.63         1.10 o                         
  -1   7   2         53.90         54.63         1.25 o                         
   0   7   2        496.00        466.84         4.74 o                         
   1   7   2          0.09          1.03         0.34 o                         
   2   7   2         45.77         29.73         0.77 o                         
   3   7   2         24.30         17.97         0.70 o                         
   4   7   2        345.97        369.63         3.86 o                         
   5   7   2        109.71         99.77         1.87 o                         
   6   7   2         59.40         44.77         1.71 o                         
   7   7   2        420.31        411.55         6.64 o                         
   8   7   2        124.83        126.58         2.40 o                         
   9   7   2          4.54          2.38         0.72 o                         
  10   7   2          2.22          1.93         0.70 o                         
  11   7   2          4.73          6.18         0.85 o                         
  12   7   2         28.26         30.33         1.45 o                         
  -5   8   2         92.13         94.41         3.12 o                         
  -4   8   2         11.21         15.62         1.30 o                         
  -3   8   2        267.87        268.29         4.57 o                         
  -2   8   2        418.35        385.63         5.68 o                         
  -1   8   2        589.05        575.90         6.26 o                         
   0   8   2         11.97         10.67         0.67 o                         
   1   8   2        121.09        101.67         1.61 o                         
   2   8   2          0.32          0.20         0.35 o                         
   3   8   2        484.44        507.39         5.09 o                         
   4   8   2         27.73         22.50         0.62 o                         
   5   8   2        318.34        300.54         3.52 o                         
   6   8   2         26.51         19.65         0.73 o                         
   7   8   2          6.43          6.43         0.62 o                         
   8   8   2         14.48         17.38         1.25 o                         
   9   8   2         18.33         17.05         1.07 o                         
  10   8   2         10.40          8.94         1.30 o                         
  11   8   2         15.11         13.61         1.14 o                         
  12   8   2         16.29         20.78         2.31 o                         
  -4   9   2         23.99         22.59         1.76 o                         
  -3   9   2          0.99          0.00         0.99 o                         
  -2   9   2         15.49         12.05         1.17 o                         
  -1   9   2          1.75          1.80         0.86 o                         
   0   9   2         16.36         19.25         1.08 o                         
   1   9   2        411.60        399.05         4.06 o                         
   2   9   2          3.17          1.27         0.41 o                         
   3   9   2         25.75         35.30         0.86 o                         
   4   9   2         50.55         41.52         0.87 o                         
   5   9   2          9.54         11.21         0.56 o                         
   6   9   2         25.54         15.37         0.83 o                         
   7   9   2         14.76         13.58         0.77 o                         
   8   9   2         74.86         74.14         1.77 o                         
   9   9   2          6.21          6.08         0.82 o                         
  10   9   2         42.18         41.32         1.67 o                         
  11   9   2          1.43          1.50         0.84 o                         
  -3  10   2          1.39         -0.46         1.32 o                         
  -2  10   2          0.63          0.99         1.84 o                         
  -1  10   2        120.94        125.04         3.22 o                         
   0  10   2         21.66         21.83         1.31 o                         
   1  10   2        381.27        389.81         5.10 o                         
   2  10   2         10.78         12.72         0.76 o                         
   3  10   2          3.20          3.15         0.55 o                         
   4  10   2        101.85        103.93         1.97 o                         
   5  10   2        581.57        552.31         6.39 o                         
   6  10   2         94.34         92.16         1.87 o                         
   7  10   2         19.82         28.41         1.24 o                         
   8  10   2        116.36        121.62         2.42 o                         
   9  10   2          4.19          2.68         0.67 o                         
  10  10   2        174.59        192.90         3.56 o                         
  11  10   2          0.02         -0.35         0.70 o                         
  -2  11   2         35.88         46.54         2.60 o                         
  -1  11   2          7.29          6.96         1.74 o                         
   0  11   2          0.55          0.78         1.18 o                         
   1  11   2        205.58        190.37         4.73 o                         
   2  11   2          5.25          6.88         0.96 o                         
   3  11   2        106.80         95.74         2.04 o                         
   4  11   2          0.42         -0.31         0.63 o                         
   5  11   2        183.78        178.45         2.84 o                         
   6  11   2         11.57          8.00         0.82 o                         
   7  11   2        248.48        265.23         3.58 o                         
   8  11   2          0.13         -0.13         0.66 o                         
   9  11   2         82.01         77.69         1.98 o                         
  10  11   2          1.02          0.82         0.79 o                         
  11  11   2         17.94         21.93         1.14 o                         
   0  12   2         11.28         11.43         3.00 o                         
   1  12   2         16.78         17.21         2.21 o                         
   2  12   2         19.29         21.19         1.78 o                         
   3  12   2         84.61         80.15         2.38 o                         
   4  12   2          2.30          0.88         0.76 o                         
   5  12   2          6.07          8.71         0.85 o                         
   6  12   2          0.10         -0.33         0.67 o                         
   7  12   2          0.45          0.04         0.66 o                         
   8  12   2          1.65          1.19         0.67 o                         
   9  12   2         15.97         17.87         0.90 o                         
  10  12   2         36.40         36.83         1.45 o                         
   2  13   2          1.67          1.08         1.70 o                         
   3  13   2         40.79         47.04         2.44 o                         
   4  13   2          1.80          1.37         1.15 o                         
   5  13   2        118.86        110.97         2.88 o                         
   6  13   2          2.88          1.35         0.82 o                         
   7  13   2         36.43         41.37         1.60 o                         
   8  13   2         15.76         14.49         1.11 o                         
  -6 -12   3         71.81         77.00         1.86 o                         
  -5 -12   3          0.65         -0.34         0.68 o                         
  -4 -12   3         15.28         17.14         1.12 o                         
  -3 -12   3         10.88         11.75         1.07 o                         
  -2 -12   3          1.55          1.15         0.93 o                         
  -1 -12   3         25.01         30.72         1.73 o                         
  -7 -11   3          2.21          2.11         0.51 o                         
  -6 -11   3         74.28         84.24         1.76 o                         
  -5 -11   3          0.02         -0.39         0.78 o                         
  -4 -11   3         20.99         20.50         1.26 o                         
  -3 -11   3         35.71         38.77         1.69 o                         
  -2 -11   3          3.07          0.79         0.74 o                         
  -1 -11   3         31.48         28.67         1.55 o                         
   0 -11   3         95.37         98.07         3.59 o                         
   1 -11   3          4.50          5.26         1.52 o                         
  -8 -10   3         49.69         46.11         4.48 o                         
  -7 -10   3         13.34         12.05         0.80 o                         
  -6 -10   3        100.11        101.43         2.27 o                         
  -5 -10   3        236.67        232.14         3.38 o                         
  -4 -10   3        159.96        156.01         2.67 o                         
  -3 -10   3        196.77        190.68         3.17 o                         
  -2 -10   3         86.68         88.22         2.12 o                         
  -1 -10   3          7.41          8.27         0.93 o                         
   0 -10   3          0.15          1.04         0.85 o                         
   1 -10   3         93.25         97.11         2.77 o                         
   2 -10   3         31.86         26.69         1.93 o                         
   3 -10   3          8.80          8.38         2.14 o                         
  -9  -9   3          2.94          4.55         2.55 o                         
  -8  -9   3          4.43          5.82         2.46 o                         
  -7  -9   3          0.18         -0.48         1.67 o                         
  -6  -9   3         24.72         21.28         0.84 o                         
  -5  -9   3          0.56          0.83         0.41 o                         
  -4  -9   3         39.04         41.08         1.08 o                         
  -3  -9   3          3.34          4.05         0.66 o                         
  -2  -9   3         82.76         75.52         1.84 o                         
  -1  -9   3         97.21         89.46         2.11 o                         
   0  -9   3          6.53          4.22         0.80 o                         
   1  -9   3          3.45          3.79         0.91 o                         
   2  -9   3         85.88         71.89         3.23 o                         
   3  -9   3         12.52         10.29         1.26 o                         
   4  -9   3          8.16         14.51         1.76 o                         
  -9  -8   3          6.12          6.87         0.83 o                         
  -8  -8   3         19.73         21.82         3.36 o                         
  -7  -8   3        218.62        226.86         9.32 o                         
  -6  -8   3          1.19          3.37         2.02 o                         
  -5  -8   3         49.19         46.98         0.90 o                         
  -4  -8   3          3.11          4.03         0.69 o                         
  -3  -8   3        446.63        452.14         5.18 o                         
  -2  -8   3        395.62        389.44         4.70 o                         
  -1  -8   3          2.42          0.92         0.55 o                         
   0  -8   3          0.28         -0.26         0.52 o                         
   1  -8   3        144.18        128.82         2.52 o                         
   2  -8   3         92.94         98.51         2.31 o                         
   3  -8   3        109.37        103.86         4.69 o                         
   4  -8   3        161.76        178.14         4.62 o                         
   5  -8   3         13.52         15.25         1.81 o                         
   6  -8   3         28.82         39.06         3.89 o                         
 -10  -7   3         76.00         73.97         1.71 o                         
  -9  -7   3         34.66         27.67         1.17 o                         
  -8  -7   3         30.11         22.03         0.84 o                         
  -7  -7   3          3.41          2.89         2.17 o                         
  -6  -7   3         24.52         18.75         2.80 o                         
  -5  -7   3        122.69        115.81         5.72 o                         
  -4  -7   3        389.26        369.75         3.77 o                         
  -3  -7   3        125.31        118.29         1.63 o                         
  -2  -7   3       1417.07       1425.45        13.00 o                         
  -1  -7   3        308.50        336.19         5.24 o                         
   0  -7   3        844.79        829.29         7.80 o                         
   1  -7   3        161.66        170.02         2.30 o                         
   2  -7   3         73.41         73.95         1.93 o                         
   3  -7   3         14.53         17.40         1.14 o                         
   4  -7   3         82.01         95.87         2.70 o                         
   5  -7   3         18.39         14.73         1.48 o                         
   6  -7   3         27.70         29.02         1.85 o                         
   7  -7   3         26.74         24.40         1.88 o                         
 -10  -6   3         14.62         15.67         1.17 o                         
  -9  -6   3         72.78         68.77         1.62 o                         
  -8  -6   3         20.25         17.07         0.65 o                         
  -7  -6   3          7.23          5.57         0.38 o                         
  -6  -6   3          0.56          1.80         1.70 o                         
  -5  -6   3        169.50        145.47         6.36 o                         
  -4  -6   3         84.26         73.52         1.14 o                         
  -3  -6   3        809.78        837.00         8.00 o                         
  -2  -6   3       1146.02       1125.94        10.70 o                         
  -1  -6   3        173.84        186.64         2.24 o                         
   0  -6   3        844.76        887.96         8.18 o                         
   1  -6   3         20.03         21.05         0.91 o                         
   2  -6   3         75.43         98.70         1.90 o                         
   3  -6   3          0.15          0.53         0.74 o                         
   4  -6   3        100.12         98.38         2.35 o                         
   5  -6   3          0.40         -0.40         0.81 o                         
   6  -6   3        237.70        232.35         4.72 o                         
   7  -6   3          1.93          3.16         1.35 o                         
 -10  -5   3          0.64          2.28         0.70 o                         
  -9  -5   3        192.23        195.09         3.32 o                         
  -8  -5   3         22.07         25.83         1.02 o                         
  -7  -5   3        119.23        115.64         2.07 o                         
  -6  -5   3        120.49        127.74         1.41 o                         
  -5  -5   3         61.57         61.21         3.89 o                         
  -4  -5   3         23.36         25.50         2.54 o                         
  -3  -5   3       1425.28       1548.62        16.60 o                         
  -2  -5   3          0.86          1.07         0.27 o                         
  -1  -5   3         15.98         15.60         0.44 o                         
   0  -5   3         17.55          9.45         0.48 o                         
   1  -5   3        940.52        958.33         9.37 o                         
   2  -5   3         14.75         19.21         0.86 o                         
   3  -5   3         58.58         55.90         1.42 o                         
   4  -5   3        132.17        137.91         2.68 o                         
   5  -5   3        173.37        156.25         3.42 o                         
   6  -5   3        167.25        162.08         3.62 o                         
   7  -5   3        152.65        151.70         6.10 o                         
   8  -5   3         16.03         15.92         1.59 o                         
 -10  -4   3         18.30         21.02         1.22 o                         
  -9  -4   3         30.45         33.76         1.35 o                         
  -8  -4   3         17.21         19.86         0.87 o                         
  -7  -4   3         35.35         34.03         0.96 o                         
  -6  -4   3        246.95        252.30         2.78 o                         
  -5  -4   3          0.84          2.16         0.25 o                         
  -4  -4   3         50.70         34.75         1.20 o                         
  -3  -4   3        208.38        296.94         3.55 o                         
  -2  -4   3         46.33         59.99         0.91 o                         
  -1  -4   3          7.59         15.83         0.41 o                         
   0  -4   3        810.50        912.70        12.34 o                         
   1  -4   3        640.89        799.57         7.82 o                         
   2  -4   3        197.99        227.75         2.77 o                         
   3  -4   3        110.23         96.24         1.77 o                         
   4  -4   3         19.19         17.10         0.98 o                         
   5  -4   3        171.79        162.46         3.02 o                         
   6  -4   3         38.48         38.48         2.98 o                         
   7  -4   3          0.28         -0.44         0.88 o                         
   8  -4   3         52.93         56.77         2.31 o                         
   9  -4   3          5.17          2.49         1.36 o                         
 -10  -3   3          9.54         13.48         1.16 o                         
  -9  -3   3         51.35         50.63         1.74 o                         
  -8  -3   3         46.22         48.56         1.40 o                         
  -7  -3   3        180.46        163.74         2.58 o                         
  -6  -3   3        119.29        114.73         1.89 o                         
  -5  -3   3         60.50         63.20         1.35 o                         
  -4  -3   3         70.39         65.19         0.85 o                         
  -3  -3   3        198.42        216.87         2.22 o                         
  -2  -3   3         11.54         13.88         0.40 o                         
  -1  -3   3       3053.05       3186.86        29.28 o                         
   0  -3   3        139.49        222.28         2.25 o                         
   1  -3   3       2775.39       2959.17        27.22 o                         
   2  -3   3       1990.90       2016.86        18.84 o                         
   3  -3   3       2057.15       2332.58        23.50 o                         
   4  -3   3         51.60         47.59         1.37 o                         
   5  -3   3        139.64        147.48         2.46 o                         
   6  -3   3        191.45        174.87         3.17 o                         
   7  -3   3         79.73         80.61         2.43 o                         
   8  -3   3        105.62        116.71         3.08 o                         
   9  -3   3          0.26          1.82         1.21 o                         
 -10  -2   3         90.13        100.30         3.18 o                         
  -9  -2   3          0.73         -0.25         0.68 o                         
  -8  -2   3        125.70        121.48         2.36 o                         
  -7  -2   3        123.83        135.93         2.69 o                         
  -6  -2   3       1221.64       1237.90        14.76 o                         
  -5  -2   3        964.32       1015.61         9.74 o                         
  -4  -2   3        421.60        377.12         3.85 o                         
  -3  -2   3         30.74         46.26         1.02 o                         
  -2  -2   3        486.12        573.45         5.11 o                         
  -1  -2   3       1190.30       1205.38         9.94 o                         
   0  -2   3        214.86        171.85         2.27 o                         
   1  -2   3       2606.23       2758.58        25.35 o                         
   2  -2   3          0.23          0.72         0.30 o                         
   3  -2   3        110.98         96.30         1.38 o                         
   4  -2   3        211.11        226.80         3.90 o                         
   5  -2   3        230.56        217.55         3.36 o                         
   6  -2   3          0.19         -0.28         0.63 o                         
   7  -2   3         15.13         13.52         1.08 o                         
   8  -2   3         92.60         92.59         2.63 o                         
   9  -2   3         11.43         10.22         1.43 o                         
  10  -2   3         59.06         61.86         5.82 o                         
  -9  -1   3          4.20          2.97         1.64 o                         
  -8  -1   3          0.13         -0.28         0.64 o                         
  -7  -1   3         86.00         82.31         2.12 o                         
  -6  -1   3         11.17         11.91         0.91 o                         
  -5  -1   3        349.02        362.63         4.14 o                         
  -4  -1   3         36.80         37.93         1.06 o                         
  -3  -1   3         81.38         89.69         1.37 o                         
  -2  -1   3       1294.28       1297.90        10.64 o                         
  -1  -1   3         41.72         72.34         0.78 o                         
   0  -1   3       3177.01       3411.85        31.19 o                         
   1  -1   3       2973.37       3164.92        27.17 o                         
   2  -1   3        350.06        370.37         3.36 o                         
   3  -1   3       2132.67       2316.95        21.48 o                         
   4  -1   3         28.34         30.19         1.01 o                         
   5  -1   3         19.38         20.06         1.13 o                         
   6  -1   3        195.50        225.95         3.18 o                         
   7  -1   3          6.47          2.05         0.64 o                         
   8  -1   3        250.90        248.20         4.06 o                         
   9  -1   3          0.01          0.10         0.87 o                         
  10  -1   3         18.90         23.25         2.29 o                         
  11  -1   3          5.24          5.57         1.74 o                         
  -9   0   3          8.42          9.16         1.19 o                         
  -8   0   3        148.39        147.55         2.92 o                         
  -7   0   3          2.86          5.86         1.11 o                         
  -6   0   3        404.84        413.31         4.61 o                         
  -5   0   3          5.77          2.50         0.43 o                         
  -4   0   3         50.53         46.59         0.97 o                         
  -3   0   3        238.21        232.63         2.43 o                         
  -2   0   3        119.39        120.00         1.38 o                         
  -1   0   3        477.42        477.62         3.88 o                         
   0   0   3        271.70        304.68         2.69 o                         
   1   0   3      16145.98      15715.96       144.55 o                         
   2   0   3        717.17        763.02         6.85 o                         
   3   0   3       6527.91       6563.76        55.97 o                         
   4   0   3        120.03        160.72         2.04 o                         
   5   0   3         28.02         30.84         0.96 o                         
   6   0   3        126.19        146.78         2.29 o                         
   7   0   3        442.23        471.66         5.66 o                         
   8   0   3          2.66          1.90         0.78 o                         
   9   0   3         27.26         25.59         1.45 o                         
  10   0   3         12.01         16.11         1.65 o                         
  11   0   3         80.41         80.55         4.08 o                         
  -9   1   3         43.00         51.33         3.19 o                         
  -8   1   3         38.87         36.92         1.76 o                         
  -7   1   3         22.31         23.66         1.36 o                         
  -6   1   3         55.11         51.50         1.39 o                         
  -5   1   3         16.33          7.48         0.61 o                         
  -4   1   3        251.03        221.92         2.72 o                         
  -3   1   3       1263.61       1565.67        14.77 o                         
  -2   1   3        991.13       1133.76        10.05 o                         
  -1   1   3        608.83        644.35         5.49 o                         
   0   1   3        639.26        531.65         4.56 o                         
   1   1   3       1413.10       1730.12        14.97 o                         
   2   1   3        931.64       1122.86        10.58 o                         
   3   1   3        358.14        306.34         3.23 o                         
   4   1   3       1795.30       1968.40        18.31 o                         
   5   1   3        681.39        652.84         6.55 o                         
   6   1   3        271.65        282.71         3.79 o                         
   7   1   3        162.58        170.10         2.78 o                         
   8   1   3         66.99         65.81         2.23 o                         
   9   1   3        182.12        175.03         3.15 o                         
  10   1   3          4.03          4.16         1.22 o                         
  11   1   3         18.27         17.62         1.73 o                         
  -8   2   3         74.68         72.93         2.47 o                         
  -7   2   3         12.07         12.27         1.45 o                         
  -6   2   3         35.33         37.11         1.30 o                         
  -5   2   3          0.64          0.16         0.53 o                         
  -4   2   3         61.35         76.42         1.47 o                         
  -3   2   3        732.06        854.74         8.48 o                         
  -2   2   3         40.46         39.22         0.92 o                         
  -1   2   3       1850.80       2078.93        16.13 o                         
   0   2   3         32.63         52.78         0.67 o                         
   1   2   3         27.21         29.92         0.59 o                         
   2   2   3        147.36         97.71         1.26 o                         
   3   2   3       2452.41       2302.42        19.89 o                         
   4   2   3         28.47         40.43         0.82 o                         
   5   2   3        151.90        141.01         1.83 o                         
   6   2   3        252.45        259.35         3.08 o                         
   7   2   3        392.54        381.22         4.25 o                         
   8   2   3        101.42         90.06         1.66 o                         
   9   2   3        391.63        387.38         6.15 o                         
  10   2   3          1.47         -0.15         0.99 o                         
  11   2   3         15.72         13.43         1.58 o                         
  12   2   3         49.50         53.79         2.63 o                         
  -8   3   3          0.17         -0.54         1.07 o                         
  -7   3   3          0.01         -0.06         0.96 o                         
  -6   3   3        325.08        325.74         5.53 o                         
  -5   3   3         47.50         49.06         1.56 o                         
  -4   3   3        828.02        804.82         9.05 o                         
  -3   3   3        273.86        236.12         3.21 o                         
  -2   3   3        622.41        811.69         8.10 o                         
  -1   3   3        114.62        100.91         1.26 o                         
   0   3   3       2072.35       1861.92        16.21 o                         
   1   3   3        504.05        453.98         4.04 o                         
   2   3   3       2084.81       2159.12        18.67 o                         
   3   3   3          6.32          6.04         0.38 o                         
   4   3   3        227.83        230.18         2.75 o                         
   5   3   3        727.44        792.07         7.69 o                         
   6   3   3         93.85        102.19         1.51 o                         
   7   3   3        697.21        727.23         7.31 o                         
   8   3   3        119.08        120.15         1.88 o                         
   9   3   3         23.52         24.56         1.11 o                         
  10   3   3         68.55         76.02         2.27 o                         
  11   3   3        119.61        129.69         3.63 o                         
  12   3   3          2.23          2.38         1.18 o                         
  -7   4   3          0.03         -0.43         1.43 o                         
  -6   4   3          0.90          1.98         0.96 o                         
  -5   4   3          9.38         13.52         1.05 o                         
  -4   4   3          3.17          0.70         0.66 o                         
  -3   4   3          9.98         21.81         0.93 o                         
  -2   4   3         70.91         96.13         1.63 o                         
  -1   4   3        760.66        885.25         8.71 o                         
   0   4   3          0.67          9.39         0.49 o                         
   1   4   3       1664.68       1906.42        14.87 o                         
   2   4   3        817.34        848.82         8.17 o                         
   3   4   3        424.64        424.28         4.31 o                         
   4   4   3       1763.23       1873.66        18.83 o                         
   5   4   3         35.64         24.05         0.74 o                         
   6   4   3        308.37        311.22         3.40 o                         
   7   4   3          1.25          1.87         0.49 o                         
   8   4   3         53.00         52.88         1.49 o                         
   9   4   3        118.65        117.49         3.22 o                         
  10   4   3         12.35         11.42         1.05 o                         
  11   4   3          8.12          8.91         1.27 o                         
  12   4   3          8.42          6.05         1.32 o                         
  -7   5   3          3.23          5.77         1.46 o                         
  -6   5   3          6.42          4.55         1.10 o                         
  -5   5   3         13.30         15.61         1.34 o                         
  -4   5   3        202.39        195.12         4.87 o                         
  -3   5   3         20.26         23.83         1.16 o                         
  -2   5   3        115.79         97.48         2.40 o                         
  -1   5   3         40.39         52.63         1.75 o                         
   0   5   3         89.49        114.19         1.74 o                         
   1   5   3          2.80          5.33         0.40 o                         
   2   5   3       1214.72       1126.24        10.06 o                         
   3   5   3        316.29        342.28         3.63 o                         
   4   5   3        357.12        333.86         3.53 o                         
   5   5   3        781.54        706.14         7.47 o                         
   6   5   3          1.09          2.28         0.41 o                         
   7   5   3        894.12        876.22        11.36 o                         
   8   5   3          7.53          6.90         0.58 o                         
   9   5   3        185.49        193.09         3.49 o                         
  10   5   3         41.62         37.85         1.56 o                         
  11   5   3         88.18         88.99         2.44 o                         
  12   5   3          5.34          3.77         1.16 o                         
  -6   6   3          0.81         -0.49         0.98 o                         
  -5   6   3        178.89        183.57         3.62 o                         
  -4   6   3          1.00          0.68         0.87 o                         
  -3   6   3         19.70         17.78         1.28 o                         
  -2   6   3        568.13        531.48         7.02 o                         
  -1   6   3        122.68        112.29         3.03 o                         
   0   6   3        996.74       1019.64         9.95 o                         
   1   6   3        436.89        426.86         4.62 o                         
   2   6   3         35.62         19.83         0.60 o                         
   3   6   3        743.94        792.91         7.28 o                         
   4   6   3       1108.07       1070.24        10.24 o                         
   5   6   3         17.53         20.30         0.71 o                         
   6   6   3        633.78        639.59         8.44 o                         
   7   6   3         16.96         18.22         0.75 o                         
   8   6   3        165.52        143.80         2.60 o                         
   9   6   3         22.45         16.84         1.11 o                         
  10   6   3          5.94          5.14         0.85 o                         
  11   6   3          4.64          2.24         0.86 o                         
  12   6   3          0.01          0.49         0.98 o                         
  -6   7   3         20.51         23.47         2.05 o                         
  -5   7   3        181.56        192.83         4.78 o                         
  -4   7   3          6.72          6.43         1.02 o                         
  -3   7   3         43.00         40.99         1.84 o                         
  -2   7   3          7.31          9.56         1.16 o                         
  -1   7   3        160.78        178.09         3.17 o                         
   0   7   3          0.59          1.59         0.53 o                         
   1   7   3         27.46         23.96         0.87 o                         
   2   7   3        199.29        214.09         2.55 o                         
   3   7   3        208.15        235.81         2.52 o                         
   4   7   3       1531.00       1558.20        14.73 o                         
   5   7   3          8.44          4.30         0.45 o                         
   6   7   3         92.23        114.27         1.94 o                         
   7   7   3          0.76          0.56         0.34 o                         
   8   7   3        378.46        340.23         5.10 o                         
   9   7   3         24.72         24.81         1.34 o                         
  10   7   3          0.25          0.67         1.02 o                         
  11   7   3         20.07         24.03         1.29 o                         
  12   7   3          0.05         -0.20         0.79 o                         
  -5   8   3         28.02         30.40         1.98 o                         
  -4   8   3        119.39        120.60         2.96 o                         
  -3   8   3          0.05         -0.39         0.79 o                         
  -2   8   3          7.76          8.99         1.18 o                         
  -1   8   3         80.87         76.16         2.18 o                         
   0   8   3       1044.41       1005.05        11.05 o                         
   1   8   3         36.72         32.57         1.06 o                         
   2   8   3         37.73         34.27         1.06 o                         
   3   8   3         17.00         17.47         0.70 o                         
   4   8   3        706.96        753.50         7.08 o                         
   5   8   3          3.25          3.99         0.47 o                         
   6   8   3        316.57        281.54         3.41 o                         
   7   8   3          0.18         -0.21         0.41 o                         
   8   8   3        200.84        190.81         3.33 o                         
   9   8   3         25.38         25.00         1.31 o                         
  10   8   3         28.82         28.92         1.47 o                         
  11   8   3          0.85          0.67         0.82 o                         
  12   8   3         43.49         44.25         2.05 o                         
  -4   9   3         13.89         17.47         1.47 o                         
  -3   9   3          9.10          9.20         1.19 o                         
  -2   9   3         47.44         47.85         1.87 o                         
  -1   9   3        148.67        137.93         3.35 o                         
   0   9   3        220.30        219.90         3.82 o                         
   1   9   3          3.64          3.11         0.75 o                         
   2   9   3         78.83         84.41         1.71 o                         
   3   9   3         52.54         53.87         1.22 o                         
   4   9   3          3.78          4.83         0.48 o                         
   5   9   3        155.22        152.08         2.00 o                         
   6   9   3         92.46         83.82         3.25 o                         
   7   9   3        173.12        175.15         5.24 o                         
   8   9   3         59.38         65.95         1.80 o                         
   9   9   3         19.36         21.65         1.26 o                         
  10   9   3         33.16         31.36         1.57 o                         
  11   9   3         14.79         13.16         1.19 o                         
  12   9   3         39.77         41.63         1.93 o                         
  -3  10   3         44.18         47.99         2.38 o                         
  -2  10   3         21.31         22.48         1.52 o                         
  -1  10   3         17.68         16.43         1.86 o                         
   0  10   3         27.19         26.24         1.55 o                         
   1  10   3         31.20         38.90         1.61 o                         
   2  10   3        147.49        139.24         2.53 o                         
   3  10   3        320.60        319.46         4.27 o                         
   4  10   3         20.39         18.89         0.93 o                         
   5  10   3          5.20          3.76         0.69 o                         
   6  10   3       1023.17        987.36        11.62 o                         
   7  10   3         30.07         33.58         1.42 o                         
   8  10   3        129.67        137.72         2.74 o                         
   9  10   3          9.43         10.42         0.91 o                         
  10  10   3         10.43         16.18         1.10 o                         
  11  10   3         11.08         11.21         1.16 o                         
  -1  11   3         97.90        112.19         3.28 o                         
   0  11   3         35.76         30.43         1.73 o                         
   1  11   3         15.64         21.69         1.53 o                         
   2  11   3         21.03         19.74         1.15 o                         
   3  11   3          4.33          2.57         0.96 o                         
   4  11   3        129.11        127.40         3.32 o                         
   5  11   3         37.55         38.16         1.48 o                         
   6  11   3         22.21         21.45         1.05 o                         
   7  11   3         28.17         29.10         1.11 o                         
   8  11   3        152.93        175.22         3.32 o                         
   9  11   3          0.00         -0.37         0.74 o                         
  10  11   3         73.69         72.98         2.04 o                         
  11  11   3          7.13          8.12         1.32 o                         
   0  12   3          2.94          1.74         1.74 o                         
   1  12   3          0.80          1.10         1.61 o                         
   2  12   3         13.18         14.91         1.69 o                         
   3  12   3          4.15          2.56         1.18 o                         
   4  12   3          3.16          2.65         0.94 o                         
   5  12   3         84.85         88.47         2.23 o                         
   6  12   3         25.74         29.19         1.32 o                         
   7  12   3          2.44          2.77         0.76 o                         
   8  12   3         15.30         14.59         0.92 o                         
   9  12   3          1.44         -0.27         0.68 o                         
  10  12   3          4.43          4.24         0.89 o                         
   2  13   3         25.84         25.89         2.61 o                         
   3  13   3         36.59         37.56         2.31 o                         
   4  13   3         39.30         38.94         1.93 o                         
   5  13   3          3.62          5.99         1.14 o                         
   6  13   3         20.29         21.29         1.47 o                         
   7  13   3         41.61         55.50         1.87 o                         
   8  13   3          0.19         -0.36         0.72 o                         
   9  13   3          2.08          5.09         0.85 o                         
  -3 -12   4         14.01         13.94         1.14 o                         
  -6 -11   4          1.02         -0.13         0.55 o                         
  -5 -11   4          8.31         10.08         0.84 o                         
  -4 -11   4         23.67         17.02         1.45 o                         
  -3 -11   4          3.79          3.37         0.80 o                         
  -2 -11   4          1.37          0.50         0.77 o                         
  -1 -11   4          1.07          0.64         0.92 o                         
   0 -11   4         31.05         36.70         1.83 o                         
   1 -11   4        108.88        110.75         3.20 o                         
  -7 -10   4         35.44         40.86         4.39 o                         
  -6 -10   4         67.13         71.82         2.33 o                         
  -5 -10   4          1.12         -0.22         0.52 o                         
  -4 -10   4         33.09         36.82         1.28 o                         
  -3 -10   4          4.56          5.61         0.78 o                         
  -2 -10   4        351.79        357.91         5.18 o                         
  -1 -10   4        173.04        170.86         3.21 o                         
   0 -10   4        166.57        155.16         3.47 o                         
   1 -10   4          3.29          0.22         0.92 o                         
   2 -10   4         35.41         27.89         1.77 o                         
   3 -10   4         40.68         46.34         2.50 o                         
  -8  -9   4          0.01          0.10         2.09 o                         
  -7  -9   4          0.37          0.35         1.75 o                         
  -6  -9   4         27.22         26.54         0.88 o                         
  -5  -9   4         18.03         18.67         0.68 o                         
  -4  -9   4         14.75         14.36         0.78 o                         
  -3  -9   4          0.14          0.43         0.57 o                         
  -2  -9   4          0.84          0.67         0.68 o                         
  -1  -9   4         19.23         15.67         1.05 o                         
   0  -9   4         43.69         48.12         1.67 o                         
   1  -9   4         22.32         19.39         1.34 o                         
   2  -9   4         15.25         17.34         1.38 o                         
   3  -9   4         29.53         33.87         2.11 o                         
   4  -9   4          0.42         -0.34         1.69 o                         
  -9  -8   4         21.90         16.37         3.55 o                         
  -8  -8   4         16.13         17.13         3.17 o                         
  -7  -8   4          0.25          2.01         2.12 o                         
  -6  -8   4         53.79         52.47         4.35 o                         
  -5  -8   4         89.93         94.03         1.42 o                         
  -4  -8   4        328.57        303.48         3.62 o                         
  -3  -8   4        127.91        116.39         1.87 o                         
  -2  -8   4        288.76        276.21         4.34 o                         
  -1  -8   4         29.32         30.11         1.18 o                         
   0  -8   4        224.96        212.78         3.50 o                         
   1  -8   4          0.17         -0.32         0.63 o                         
   2  -8   4         12.54         11.38         1.00 o                         
   3  -8   4         66.33         59.88         2.19 o                         
   4  -8   4        173.17        160.83         6.44 o                         
   5  -8   4        162.73        176.21         4.80 o                         
  -9  -7   4         56.53         62.18         1.37 o                         
  -8  -7   4         18.93         15.73         0.89 o                         
  -7  -7   4        223.33        236.67         9.70 o                         
  -6  -7   4         21.54         25.05         3.13 o                         
  -5  -7   4        269.12        256.70         7.21 o                         
  -4  -7   4        201.80        191.90         2.19 o                         
  -3  -7   4        565.82        559.78         5.64 o                         
  -2  -7   4         29.78         34.68         1.08 o                         
  -1  -7   4         35.43         33.66         1.04 o                         
   0  -7   4         17.19         21.71         0.78 o                         
   1  -7   4          0.34         -0.25         0.49 o                         
   2  -7   4        174.90        188.08         2.96 o                         
   3  -7   4         42.75         54.86         1.76 o                         
   4  -7   4         68.50         84.30         2.58 o                         
   5  -7   4          2.65          5.58         1.38 o                         
   6  -7   4         67.10         73.90         3.22 o                         
  -9  -6   4         19.92         19.78         0.92 o                         
  -8  -6   4          3.69          6.64         0.50 o                         
  -7  -6   4         32.22         32.77         0.76 o                         
  -6  -6   4         13.67         19.96         2.75 o                         
  -5  -6   4        194.22        162.05         7.17 o                         
  -4  -6   4         44.17         41.88         0.79 o                         
  -3  -6   4        137.57        158.21         1.89 o                         
  -2  -6   4        772.70        763.33         8.20 o                         
  -1  -6   4         53.45         59.82         1.08 o                         
   0  -6   4        116.63        123.19         1.72 o                         
   1  -6   4         15.12         19.80         0.94 o                         
   2  -6   4        103.93         88.98         1.81 o                         
   3  -6   4         23.90         31.78         1.31 o                         
   4  -6   4          5.55          4.05         0.87 o                         
   5  -6   4          0.16         -0.40         0.80 o                         
   6  -6   4         18.06         23.65         1.64 o                         
   7  -6   4        111.99        103.49         3.14 o                         
  -9  -5   4          5.58          6.38         0.76 o                         
  -8  -5   4         18.19         14.84         0.81 o                         
  -7  -5   4        177.72        188.31         2.48 o                         
  -6  -5   4         54.67         58.49         1.03 o                         
  -5  -5   4        374.55        341.19         3.20 o                         
  -4  -5   4         10.78         16.43         0.56 o                         
  -3  -5   4        100.69        106.44         1.46 o                         
  -2  -5   4        667.10        663.49         6.47 o                         
  -1  -5   4        474.08        439.60         4.22 o                         
   0  -5   4         73.68         67.26         1.11 o                         
   1  -5   4         15.39         14.46         0.65 o                         
   2  -5   4        130.15        118.91         1.86 o                         
   3  -5   4          5.01          3.12         0.60 o                         
   4  -5   4        287.01        275.12         4.23 o                         
   5  -5   4         12.06         14.39         1.23 o                         
   6  -5   4         18.28         19.91         1.42 o                         
   7  -5   4         91.13         88.00         2.78 o                         
   8  -5   4         44.33         45.72         2.23 o                         
  -9  -4   4          5.08          7.59         0.75 o                         
  -8  -4   4         28.97         28.21         1.18 o                         
  -7  -4   4         47.79         46.18         1.39 o                         
  -6  -4   4        155.29        143.37         1.86 o                         
  -5  -4   4        377.82        359.22         3.44 o                         
  -4  -4   4        103.87        117.37         1.30 o                         
  -3  -4   4        896.75        881.85        11.80 o                         
  -2  -4   4        967.58       1079.10        10.99 o                         
  -1  -4   4        175.33        192.21         2.04 o                         
   0  -4   4          5.26         10.11         0.65 o                         
   1  -4   4        402.18        379.50         4.06 o                         
   2  -4   4        117.87        135.99         3.14 o                         
   3  -4   4        126.99        104.77         1.88 o                         
   4  -4   4          3.46          3.54         0.61 o                         
   5  -4   4         16.85         14.65         1.05 o                         
   6  -4   4          0.40          1.36         0.88 o                         
   7  -4   4        164.44        155.35         3.59 o                         
   8  -4   4          0.20         -0.47         0.95 o                         
   9  -4   4          3.08          5.25         1.73 o                         
  -9  -3   4          0.02         -0.38         0.76 o                         
  -8  -3   4         39.87         34.95         1.41 o                         
  -7  -3   4          0.38          0.01         0.69 o                         
  -6  -3   4         12.08         11.48         0.63 o                         
  -5  -3   4        333.98        344.13         3.46 o                         
  -4  -3   4         11.54         13.31         0.42 o                         
  -3  -3   4          0.04          0.06         0.22 o                         
  -2  -3   4       1112.25       1163.44        11.79 o                         
  -1  -3   4        663.92        749.10         7.71 o                         
   0  -3   4       2111.36       2087.24        19.30 o                         
   1  -3   4       1220.33       1385.37        13.06 o                         
   2  -3   4       1084.52       1143.45        11.00 o                         
   3  -3   4          0.02          0.03         0.43 o                         
   4  -3   4          1.12          0.64         0.48 o                         
   5  -3   4         91.49         99.54         2.16 o                         
   6  -3   4        365.18        370.49         6.00 o                         
   7  -3   4         62.04         65.37         2.27 o                         
   8  -3   4         26.61         23.85         1.54 o                         
   9  -3   4          0.61          0.44         1.03 o                         
  10  -3   4         43.64         53.39         3.14 o                         
  -9  -2   4          3.89          1.35         0.79 o                         
  -8  -2   4          0.26         -0.34         0.67 o                         
  -7  -2   4        292.23        287.21         4.60 o                         
  -6  -2   4        135.69        132.58         2.40 o                         
  -5  -2   4        444.21        456.00         4.77 o                         
  -4  -2   4        585.14        609.17         5.65 o                         
  -3  -2   4        483.57        497.82         4.93 o                         
  -2  -2   4          1.02          1.16         0.24 o                         
  -1  -2   4        405.97        415.11         3.84 o                         
   0  -2   4        849.17       1045.78         9.84 o                         
   1  -2   4        459.20        457.21         4.61 o                         
   2  -2   4       4015.88       4252.42        38.97 o                         
   3  -2   4       1775.74       1914.82        17.99 o                         
   4  -2   4        346.46        338.44         4.17 o                         
   5  -2   4         51.29         52.05         1.35 o                         
   6  -2   4        442.37        446.17         6.06 o                         
   7  -2   4        177.58        173.99         3.22 o                         
   8  -2   4         42.69         41.17         1.82 o                         
   9  -2   4          7.66          7.93         1.57 o                         
  10  -2   4          1.56          2.56         1.26 o                         
  -9  -1   4          0.03         -0.38         0.88 o                         
  -8  -1   4         57.45         53.07         1.94 o                         
  -7  -1   4          2.58          1.13         0.71 o                         
  -6  -1   4       1000.94       1029.92        13.44 o                         
  -5  -1   4         18.52         18.75         0.68 o                         
  -4  -1   4        450.08        463.92         9.08 o                         
  -3  -1   4          0.22          0.53         0.24 o                         
  -2  -1   4        195.91        152.15         1.47 o                         
  -1  -1   4        424.17        328.08         3.12 o                         
   0  -1   4        334.11        256.09         2.51 o                         
   1  -1   4        142.18         88.72         1.32 o                         
   2  -1   4          9.80         22.24         0.67 o                         
   3  -1   4        162.03        155.44         1.87 o                         
   4  -1   4        212.99        203.80         3.00 o                         
   5  -1   4         85.67        114.44         2.14 o                         
   6  -1   4        200.31        162.79         2.57 o                         
   7  -1   4          0.05         -0.49         0.99 o                         
   8  -1   4        123.02        116.37         2.59 o                         
   9  -1   4          0.54         -0.42         0.85 o                         
  10  -1   4         19.13         15.13         1.63 o                         
  11  -1   4          3.81          2.19         2.20 o                         
  -9   0   4          0.15          0.01         0.93 o                         
  -8   0   4         11.04          8.34         1.42 o                         
  -7   0   4        177.67        168.95         4.01 o                         
  -6   0   4        165.53        165.34         3.22 o                         
  -5   0   4        212.73        225.69         2.81 o                         
  -4   0   4         76.12         79.58         1.26 o                         
  -3   0   4        429.00        411.54         3.80 o                         
  -2   0   4        175.89        200.04         2.01 o                         
  -1   0   4        303.84        273.50         2.42 o                         
   0   0   4        264.16        265.49         2.62 o                         
   1   0   4          3.69          0.68         0.36 o                         
   2   0   4        864.00        970.26         9.25 o                         
   3   0   4         28.81         17.10         0.82 o                         
   4   0   4        465.45        501.87         6.13 o                         
   5   0   4        282.90        241.22         3.07 o                         
   6   0   4         55.21         75.69         2.15 o                         
   7   0   4        216.18        208.32         3.09 o                         
   8   0   4         82.71         76.99         2.01 o                         
   9   0   4          2.55          2.22         0.77 o                         
  10   0   4         89.14         89.40         3.10 o                         
  11   0   4          9.93          9.64         1.95 o                         
  -8   1   4         30.78         33.23         1.99 o                         
  -7   1   4         11.69         14.89         1.43 o                         
  -6   1   4         20.95         29.07         1.38 o                         
  -5   1   4         31.27         31.09         1.01 o                         
  -4   1   4         47.66         49.94         1.16 o                         
  -3   1   4         26.55         27.08         0.72 o                         
  -2   1   4        905.08        922.95         7.84 o                         
  -1   1   4         62.13         67.62         1.12 o                         
   0   1   4       1136.87       1185.46        10.43 o                         
   1   1   4         28.51         55.18         0.85 o                         
   2   1   4        108.64         92.92         1.30 o                         
   3   1   4        959.83       1005.70         9.02 o                         
   4   1   4        358.52        364.01         4.22 o                         
   5   1   4        281.45        255.91         3.01 o                         
   6   1   4          0.51          3.58         0.51 o                         
   7   1   4        169.60        156.11         2.47 o                         
   8   1   4          0.09         -0.28         0.56 o                         
   9   1   4          6.12          5.66         0.86 o                         
  10   1   4        209.35        204.85         4.14 o                         
  11   1   4          3.20          2.05         1.51 o                         
  -8   2   4         19.29         22.82         1.87 o                         
  -7   2   4         34.30         36.70         2.47 o                         
  -6   2   4         74.30         66.80         2.53 o                         
  -5   2   4         43.03         38.73         1.31 o                         
  -4   2   4        129.62        116.65         2.24 o                         
  -3   2   4         25.92         20.44         0.71 o                         
  -2   2   4       1326.58       1540.86        12.20 o                         
  -1   2   4       2974.20       3183.65        25.81 o                         
   0   2   4        620.31        743.38         6.04 o                         
   1   2   4         22.34         39.28         0.75 o                         
   2   2   4         63.85         79.94         1.17 o                         
   3   2   4       2242.61       2483.87        23.02 o                         
   4   2   4       1712.45       1682.07        15.78 o                         
   5   2   4         15.94         20.19         0.67 o                         
   6   2   4          4.87          0.99         0.38 o                         
   7   2   4          1.27          2.23         0.51 o                         
   8   2   4        310.28        294.40         3.91 o                         
   9   2   4          0.28         -0.28         0.60 o                         
  10   2   4        307.66        285.56         7.54 o                         
  11   2   4         61.64         65.45         2.79 o                         
  12   2   4          2.86          4.49         2.68 o                         
  -8   3   4         71.80         79.76         3.51 o                         
  -7   3   4          0.24          0.38         1.16 o                         
  -6   3   4         21.85         17.34         1.59 o                         
  -5   3   4          4.01          1.55         0.73 o                         
  -4   3   4         99.88         96.09         1.95 o                         
  -3   3   4        203.53        216.39         3.07 o                         
  -2   3   4       2698.82       2787.72        25.87 o                         
  -1   3   4        889.80       1054.43         8.97 o                         
   0   3   4        529.78        485.55         3.97 o                         
   1   3   4        328.38        280.40         3.08 o                         
   2   3   4        108.73        102.84         1.34 o                         
   3   3   4       4077.78       4053.68        40.17 o                         
   4   3   4         64.04         54.22         1.13 o                         
   5   3   4        103.78        125.83         2.17 o                         
   6   3   4        546.08        538.36         5.57 o                         
   7   3   4        195.09        170.01         2.32 o                         
   8   3   4         85.45         86.53         1.62 o                         
   9   3   4          0.04         -0.28         0.56 o                         
  10   3   4          3.76          3.44         1.12 o                         
  11   3   4          6.51          8.85         1.39 o                         
  12   3   4         55.64         60.43         2.75 o                         
  -7   4   4         20.64         19.50         1.89 o                         
  -6   4   4         17.83         19.13         1.43 o                         
  -5   4   4         14.94         14.53         1.10 o                         
  -4   4   4         13.27          9.22         0.92 o                         
  -3   4   4        354.21        362.82         4.65 o                         
  -2   4   4        824.90        816.34         8.96 o                         
  -1   4   4        324.28        301.72         3.28 o                         
   0   4   4        112.20         62.73         1.38 o                         
   1   4   4        354.12        371.74         4.00 o                         
   2   4   4        357.89        419.67         4.10 o                         
   3   4   4        891.48        843.61         8.19 o                         
   4   4   4       1375.57       1380.23        14.12 o                         
   5   4   4         74.70         93.27         1.78 o                         
   6   4   4         20.37         24.31         0.86 o                         
   7   4   4          1.65          1.62         0.48 o                         
   8   4   4          7.63          5.48         0.72 o                         
   9   4   4          9.73         10.88         1.05 o                         
  10   4   4        146.41        145.32         3.17 o                         
  11   4   4         23.81         22.07         2.31 o                         
  12   4   4          8.05          6.94         1.39 o                         
  -6   5   4          1.10          0.77         1.21 o                         
  -5   5   4         48.75         41.20         2.14 o                         
  -4   5   4          0.22          0.78         0.75 o                         
  -3   5   4          1.05         -0.29         0.66 o                         
  -2   5   4        224.57        193.30         2.97 o                         
  -1   5   4         80.29         62.33         1.85 o                         
   0   5   4         55.16         39.89         1.04 o                         
   1   5   4        328.30        285.43         3.10 o                         
   2   5   4        197.17        204.43         2.34 o                         
   3   5   4        500.30        507.17         5.22 o                         
   4   5   4         54.23         71.78         1.23 o                         
   5   5   4        374.67        361.03         4.21 o                         
   6   5   4          3.96          4.58         0.50 o                         
   7   5   4        204.31        218.84         2.92 o                         
   8   5   4         26.83         22.99         0.87 o                         
   9   5   4        315.56        297.49         4.83 o                         
  10   5   4         50.04         48.12         2.35 o                         
  11   5   4         59.42         63.43         2.27 o                         
  12   5   4          9.06          8.12         1.34 o                         
  -6   6   4          2.92          3.93         1.19 o                         
  -5   6   4          3.73          3.07         1.23 o                         
  -4   6   4         57.24         48.67         2.02 o                         
  -3   6   4         85.09         85.56         2.51 o                         
  -2   6   4         16.93         12.61         1.00 o                         
  -1   6   4         18.43         17.95         0.85 o                         
   0   6   4          4.08          1.53         0.45 o                         
   1   6   4         48.00         54.95         1.22 o                         
   2   6   4        488.84        451.89         4.55 o                         
   3   6   4        166.40        166.19         2.05 o                         
   4   6   4        538.01        558.43         5.72 o                         
   5   6   4         96.55        100.70         1.54 o                         
   6   6   4        976.02       1017.66        10.69 o                         
   7   6   4        110.78        105.47         1.77 o                         
   8   6   4          0.08          0.83         0.45 o                         
   9   6   4        419.80        426.32         7.35 o                         
  10   6   4         62.46         66.86         3.11 o                         
  11   6   4         82.20         92.67         2.50 o                         
  12   6   4          1.50         -0.36         0.98 o                         
  -5   7   4          3.77          2.32         1.19 o                         
  -4   7   4        133.08        128.66         3.34 o                         
  -3   7   4          5.28          4.96         1.54 o                         
  -2   7   4          0.16         -0.39         0.77 o                         
  -1   7   4        122.62        114.56         3.71 o                         
   0   7   4        822.97        759.15         7.93 o                         
   1   7   4         45.40         45.49         1.22 o                         
   2   7   4        282.38        230.53         2.93 o                         
   3   7   4        250.43        223.68         2.63 o                         
   4   7   4        218.22        274.12         3.02 o                         
   5   7   4        262.22        211.94         2.63 o                         
   6   7   4        283.93        301.98         3.44 o                         
   7   7   4        139.41        137.67         2.62 o                         
   8   7   4        155.65        149.16         2.55 o                         
   9   7   4        234.79        204.79         4.22 o                         
  10   7   4         79.25         70.83         2.35 o                         
  11   7   4          9.15          8.02         1.13 o                         
  12   7   4          4.08          7.15         1.20 o                         
  -4   8   4         71.28         71.99         2.44 o                         
  -3   8   4         17.41         21.80         2.23 o                         
  -2   8   4          1.10          0.52         0.90 o                         
  -1   8   4        480.94        473.30         8.70 o                         
   0   8   4         88.94         83.80         2.02 o                         
   1   8   4          8.19          7.19         0.77 o                         
   2   8   4        160.60        162.82         2.43 o                         
   3   8   4         35.89         39.47         1.08 o                         
   4   8   4        141.89        123.82         1.82 o                         
   5   8   4         55.15         42.83         1.10 o                         
   6   8   4          0.22         -0.23         0.45 o                         
   7   8   4        558.78        558.29         6.78 o                         
   8   8   4        472.31        451.94         6.62 o                         
   9   8   4        105.85        113.21         2.89 o                         
  10   8   4         41.58         41.85         1.83 o                         
  11   8   4         35.72         34.75         1.76 o                         
  12   8   4         20.73         22.80         1.60 o                         
  -3   9   4          6.11          6.75         1.17 o                         
  -2   9   4          2.64          0.05         1.00 o                         
  -1   9   4         20.21         20.13         2.26 o                         
   0   9   4        125.17        112.71         2.79 o                         
   1   9   4        471.36        434.42         5.55 o                         
   2   9   4         59.08         61.60         1.63 o                         
   3   9   4        288.19        285.27         3.60 o                         
   4   9   4         96.03         86.50         1.47 o                         
   5   9   4          6.23          5.12         0.55 o                         
   6   9   4         69.28         58.57         1.31 o                         
   7   9   4         41.23         39.46         1.99 o                         
   8   9   4         70.74         75.80         2.03 o                         
   9   9   4          0.10         -0.25         0.75 o                         
  10   9   4          0.34         -0.18         1.00 o                         
  11   9   4         11.30         13.05         1.25 o                         
  12   9   4          0.09         -0.05         1.22 o                         
  -2  10   4         13.39         14.29         1.37 o                         
  -1  10   4        123.18        131.56         3.42 o                         
   0  10   4          0.07         -0.52         1.04 o                         
   1  10   4        372.57        375.67         5.16 o                         
   2  10   4         53.90         43.66         1.51 o                         
   3  10   4          0.49          0.25         0.61 o                         
   4  10   4        140.72        134.22         2.39 o                         
   5  10   4         48.59         45.40         1.47 o                         
   6  10   4         11.02         10.75         0.93 o                         
   7  10   4         49.33         54.49         1.83 o                         
   8  10   4          1.13          1.38         0.74 o                         
   9  10   4         68.62         55.96         1.81 o                         
  10  10   4        111.18        112.89         2.62 o                         
  11  10   4         19.86         21.14         1.48 o                         
  12  10   4          1.25          2.87         1.09 o                         
  -1  11   4         19.53         25.55         1.80 o                         
   0  11   4         13.68          9.78         1.59 o                         
   1  11   4         50.77         52.11         3.03 o                         
   2  11   4        115.71        114.24         2.73 o                         
   3  11   4        190.43        190.06         3.48 o                         
   4  11   4         51.30         49.31         1.98 o                         
   5  11   4        193.14        191.18         3.39 o                         
   6  11   4        169.59        173.96         2.86 o                         
   7  11   4         50.58         50.71         1.64 o                         
   8  11   4         67.21         71.29         2.44 o                         
   9  11   4          0.02         -0.38         0.77 o                         
  10  11   4         16.52         17.02         1.23 o                         
  11  11   4         13.14         12.56         1.47 o                         
   0  12   4          1.97          0.51         1.78 o                         
   1  12   4          9.29         12.25         2.15 o                         
   2  12   4          0.59          1.28         1.22 o                         
   3  12   4         44.62         44.54         2.02 o                         
   4  12   4          0.14          0.04         0.91 o                         
   5  12   4          4.29          1.91         0.94 o                         
   6  12   4         46.03         49.13         1.95 o                         
   7  12   4         20.68         19.79         1.08 o                         
   8  12   4          5.31          5.85         0.87 o                         
   9  12   4          0.65         -0.42         0.83 o                         
  10  12   4         41.55         47.37         2.54 o                         
   2  13   4          2.78         -0.90         1.81 o                         
   3  13   4        153.17        155.71         4.44 o                         
   4  13   4         49.67         46.65         2.24 o                         
   5  13   4        200.99        203.92         4.27 o                         
   6  13   4         18.86         19.67         1.72 o                         
   7  13   4          0.11         -0.45         0.89 o                         
   8  13   4         83.01         88.94         2.14 o                         
   9  13   4        113.15        115.74         2.39 o                         
  -5 -11   5          4.77          3.84         0.74 o                         
  -4 -11   5          1.16          1.21         0.70 o                         
  -3 -11   5         41.36         36.93         1.50 o                         
  -2 -11   5          3.92          2.81         0.87 o                         
  -1 -11   5         85.92         91.20         2.71 o                         
   0 -11   5         10.97         12.85         2.24 o                         
  -6 -10   5         19.98         25.92         1.50 o                         
  -5 -10   5         25.36         24.20         0.99 o                         
  -4 -10   5         17.17         17.18         1.40 o                         
  -3 -10   5         23.41         20.13         1.09 o                         
  -2 -10   5         58.77         62.48         1.86 o                         
  -1 -10   5         70.39         80.98         2.20 o                         
   0 -10   5         27.46         29.45         1.61 o                         
   1 -10   5        137.99        147.15         3.56 o                         
   2 -10   5         29.10         23.12         1.69 o                         
  -7  -9   5          3.23          1.46         2.20 o                         
  -6  -9   5          3.40          3.50         0.60 o                         
  -5  -9   5         20.13         16.39         0.74 o                         
  -4  -9   5          6.37          6.82         0.70 o                         
  -3  -9   5          5.61          3.47         0.69 o                         
  -2  -9   5        152.39        162.79         2.91 o                         
  -1  -9   5         41.75         45.79         1.63 o                         
   0  -9   5         17.32         14.50         1.46 o                         
   1  -9   5          9.21          8.56         1.16 o                         
   2  -9   5         25.33         22.02         1.53 o                         
   3  -9   5          0.03          1.25         1.14 o                         
   4  -9   5          8.27          8.64         1.53 o                         
  -8  -8   5         57.26         62.24         5.48 o                         
  -7  -8   5         23.60         28.28         3.78 o                         
  -6  -8   5         13.12         15.01         2.84 o                         
  -5  -8   5          4.11          4.82         0.48 o                         
  -4  -8   5         11.58         12.38         0.63 o                         
  -3  -8   5        160.97        157.34         2.59 o                         
  -2  -8   5         19.65         22.19         1.01 o                         
  -1  -8   5          1.04          0.11         0.63 o                         
   0  -8   5         41.30         44.58         1.65 o                         
   1  -8   5        258.87        236.33         3.94 o                         
   2  -8   5          1.49          1.78         0.89 o                         
   3  -8   5         28.87         26.41         1.90 o                         
   4  -8   5          6.97         11.33         1.96 o                         
   5  -8   5         91.06         92.96         3.46 o                         
  -8  -7   5          8.00          8.28         0.76 o                         
  -7  -7   5          0.04         -0.42         1.18 o                         
  -6  -7   5         72.42         69.01         5.01 o                         
  -5  -7   5        107.91         98.22         1.55 o                         
  -4  -7   5        131.66        125.38         1.81 o                         
  -3  -7   5          0.33         -0.21         0.42 o                         
  -2  -7   5        258.33        268.96         3.46 o                         
  -1  -7   5         68.14         64.98         1.60 o                         
   0  -7   5        335.87        322.28         4.74 o                         
   1  -7   5          0.00         -0.16         0.62 o                         
   2  -7   5         18.81         15.42         1.64 o                         
   3  -7   5          9.54         11.33         1.15 o                         
   4  -7   5         38.25         47.31         2.76 o                         
   5  -7   5         13.69          8.68         1.54 o                         
   6  -7   5          1.26         -0.64         1.28 o                         
  -8  -6   5         23.63         23.06         0.88 o                         
  -7  -6   5          0.11         -0.16         0.33 o                         
  -6  -6   5         15.30         14.76         0.55 o                         
  -5  -6   5         16.64         12.61         0.74 o                         
  -4  -6   5         32.22         31.61         0.93 o                         
  -3  -6   5          7.39          7.75         0.46 o                         
  -2  -6   5        526.47        522.84         6.01 o                         
  -1  -6   5        103.77        108.31         2.22 o                         
   0  -6   5         41.23         36.02         1.02 o                         
   1  -6   5         21.67         22.20         0.79 o                         
   2  -6   5        204.90        221.31         3.21 o                         
   3  -6   5          7.60          6.66         0.83 o                         
   4  -6   5         96.45         88.17         2.21 o                         
   5  -6   5          9.75         13.32         1.33 o                         
   6  -6   5         16.63         17.23         1.51 o                         
   7  -6   5         25.83         28.95         1.88 o                         
  -9  -5   5         11.66         10.07         0.77 o                         
  -8  -5   5          7.05          6.64         0.67 o                         
  -7  -5   5         10.38          9.87         0.65 o                         
  -6  -5   5          0.76          3.18         0.41 o                         
  -5  -5   5         24.41         24.48         0.72 o                         
  -4  -5   5        205.48        197.97         2.41 o                         
  -3  -5   5        236.68        240.70         2.88 o                         
  -2  -5   5         15.79         17.20         0.99 o                         
  -1  -5   5          0.01         -0.16         0.31 o                         
   0  -5   5        851.03        864.22         9.24 o                         
   1  -5   5        154.13        147.65         2.25 o                         
   2  -5   5        668.64        749.63         7.70 o                         
   3  -5   5         30.41         31.80         1.15 o                         
   4  -5   5          0.04         -0.32         0.63 o                         
   5  -5   5        180.43        170.78         4.97 o                         
   6  -5   5        177.48        183.11         3.94 o                         
   7  -5   5         30.28         30.25         1.90 o                         
   8  -5   5          0.72         -0.52         1.03 o                         
  -9  -4   5         15.70         21.30         1.05 o                         
  -8  -4   5          2.25          2.70         0.67 o                         
  -7  -4   5        225.81        233.09         3.44 o                         
  -6  -4   5         17.73         20.19         0.75 o                         
  -5  -4   5        615.42        601.35         6.51 o                         
  -4  -4   5         11.51         10.79         0.62 o                         
  -3  -4   5         38.55         40.50         1.12 o                         
  -2  -4   5         21.45         20.71         0.69 o                         
  -1  -4   5        419.53        419.03         5.37 o                         
   0  -4   5        364.96        362.30         4.56 o                         
   1  -4   5         69.62         51.51         1.07 o                         
   2  -4   5         20.13         14.39         0.66 o                         
   3  -4   5         26.52         25.42         0.96 o                         
   4  -4   5        126.85        127.42         3.11 o                         
   5  -4   5         22.85         21.59         1.17 o                         
   6  -4   5         64.59         58.51         2.14 o                         
   7  -4   5          6.17          7.19         1.21 o                         
   8  -4   5         13.05         13.04         1.42 o                         
   9  -4   5          4.51          3.70         1.28 o                         
  -9  -3   5         24.87         26.80         1.38 o                         
  -8  -3   5          0.58          0.25         0.68 o                         
  -7  -3   5        188.01        192.99         3.12 o                         
  -6  -3   5         25.37         24.00         0.88 o                         
  -5  -3   5         26.80         23.89         0.85 o                         
  -4  -3   5         11.99         11.33         0.57 o                         
  -3  -3   5         28.45         27.30         0.76 o                         
  -2  -3   5        113.20        140.80         1.89 o                         
  -1  -3   5         12.27         15.00         0.51 o                         
   0  -3   5          0.94          0.43         0.24 o                         
   1  -3   5        190.73        178.32         2.20 o                         
   2  -3   5         22.79         22.40         0.73 o                         
   3  -3   5         42.15         39.52         1.14 o                         
   4  -3   5         17.45         12.25         0.76 o                         
   5  -3   5         20.40         25.91         1.16 o                         
   6  -3   5        138.31        134.12         3.08 o                         
   7  -3   5        159.46        158.15         3.56 o                         
   8  -3   5         21.96         17.74         1.44 o                         
   9  -3   5          8.99         10.56         1.37 o                         
  -9  -2   5          3.96          3.90         1.10 o                         
  -8  -2   5        103.98        111.72         2.66 o                         
  -7  -2   5          8.35          9.65         0.90 o                         
  -6  -2   5        200.87        194.30         3.09 o                         
  -5  -2   5          3.24          4.89         0.56 o                         
  -4  -2   5          0.08         -0.20         0.40 o                         
  -3  -2   5         69.28         87.49         1.31 o                         
  -2  -2   5       1176.92       1314.51        11.53 o                         
  -1  -2   5          0.09          3.75         0.29 o                         
   0  -2   5        286.50        363.61         3.76 o                         
   1  -2   5        424.79        456.25         5.05 o                         
   2  -2   5       1215.63       1263.12        12.07 o                         
   3  -2   5         14.56         17.03         0.69 o                         
   4  -2   5        532.45        499.02         5.80 o                         
   5  -2   5        136.59        128.94         2.44 o                         
   6  -2   5         62.90         49.81         1.52 o                         
   7  -2   5         36.00         29.17         1.56 o                         
   8  -2   5          5.19          4.47         1.06 o                         
   9  -2   5          0.30         -0.47         0.95 o                         
  10  -2   5        126.44        136.37         4.13 o                         
  -8  -1   5         49.91         57.13         2.06 o                         
  -7  -1   5          9.70         12.55         1.50 o                         
  -6  -1   5         76.56         65.06         1.89 o                         
  -5  -1   5        510.59        505.60         6.41 o                         
  -4  -1   5        174.23        155.82         2.22 o                         
  -3  -1   5        239.79        245.91         2.58 o                         
  -2  -1   5         17.61         15.21         0.46 o                         
  -1  -1   5        326.27        322.04         3.16 o                         
   0  -1   5       2334.07       2464.71        21.26 o                         
   1  -1   5          4.13          4.10         0.40 o                         
   2  -1   5        914.64        951.70         9.20 o                         
   3  -1   5        603.43        584.20         5.98 o                         
   4  -1   5        309.83        307.84         4.28 o                         
   5  -1   5        138.28        126.94         3.61 o                         
   6  -1   5          3.19          1.71         0.51 o                         
   7  -1   5         18.64         15.57         1.06 o                         
   8  -1   5         77.03         81.05         2.40 o                         
   9  -1   5          1.46          0.50         0.91 o                         
  10  -1   5         26.95         29.18         2.01 o                         
  11  -1   5          8.53          7.34         1.91 o                         
  -8   0   5         37.72         36.71         2.05 o                         
  -7   0   5         16.21         16.00         1.23 o                         
  -6   0   5          4.31          5.51         1.48 o                         
  -5   0   5        205.26        216.29         3.78 o                         
  -4   0   5        305.94        291.38         3.97 o                         
  -3   0   5        554.98        517.00         4.99 o                         
  -2   0   5        327.38        365.98         3.42 o                         
  -1   0   5        327.57        324.51         3.05 o                         
   0   0   5        665.72        571.19         5.30 o                         
   1   0   5        327.27        354.15         3.70 o                         
   2   0   5        105.98        108.97         1.64 o                         
   3   0   5       1513.23       1607.88        14.17 o                         
   4   0   5       1381.32       1483.64        16.70 o                         
   5   0   5         20.34         24.63         1.28 o                         
   6   0   5         93.13         93.28         2.12 o                         
   7   0   5         52.86         49.49         1.45 o                         
   8   0   5          2.39          2.43         0.84 o                         
   9   0   5         17.43         16.91         1.30 o                         
  10   0   5         62.56         70.21         2.78 o                         
  11   0   5         35.38         35.81         3.84 o                         
  -8   1   5          1.33          1.01         1.13 o                         
  -7   1   5         42.56         46.05         2.19 o                         
  -6   1   5         90.94        104.75         2.84 o                         
  -5   1   5         15.41          8.95         0.97 o                         
  -4   1   5         60.75         57.43         1.20 o                         
  -3   1   5        690.70        609.50         6.90 o                         
  -2   1   5          0.71          1.05         0.32 o                         
  -1   1   5        109.15        102.37         1.31 o                         
   0   1   5         45.06         53.97         0.92 o                         
   1   1   5        647.24        612.80         6.06 o                         
   2   1   5        331.90        385.96         5.03 o                         
   3   1   5       2068.84       2068.17        20.87 o                         
   4   1   5        101.51         98.14         1.64 o                         
   5   1   5        945.28        922.04        10.77 o                         
   6   1   5          0.16          1.02         0.49 o                         
   7   1   5        183.93        159.80         2.57 o                         
   8   1   5         17.46         16.47         1.04 o                         
   9   1   5         31.98         28.77         1.33 o                         
  10   1   5        100.99        100.03         2.80 o                         
  11   1   5         41.90         40.03         2.75 o                         
  -7   2   5         13.64         15.38         1.59 o                         
  -6   2   5         54.00         54.61         4.24 o                         
  -5   2   5        325.71        296.44         4.45 o                         
  -4   2   5        140.12        152.86         2.18 o                         
  -3   2   5        232.59        237.00         2.77 o                         
  -2   2   5        126.08        114.48         1.52 o                         
  -1   2   5         91.25        117.32         1.83 o                         
   0   2   5       1377.00       1463.29        12.20 o                         
   1   2   5        452.16        449.62         4.64 o                         
   2   2   5        241.97        333.02         3.58 o                         
   3   2   5       2356.10       2272.96        45.95 o                         
   4   2   5       2298.95       2398.35        26.38 o                         
   5   2   5        114.65        157.86         2.29 o                         
   6   2   5        104.91         99.09         2.36 o                         
   7   2   5        339.42        342.27         4.32 o                         
   8   2   5         17.88         20.00         1.01 o                         
   9   2   5        130.65        131.53         2.66 o                         
  10   2   5          0.14         -0.01         1.03 o                         
  11   2   5        149.18        143.98         4.06 o                         
  12   2   5         42.91         52.44         3.35 o                         
  -7   3   5          0.66          1.24         1.14 o                         
  -6   3   5         92.67         86.26         3.06 o                         
  -5   3   5          1.09          0.28         0.83 o                         
  -4   3   5        377.85        399.82         5.11 o                         
  -3   3   5          5.66         16.46         1.47 o                         
  -2   3   5         78.47        114.42         1.85 o                         
  -1   3   5        264.72        245.55         3.42 o                         
   0   3   5       1628.55       1746.98        14.53 o                         
   1   3   5        743.08        667.30         6.24 o                         
   2   3   5        435.65        488.94         5.43 o                         
   3   3   5        446.81        526.01         6.36 o                         
   4   3   5       2272.15       2299.61        23.19 o                         
   5   3   5          5.84          1.17         0.42 o                         
   6   3   5        431.58        437.46         5.14 o                         
   7   3   5        182.81        196.41         3.11 o                         
   8   3   5        284.44        276.59         3.73 o                         
   9   3   5         13.16         14.44         0.90 o                         
  10   3   5        133.98        122.73         2.98 o                         
  11   3   5          6.50         10.98         2.28 o                         
  12   3   5         18.14         16.71         3.47 o                         
  -7   4   5          8.98         13.48         2.92 o                         
  -6   4   5          0.62         -1.30         3.23 o                         
  -5   4   5          0.20          3.19         0.97 o                         
  -4   4   5         11.42         12.29         1.03 o                         
  -3   4   5         32.75         34.11         1.22 o                         
  -2   4   5        259.51        266.10         3.78 o                         
  -1   4   5        133.60        118.54         1.90 o                         
   0   4   5        149.45        144.12         1.73 o                         
   1   4   5         94.61         77.86         1.62 o                         
   2   4   5         17.09         27.54         1.00 o                         
   3   4   5        183.44        202.16         2.67 o                         
   4   4   5        169.43        229.79         2.97 o                         
   5   4   5        525.39        526.30         5.92 o                         
   6   4   5        242.18        237.03         3.14 o                         
   7   4   5       1458.93       1469.58        18.23 o                         
   8   4   5         31.90         28.14         1.07 o                         
   9   4   5         82.23         71.56         1.65 o                         
  10   4   5          1.38          0.08         0.99 o                         
  11   4   5         33.71         32.73         1.93 o                         
  12   4   5          0.09         -0.65         2.37 o                         
  -6   5   5         16.11         12.63         3.39 o                         
  -5   5   5          6.02         10.24         1.39 o                         
  -4   5   5         57.65         49.03         1.78 o                         
  -3   5   5          4.57          2.27         0.90 o                         
  -2   5   5        259.64        260.38         4.09 o                         
  -1   5   5        567.53        527.84         5.76 o                         
   0   5   5          8.09          7.13         0.64 o                         
   1   5   5        155.15        129.73         1.95 o                         
   2   5   5        230.79        270.25         3.19 o                         
   3   5   5         25.63         33.71         0.97 o                         
   4   5   5        106.03        119.28         1.76 o                         
   5   5   5       1499.21       1522.75        15.68 o                         
   6   5   5        430.61        439.65         5.14 o                         
   7   5   5       1652.26       1651.62        17.04 o                         
   8   5   5         13.71         14.81         0.81 o                         
   9   5   5          0.35          1.64         1.05 o                         
  10   5   5         59.21         53.44         1.93 o                         
  11   5   5         60.07         67.21         2.61 o                         
  12   5   5         12.67         11.37         1.49 o                         
  -5   6   5         55.18         50.32         2.56 o                         
  -4   6   5          0.19          0.58         0.94 o                         
  -3   6   5         27.39         22.37         1.44 o                         
  -2   6   5        409.17        369.29         5.44 o                         
  -1   6   5        290.31        273.13         3.86 o                         
   0   6   5        461.24        406.50         6.49 o                         
   1   6   5         12.92         24.77         0.97 o                         
   2   6   5        239.72        238.58         2.81 o                         
   3   6   5         39.70         65.99         1.32 o                         
   4   6   5        105.18        107.06         1.69 o                         
   5   6   5        209.14        200.58         2.57 o                         
   6   6   5         59.94         54.18         1.31 o                         
   7   6   5        317.52        325.19         4.07 o                         
   8   6   5         26.51         19.33         0.87 o                         
   9   6   5        105.87        106.04         2.42 o                         
  10   6   5          0.14         -0.01         0.87 o                         
  11   6   5          8.13         11.35         1.38 o                         
  12   6   5         15.99         14.65         1.50 o                         
  -5   7   5         10.08         14.70         1.86 o                         
  -4   7   5         37.90         47.67         3.85 o                         
  -3   7   5         20.06         20.24         1.48 o                         
  -2   7   5        260.72        249.06         4.72 o                         
  -1   7   5          0.03         -0.37         0.74 o                         
   0   7   5        149.24        139.46         2.52 o                         
   1   7   5        675.51        617.11         7.15 o                         
   2   7   5         65.49         80.54         1.50 o                         
   3   7   5         19.77         23.44         0.85 o                         
   4   7   5          4.45          6.87         0.57 o                         
   5   7   5          9.66          8.28         0.60 o                         
   6   7   5        369.40        385.44         4.31 o                         
   7   7   5        789.13        755.06         8.31 o                         
   8   7   5        136.21        130.62         2.18 o                         
   9   7   5         27.75         26.58         1.95 o                         
  10   7   5          0.05         -0.42         0.85 o                         
  11   7   5          1.86         -0.47         0.93 o                         
  12   7   5         28.57         30.04         1.82 o                         
  -4   8   5         30.49         36.82         2.42 o                         
  -3   8   5          8.64          9.92         1.34 o                         
  -2   8   5          1.64          1.60         1.25 o                         
  -1   8   5          8.58          7.92         1.15 o                         
   0   8   5       1262.14       1261.65        16.30 o                         
   1   8   5          8.29          5.67         0.81 o                         
   2   8   5        273.65        243.39         3.24 o                         
   3   8   5        109.60        117.68         1.88 o                         
   4   8   5        947.20        970.89         9.71 o                         
   5   8   5        282.03        230.14         2.97 o                         
   6   8   5       1103.91       1094.00        10.78 o                         
   7   8   5          0.32          2.70         0.62 o                         
   8   8   5         91.48         86.83         2.60 o                         
   9   8   5         69.15         76.10         3.81 o                         
  10   8   5         18.39         16.80         1.50 o                         
  11   8   5         23.78         24.01         1.59 o                         
  12   8   5          1.74          2.48         1.08 o                         
  -3   9   5         42.89         47.85         2.30 o                         
  -2   9   5         13.59         14.19         1.45 o                         
  -1   9   5         46.19         40.20         3.75 o                         
   0   9   5          1.59          1.72         0.92 o                         
   1   9   5         46.31         53.50         3.09 o                         
   2   9   5         38.53         30.66         1.26 o                         
   3   9   5         19.89         21.28         1.07 o                         
   4   9   5         62.60         64.43         1.41 o                         
   5   9   5         23.75         20.59         0.85 o                         
   6   9   5         11.57          9.90         0.81 o                         
   7   9   5          9.11          6.04         0.91 o                         
   8   9   5        117.05        125.21         2.75 o                         
   9   9   5          5.47          5.19         1.04 o                         
  10   9   5          0.01          0.25         0.82 o                         
  11   9   5         62.63         60.91         2.36 o                         
  12   9   5          4.96          3.66         1.16 o                         
  -2  10   5         11.10          8.22         1.73 o                         
  -1  10   5         29.94         31.11         1.86 o                         
   0  10   5         53.72         57.73         2.33 o                         
   1  10   5          7.42          3.49         1.09 o                         
   2  10   5        621.74        609.59         7.40 o                         
   3  10   5        117.78        128.89         2.47 o                         
   4  10   5        141.41        126.19         2.36 o                         
   5  10   5         38.71         33.89         1.13 o                         
   6  10   5        198.63        181.75         3.18 o                         
   7  10   5          5.28          4.39         0.89 o                         
   8  10   5        322.54        319.61         5.21 o                         
   9  10   5         27.82         26.16         1.36 o                         
  10  10   5          9.68         11.61         1.10 o                         
  11  10   5        112.94        125.59         3.46 o                         
  12  10   5         13.43         13.65         1.44 o                         
  -1  11   5         80.84         90.20         3.59 o                         
   0  11   5          8.26          7.80         1.57 o                         
   1  11   5         46.99         49.98         2.20 o                         
   2  11   5          7.20          4.88         1.23 o                         
   3  11   5         75.69         74.30         2.23 o                         
   4  11   5        151.00        151.49         3.01 o                         
   5  11   5          6.31          4.82         1.01 o                         
   6  11   5         44.99         41.46         1.42 o                         
   7  11   5          0.13         -0.36         0.71 o                         
   8  11   5        224.95        239.25         4.37 o                         
   9  11   5         31.78         27.29         1.42 o                         
  10  11   5        177.68        184.14         3.71 o                         
  11  11   5          0.54          0.74         0.93 o                         
   1  12   5         12.74         15.34         2.52 o                         
   2  12   5          1.75          2.75         1.72 o                         
   3  12   5          7.73         11.23         1.55 o                         
   4  12   5         81.26         81.44         2.64 o                         
   5  12   5          1.68          1.44         0.97 o                         
   6  12   5         20.00         19.68         1.43 o                         
   7  12   5          1.32          0.94         0.82 o                         
   8  12   5          8.52          8.64         1.01 o                         
   9  12   5         17.05         15.79         1.30 o                         
  10  12   5         52.15         58.27         2.14 o                         
   3  13   5         97.66        107.59         3.87 o                         
   4  13   5         56.66         59.85         2.85 o                         
   5  13   5         11.21         11.28         1.38 o                         
   6  13   5        100.94        101.81         2.91 o                         
   7  13   5         24.33         29.19         2.28 o                         
   8  13   5          6.92          6.29         1.45 o                         
   9  13   5          5.33          4.34         1.11 o                         
  -5 -10   6         13.45         16.72         0.86 o                         
  -4 -10   6         15.08         15.01         0.93 o                         
  -3 -10   6         29.57         31.62         1.31 o                         
  -2 -10   6        112.27        121.21         2.61 o                         
  -1 -10   6         38.64         42.11         1.69 o                         
   0 -10   6          0.21         -0.44         0.89 o                         
   1 -10   6          8.11         10.40         1.32 o                         
  -6  -9   6         16.45         15.53         0.96 o                         
  -5  -9   6          0.37         -0.24         0.49 o                         
  -4  -9   6          7.64          6.30         0.69 o                         
  -3  -9   6          6.15          5.81         0.74 o                         
  -2  -9   6         10.91         10.02         0.95 o                         
  -1  -9   6         72.11         78.19         2.08 o                         
   0  -9   6         36.56         35.37         1.52 o                         
   1  -9   6         56.56         55.31         2.15 o                         
   2  -9   6          4.12          4.24         1.12 o                         
   3  -9   6          9.03          8.86         1.57 o                         
  -7  -8   6          2.63          0.22         2.23 o                         
  -6  -8   6         31.84         30.53         1.85 o                         
  -5  -8   6          0.08          0.37         0.44 o                         
  -4  -8   6         68.82         60.68         1.42 o                         
  -3  -8   6         13.08         11.49         0.79 o                         
  -2  -8   6          3.61          3.78         0.88 o                         
  -1  -8   6          0.60          0.65         0.68 o                         
   0  -8   6        243.76        228.38         3.81 o                         
   1  -8   6         34.28         29.36         1.40 o                         
   2  -8   6          6.41          4.79         0.99 o                         
   3  -8   6         21.32         27.25         1.66 o                         
   4  -8   6        119.50        110.62         4.55 o                         
   5  -8   6         14.86         15.59         2.34 o                         
  -7  -7   6         39.71         39.28         1.90 o                         
  -6  -7   6         12.83         13.95         0.90 o                         
  -5  -7   6          2.80          2.65         0.45 o                         
  -4  -7   6        145.05        147.66         2.12 o                         
  -3  -7   6          0.38          0.10         0.53 o                         
  -2  -7   6          9.09         11.61         1.01 o                         
  -1  -7   6          9.77          9.45         0.82 o                         
   0  -7   6          0.21          0.52         0.68 o                         
   1  -7   6        293.76        311.24         4.70 o                         
   2  -7   6          4.16          4.15         0.96 o                         
   3  -7   6         20.65         29.22         2.32 o                         
   4  -7   6         14.18         12.60         1.33 o                         
   5  -7   6         20.25         24.76         1.96 o                         
   6  -7   6          0.22         -0.58         1.16 o                         
  -8  -6   6         21.40         19.77         0.88 o                         
  -7  -6   6         11.30          9.43         1.17 o                         
  -6  -6   6         16.49         14.73         1.00 o                         
  -5  -6   6         31.30         30.37         0.92 o                         
  -4  -6   6         46.39         46.91         1.30 o                         
  -3  -6   6        132.14        119.96         2.11 o                         
  -2  -6   6          0.06         -0.23         0.47 o                         
  -1  -6   6        341.10        334.12         4.19 o                         
   0  -6   6          0.89          0.97         0.56 o                         
   1  -6   6         78.20         66.38         1.82 o                         
   2  -6   6        100.15        112.05         2.34 o                         
   3  -6   6          8.76          4.08         0.93 o                         
   4  -6   6          5.55          6.50         1.08 o                         
   5  -6   6          1.01         -0.53         1.07 o                         
   6  -6   6         23.34         32.07         2.11 o                         
   7  -6   6         19.56         19.28         2.00 o                         
  -8  -5   6         28.42         33.98         1.52 o                         
  -7  -5   6         10.14         11.80         0.78 o                         
  -6  -5   6          0.01         -0.21         0.43 o                         
  -5  -5   6        171.45        151.33         2.98 o                         
  -4  -5   6        130.05        129.05         2.08 o                         
  -3  -5   6        255.80        248.20         3.40 o                         
  -2  -5   6        382.37        357.00         5.09 o                         
  -1  -5   6         68.77         74.38         1.48 o                         
   0  -5   6          0.03         -0.17         0.34 o                         
   1  -5   6         24.07         21.19         0.76 o                         
   2  -5   6        116.32         95.37         1.73 o                         
   3  -5   6          0.50          0.23         0.59 o                         
   4  -5   6         87.02         91.18         2.20 o                         
   5  -5   6         13.78         12.13         1.10 o                         
   6  -5   6          4.54          6.01         1.10 o                         
   7  -5   6         60.76         58.63         2.39 o                         
   8  -5   6         82.79         79.77         2.85 o                         
  -8  -4   6         17.32         18.03         1.07 o                         
  -7  -4   6          0.18          0.11         0.54 o                         
  -6  -4   6          0.09         -0.24         0.48 o                         
  -5  -4   6        118.71        116.54         1.85 o                         
  -4  -4   6        126.57        133.48         2.28 o                         
  -3  -4   6        282.30        271.73         3.37 o                         
  -2  -4   6        181.37        205.47         2.67 o                         
  -1  -4   6         52.00         52.44         1.37 o                         
   0  -4   6          1.98          0.68         0.54 o                         
   1  -4   6         13.34         13.27         0.63 o                         
   2  -4   6        177.37        196.52         3.36 o                         
   3  -4   6         14.89         16.01         0.86 o                         
   4  -4   6          9.60         11.71         0.85 o                         
   5  -4   6        129.71        134.73         2.75 o                         
   6  -4   6          1.11          0.46         0.90 o                         
   7  -4   6         21.32         17.69         1.46 o                         
   8  -4   6          2.98          0.45         1.07 o                         
   9  -4   6         47.74         54.21         2.44 o                         
  -8  -3   6          2.85          3.48         0.83 o                         
  -7  -3   6          5.79          8.42         0.81 o                         
  -6  -3   6          6.55          8.50         0.86 o                         
  -5  -3   6         28.49         24.01         1.09 o                         
  -4  -3   6        142.21        140.30         2.08 o                         
  -3  -3   6        175.06        174.12         2.35 o                         
  -2  -3   6         18.74         19.03         0.70 o                         
  -1  -3   6        119.16        104.12         1.51 o                         
   0  -3   6        717.06        774.63         8.25 o                         
   1  -3   6         46.49         46.50         1.03 o                         
   2  -3   6          2.63          2.11         0.69 o                         
   3  -3   6        416.03        422.30         5.07 o                         
   4  -3   6         53.98         67.54         1.58 o                         
   5  -3   6        138.70        140.48         2.75 o                         
   6  -3   6         18.75         22.44         1.42 o                         
   7  -3   6        283.13        289.86         5.30 o                         
   8  -3   6          7.52          8.54         1.24 o                         
   9  -3   6         17.76         26.05         1.78 o                         
  -8  -2   6          3.51          2.85         0.89 o                         
  -7  -2   6         80.33         87.98         2.26 o                         
  -6  -2   6         14.54         12.60         0.88 o                         
  -5  -2   6        364.00        353.22         4.78 o                         
  -4  -2   6          0.16         -0.22         0.44 o                         
  -3  -2   6        656.79        661.71         8.42 o                         
  -2  -2   6        143.10        141.15         2.30 o                         
  -1  -2   6         19.60         34.47         0.75 o                         
   0  -2   6        154.40        131.74         1.63 o                         
   1  -2   6        146.71        158.29         2.20 o                         
   2  -2   6        185.45        148.70         2.04 o                         
   3  -2   6          2.53          1.07         0.44 o                         
   4  -2   6        231.32        233.26         3.24 o                         
   5  -2   6        190.56        176.00         3.09 o                         
   6  -2   6        153.21        141.51         2.77 o                         
   7  -2   6        119.51        106.48         2.78 o                         
   8  -2   6          0.60         -0.34         0.86 o                         
   9  -2   6          8.63          8.94         1.38 o                         
  10  -2   6         13.41         11.52         1.66 o                         
  -8  -1   6         13.81         15.74         1.50 o                         
  -7  -1   6         32.48         31.80         1.51 o                         
  -6  -1   6         48.54         41.18         1.47 o                         
  -5  -1   6         27.94         32.42         1.78 o                         
  -4  -1   6         10.99         13.73         1.31 o                         
  -3  -1   6          0.52          0.38         0.42 o                         
  -2  -1   6          2.28          7.23         0.45 o                         
  -1  -1   6         28.38         31.25         1.23 o                         
   0  -1   6        250.36        220.76         2.40 o                         
   1  -1   6         78.26         85.62         1.44 o                         
   2  -1   6        722.08        654.02         7.13 o                         
   3  -1   6        277.44        259.50         3.10 o                         
   4  -1   6        252.92        309.69         3.95 o                         
   5  -1   6        109.09        109.38         2.54 o                         
   6  -1   6        229.92        223.44         3.61 o                         
   7  -1   6          4.61          2.52         0.89 o                         
   8  -1   6          5.28          3.28         0.93 o                         
   9  -1   6         13.98         13.50         1.32 o                         
  10  -1   6          0.08         -0.20         1.16 o                         
  11  -1   6         18.22         19.48         2.68 o                         
  -8   0   6         11.38         13.08         1.55 o                         
  -7   0   6        275.35        277.84         5.81 o                         
  -6   0   6          4.63          4.76         0.92 o                         
  -5   0   6        207.66        211.13         3.46 o                         
  -4   0   6         12.14         17.61         0.89 o                         
  -3   0   6        199.78        174.89         2.17 o                         
  -2   0   6         38.20         38.86         0.84 o                         
  -1   0   6        877.07        868.22         7.47 o                         
   0   0   6         20.88         15.54         0.54 o                         
   1   0   6         97.87         89.83         1.38 o                         
   2   0   6        191.78        164.66         2.30 o                         
   3   0   6        910.06        971.40         9.51 o                         
   4   0   6        681.72        640.01         6.59 o                         
   5   0   6        225.00        236.99         3.57 o                         
   6   0   6          2.53          5.10         0.65 o                         
   7   0   6         38.33         37.58         1.44 o                         
   8   0   6        150.23        150.87         2.98 o                         
   9   0   6         10.54         13.91         1.70 o                         
  10   0   6         33.33         38.68         2.18 o                         
  11   0   6         24.83         25.85         2.05 o                         
  -7   1   6          7.57          8.09         1.34 o                         
  -6   1   6          0.17         -0.63         1.26 o                         
  -5   1   6         15.33         15.38         1.17 o                         
  -4   1   6         93.34         85.58         1.80 o                         
  -3   1   6        146.80        160.13         2.11 o                         
  -2   1   6        103.53        120.90         1.71 o                         
  -1   1   6        183.15        204.90         2.35 o                         
   0   1   6         12.50         22.65         0.68 o                         
   1   1   6       1081.09       1005.79         9.71 o                         
   2   1   6         13.48          9.62         0.56 o                         
   3   1   6        602.58        645.65         7.05 o                         
   4   1   6         75.81         70.91         1.61 o                         
   5   1   6        652.09        625.54         7.01 o                         
   6   1   6        463.47        424.84         5.67 o                         
   7   1   6        140.82        143.79         2.46 o                         
   8   1   6          2.34          0.27         0.68 o                         
   9   1   6         34.95         34.28         1.48 o                         
  10   1   6        133.85        150.83         4.06 o                         
  11   1   6         31.30         33.34         2.73 o                         
  -7   2   6          1.26          0.10         1.10 o                         
  -6   2   6         34.98         47.17         2.31 o                         
  -5   2   6         51.53         49.03         2.24 o                         
  -4   2   6         44.77         41.09         1.52 o                         
  -3   2   6         35.54         33.09         1.00 o                         
  -2   2   6         20.61         13.59         0.61 o                         
  -1   2   6        263.75        282.00         2.90 o                         
   0   2   6         26.52         33.35         0.79 o                         
   1   2   6        104.35        125.99         1.79 o                         
   2   2   6          7.39          8.19         0.50 o                         
   3   2   6        910.09       1069.90        12.27 o                         
   4   2   6       1233.14       1214.25        13.85 o                         
   5   2   6         14.65         18.24         0.89 o                         
   6   2   6        227.54        207.09         3.75 o                         
   7   2   6         82.85         84.41         1.94 o                         
   8   2   6         14.44         13.74         0.97 o                         
   9   2   6        104.46         92.89         2.23 o                         
  10   2   6        352.82        353.49        11.23 o                         
  11   2   6         16.66         19.44         2.21 o                         
  12   2   6          0.83          0.39         1.65 o                         
  -6   3   6         16.67         19.31         1.78 o                         
  -5   3   6         91.97         84.16         2.92 o                         
  -4   3   6         39.94         33.44         1.92 o                         
  -3   3   6        376.97        381.40         4.88 o                         
  -2   3   6        314.42        328.12         3.61 o                         
  -1   3   6          8.57         11.98         0.60 o                         
   0   3   6        176.15        180.82         2.21 o                         
   1   3   6        735.15        700.27         7.63 o                         
   2   3   6         79.87         61.42         1.18 o                         
   3   3   6          0.53          1.65         0.45 o                         
   4   3   6       2517.76       2698.36        29.69 o                         
   5   3   6          5.05          2.14         0.47 o                         
   6   3   6         24.05         21.24         0.95 o                         
   7   3   6        118.83        113.41         2.25 o                         
   8   3   6         98.87         90.92         3.58 o                         
   9   3   6         79.02         77.73         2.01 o                         
  10   3   6         62.18         57.23         2.14 o                         
  11   3   6         20.12         19.50         1.84 o                         
  12   3   6         34.13         42.19         2.97 o                         
  -6   4   6         32.26         32.20         2.65 o                         
  -5   4   6         40.43         44.24         2.27 o                         
  -4   4   6          0.67         -0.41         0.81 o                         
  -3   4   6         37.59         44.25         2.40 o                         
  -2   4   6        192.16        204.42         2.88 o                         
  -1   4   6         26.88         25.61         0.79 o                         
   0   4   6        803.45        836.06         8.34 o                         
   1   4   6          0.22          0.17         0.34 o                         
   2   4   6          0.73          0.96         0.39 o                         
   3   4   6        321.22        335.96         4.10 o                         
   4   4   6        130.50        143.55         2.41 o                         
   5   4   6        529.95        491.41         6.19 o                         
   6   4   6         12.10         10.77         0.78 o                         
   7   4   6          7.90          6.67         0.75 o                         
   8   4   6        167.39        162.38         2.86 o                         
   9   4   6        108.33        106.53         2.29 o                         
  10   4   6          1.42          0.16         0.94 o                         
  11   4   6          1.39         -0.55         1.11 o                         
  12   4   6         22.55         24.50         2.00 o                         
  -5   5   6          0.04         -0.05         1.71 o                         
  -4   5   6         39.37         51.59         2.41 o                         
  -3   5   6         11.12          8.63         0.97 o                         
  -2   5   6         72.28         78.05         1.87 o                         
  -1   5   6        442.10        419.97         5.26 o                         
   0   5   6          8.86          6.62         0.72 o                         
   1   5   6        201.63        170.88         2.30 o                         
   2   5   6        277.30        309.32         3.94 o                         
   3   5   6       2931.71       2889.81        28.99 o                         
   4   5   6         77.15         74.25         1.51 o                         
   5   5   6        449.61        460.80         5.91 o                         
   6   5   6        100.19         95.65         1.97 o                         
   7   5   6        273.11        269.94         3.97 o                         
   8   5   6        243.77        234.29         3.62 o                         
   9   5   6          4.76          5.62         0.81 o                         
  10   5   6          2.80          1.90         1.01 o                         
  11   5   6          1.47          3.53         1.22 o                         
  12   5   6         38.84         43.58         3.91 o                         
  -5   6   6          2.72          4.04         1.81 o                         
  -4   6   6        203.86        211.05         5.12 o                         
  -3   6   6         24.83         22.82         1.52 o                         
  -2   6   6          0.15         -0.23         0.87 o                         
  -1   6   6         28.44         21.42         1.17 o                         
   0   6   6        315.33        293.91         4.05 o                         
   1   6   6        131.20        124.41         2.22 o                         
   2   6   6        518.46        496.69         5.46 o                         
   3   6   6        168.61        186.92         2.56 o                         
   4   6   6         18.49         13.61         0.75 o                         
   5   6   6        422.71        444.87         5.27 o                         
   6   6   6        146.99        146.70         2.58 o                         
   7   6   6        202.30        195.75         2.92 o                         
   8   6   6         76.31         70.71         1.64 o                         
   9   6   6         17.12         17.33         1.43 o                         
  10   6   6          0.68         -0.02         0.95 o                         
  11   6   6        125.63        126.96         3.60 o                         
  12   6   6         16.63         19.16         1.87 o                         
  -4   7   6         56.96         60.28         2.88 o                         
  -3   7   6          4.32          2.64         1.07 o                         
  -2   7   6         53.76         44.96         2.05 o                         
  -1   7   6         47.63         36.91         1.57 o                         
   0   7   6        227.13        245.87         4.04 o                         
   1   7   6         14.00         17.57         1.02 o                         
   2   7   6         69.65         82.92         1.98 o                         
   3   7   6         72.45         68.13         1.50 o                         
   4   7   6          2.56          0.30         0.47 o                         
   5   7   6        424.27        375.70         4.64 o                         
   6   7   6         56.21         62.89         1.54 o                         
   7   7   6        185.39        179.37         2.76 o                         
   8   7   6        512.28        484.39         6.32 o                         
   9   7   6        124.85        121.27         3.23 o                         
  10   7   6         17.07         15.59         1.53 o                         
  11   7   6         46.23         45.98         2.25 o                         
  12   7   6         15.26         15.42         1.56 o                         
  -3   8   6          3.21          8.79         1.62 o                         
  -2   8   6         89.88         89.41         2.82 o                         
  -1   8   6          0.14          0.81         0.99 o                         
   0   8   6         96.24         91.63         2.42 o                         
   1   8   6        361.05        330.94         5.02 o                         
   2   8   6         60.26         57.71         1.65 o                         
   3   8   6         39.53         40.60         1.25 o                         
   4   8   6        183.57        191.33         2.74 o                         
   5   8   6         96.93        104.87         1.88 o                         
   6   8   6        163.01        160.60         2.60 o                         
   7   8   6       1378.11       1355.90        14.28 o                         
   8   8   6         84.15         78.42         2.16 o                         
   9   8   6        201.14        191.39         4.27 o                         
  10   8   6         44.02         46.72         2.19 o                         
  11   8   6         37.70         37.68         1.95 o                         
  12   8   6         18.06         21.46         1.67 o                         
  -2   9   6         31.02         31.57         1.89 o                         
  -1   9   6          3.57          1.42         0.98 o                         
   0   9   6         49.05         44.45         1.76 o                         
   1   9   6        175.94        170.47         3.33 o                         
   2   9   6          7.28          7.64         0.97 o                         
   3   9   6        136.51        123.51         2.39 o                         
   4   9   6        465.69        469.14         5.42 o                         
   5   9   6         50.67         51.68         1.43 o                         
   6   9   6        261.70        242.32         3.49 o                         
   7   9   6         94.30         78.91         2.23 o                         
   8   9   6          9.73          8.50         1.02 o                         
   9   9   6        101.33        100.96         2.58 o                         
  10   9   6         27.69         29.39         2.18 o                         
  11   9   6          4.90          7.95         1.27 o                         
  12   9   6          9.19          9.39         1.40 o                         
  -1  10   6         51.21         49.12         3.03 o                         
   0  10   6         98.03         95.75         2.94 o                         
   1  10   6         87.08         84.79         2.44 o                         
   2  10   6          0.82          1.76         0.93 o                         
   3  10   6         14.93         12.69         1.09 o                         
   4  10   6        140.92        141.15         2.74 o                         
   5  10   6          1.66          0.69         0.66 o                         
   6  10   6         14.75         18.12         1.10 o                         
   7  10   6         56.34         52.96         1.98 o                         
   8  10   6          6.25          5.64         0.98 o                         
   9  10   6        185.07        185.89         3.71 o                         
  10  10   6         22.54         26.95         1.49 o                         
  11  10   6         59.64         61.72         2.58 o                         
  12  10   6          8.00          4.33         1.22 o                         
   0  11   6        101.58        105.33         6.23 o                         
   1  11   6         18.08         19.04         2.07 o                         
   2  11   6        213.18        218.81         4.60 o                         
   3  11   6        120.69        124.13         3.26 o                         
   4  11   6         81.20         77.56         3.24 o                         
   5  11   6         29.57         30.49         1.46 o                         
   6  11   6         24.75         23.75         1.33 o                         
   7  11   6        107.05        112.45         2.87 o                         
   8  11   6         71.34         77.45         2.43 o                         
   9  11   6         16.87         16.93         1.31 o                         
  10  11   6          4.04          2.22         1.07 o                         
  11  11   6        105.49        109.19         2.92 o                         
   1  12   6          2.83          3.44         1.55 o                         
   2  12   6          0.07         -0.52         1.05 o                         
   3  12   6          5.36          2.53         1.39 o                         
   4  12   6         11.05          8.93         1.60 o                         
   5  12   6         31.67         27.58         1.66 o                         
   6  12   6          0.64          1.11         0.89 o                         
   7  12   6         35.39         41.87         1.98 o                         
   8  12   6         36.47         43.82         1.89 o                         
   9  12   6         17.87         16.50         1.35 o                         
  10  12   6          2.33          1.62         1.02 o                         
   4  13   6        113.46        111.49         7.57 o                         
   5  13   6          9.42         10.68         1.63 o                         
   6  13   6          2.23          4.19         1.17 o                         
   7  13   6          0.80         -0.21         1.01 o                         
   8  13   6        130.32        143.12         3.68 o                         
   9  13   6          4.86          4.22         1.15 o                         
  -2 -10   7         21.72         21.21         1.66 o                         
  -1 -10   7         99.31         99.59         2.51 o                         
   0 -10   7         20.10         21.96         1.70 o                         
  -5  -9   7          4.81          7.43         0.68 o                         
  -4  -9   7          8.94          7.49         0.77 o                         
  -3  -9   7          2.08          1.98         0.70 o                         
  -2  -9   7          0.04         -0.33         0.66 o                         
  -1  -9   7          0.58         -0.25         0.76 o                         
   0  -9   7         17.38         19.50         1.27 o                         
   1  -9   7         73.27         79.88         2.62 o                         
   2  -9   7         16.62         17.41         1.53 o                         
  -6  -8   7          0.64          0.69         1.13 o                         
  -5  -8   7         12.65         11.61         1.06 o                         
  -4  -8   7          1.96          3.81         0.87 o                         
  -3  -8   7         24.82         21.57         1.02 o                         
  -2  -8   7          6.16          5.43         1.09 o                         
  -1  -8   7         31.60         33.70         1.88 o                         
   0  -8   7          3.78          3.19         0.85 o                         
   1  -8   7         85.99         80.13         2.49 o                         
   2  -8   7          0.06         -0.12         0.92 o                         
   3  -8   7          9.00          9.04         1.25 o                         
   4  -8   7          8.12         12.02         2.09 o                         
  -6  -7   7         89.41        107.06         2.10 o                         
  -5  -7   7          3.02          2.38         1.16 o                         
  -4  -7   7         80.89         75.69         1.65 o                         
  -3  -7   7          1.88          0.05         0.57 o                         
  -2  -7   7          1.19          1.44         0.63 o                         
  -1  -7   7         44.21         50.16         1.58 o                         
   0  -7   7        209.83        196.35         3.40 o                         
   1  -7   7          0.58         -0.36         0.73 o                         
   2  -7   7         12.74         15.33         1.30 o                         
   3  -7   7         45.45         50.69         2.37 o                         
   4  -7   7         17.07         17.43         1.73 o                         
   5  -7   7          0.78         -0.76         1.53 o                         
   6  -7   7          1.67         -0.85         2.03 o                         
  -7  -6   7          2.60          2.52         0.66 o                         
  -6  -6   7         29.69         26.08         1.38 o                         
  -5  -6   7         51.00         40.91         1.32 o                         
  -4  -6   7          5.84          6.20         1.06 o                         
  -3  -6   7         62.32         66.08         1.76 o                         
  -2  -6   7         11.31          6.49         0.70 o                         
  -1  -6   7         78.61         75.06         1.79 o                         
   0  -6   7         19.15         16.61         1.03 o                         
   1  -6   7         93.96         83.34         2.10 o                         
   2  -6   7         41.71         29.91         1.57 o                         
   3  -6   7         50.73         51.76         2.30 o                         
   4  -6   7          8.20          5.34         1.08 o                         
   5  -6   7          1.18          1.99         1.28 o                         
   6  -6   7          2.69          2.29         1.39 o                         
   7  -6   7          7.20         10.79         1.80 o                         
  -7  -5   7          8.55          9.35         1.10 o                         
  -6  -5   7         82.97         80.63         2.69 o                         
  -5  -5   7         13.89         13.76         0.87 o                         
  -4  -5   7        170.17        172.08         3.04 o                         
  -3  -5   7        162.50        161.68         2.61 o                         
  -2  -5   7        150.63        146.85         2.53 o                         
  -1  -5   7         15.10         18.24         0.86 o                         
   0  -5   7        295.30        281.36         4.12 o                         
   1  -5   7          0.18          0.47         0.67 o                         
   2  -5   7         49.82         36.98         1.70 o                         
   3  -5   7         17.00         13.75         0.91 o                         
   4  -5   7         18.54         17.56         1.14 o                         
   5  -5   7        153.09        160.02         3.54 o                         
   6  -5   7         10.44          9.89         1.65 o                         
   7  -5   7         12.24         11.87         1.68 o                         
   8  -5   7         31.37         34.76         2.43 o                         
  -7  -4   7          0.40         -0.30         0.61 o                         
  -6  -4   7          2.50          1.73         0.58 o                         
  -5  -4   7         46.37         38.38         1.39 o                         
  -4  -4   7        280.08        289.80         5.12 o                         
  -3  -4   7         78.53         73.75         1.71 o                         
  -2  -4   7        296.21        300.98         4.13 o                         
  -1  -4   7         45.72         53.41         1.43 o                         
   0  -4   7         12.41         10.73         0.59 o                         
   1  -4   7         66.98         61.18         1.24 o                         
   2  -4   7          6.01          3.48         0.56 o                         
   3  -4   7          2.23          2.62         0.65 o                         
   4  -4   7        194.84        209.50         3.53 o                         
   5  -4   7         12.73         21.45         1.24 o                         
   6  -4   7          0.13          0.05         0.90 o                         
   7  -4   7          5.41          5.79         1.19 o                         
   8  -4   7          2.13          0.46         1.50 o                         
  -7  -3   7         15.68         14.90         1.85 o                         
  -6  -3   7          7.80          5.14         0.72 o                         
  -5  -3   7         43.34         41.36         1.33 o                         
  -4  -3   7         16.39         13.93         0.94 o                         
  -3  -3   7          0.45          1.12         0.56 o                         
  -2  -3   7        179.21        183.96         2.90 o                         
  -1  -3   7        103.57         99.77         1.67 o                         
   0  -3   7         24.24         22.36         0.77 o                         
   1  -3   7         71.36         80.48         1.61 o                         
   2  -3   7        288.77        282.82         3.41 o                         
   3  -3   7        111.89        102.94         1.96 o                         
   4  -3   7        200.84        203.58         3.12 o                         
   5  -3   7          1.81          5.35         0.92 o                         
   6  -3   7         68.72         73.55         2.34 o                         
   7  -3   7         11.92         11.01         1.51 o                         
   8  -3   7          0.57         -0.34         0.98 o                         
   9  -3   7          0.20          0.92         1.12 o                         
  -7  -2   7          5.37          5.63         0.91 o                         
  -6  -2   7         10.00         11.86         0.93 o                         
  -5  -2   7         86.50         88.11         3.03 o                         
  -4  -2   7          0.58          0.33         0.59 o                         
  -3  -2   7        116.58        113.85         2.14 o                         
  -2  -2   7        708.08        724.77         7.89 o                         
  -1  -2   7         38.01         34.59         0.81 o                         
   0  -2   7        258.31        264.12         2.86 o                         
   1  -2   7          7.03          9.19         0.60 o                         
   2  -2   7        645.58        594.55         6.19 o                         
   3  -2   7        379.45        372.32         4.59 o                         
   4  -2   7       1563.03       1531.16        16.01 o                         
   5  -2   7        120.76        122.01         2.53 o                         
   6  -2   7        111.78         93.65         2.25 o                         
   7  -2   7          8.52          9.11         1.15 o                         
   8  -2   7          7.65          6.91         1.12 o                         
   9  -2   7         44.86         58.29         3.02 o                         
  10  -2   7          2.17          1.03         1.46 o                         
  -7  -1   7          0.18          0.23         0.83 o                         
  -6  -1   7          7.89          8.17         1.23 o                         
  -5  -1   7         45.05         53.73         1.63 o                         
  -4  -1   7          1.98          2.61         0.70 o                         
  -3  -1   7          0.39          0.84         0.43 o                         
  -2  -1   7        213.50        209.45         2.54 o                         
  -1  -1   7          3.60          4.07         0.39 o                         
   0  -1   7          4.57          5.31         0.44 o                         
   1  -1   7        236.60        240.80         2.86 o                         
   2  -1   7         61.74         80.05         1.71 o                         
   3  -1   7          2.53          4.65         0.85 o                         
   4  -1   7        105.94         94.66         1.85 o                         
   5  -1   7          5.53          5.42         0.83 o                         
   6  -1   7        280.00        294.45         4.49 o                         
   7  -1   7        285.16        278.46         4.96 o                         
   8  -1   7          3.33          3.45         1.03 o                         
   9  -1   7         57.51         55.62         2.48 o                         
  10  -1   7          0.50          0.00         1.10 o                         
  -7   0   7         18.29         21.36         1.72 o                         
  -6   0   7        111.34        118.47         2.93 o                         
  -5   0   7          9.43         10.82         1.85 o                         
  -4   0   7        231.28        227.07         3.62 o                         
  -3   0   7          1.79          0.82         0.57 o                         
  -2   0   7        194.08        185.23         2.26 o                         
  -1   0   7         39.45         44.08         0.99 o                         
   0   0   7        266.30        288.92         3.10 o                         
   1   0   7         36.11         53.21         1.12 o                         
   2   0   7          0.03         -0.20         0.39 o                         
   3   0   7         33.60         31.06         1.17 o                         
   4   0   7        520.62        493.61         5.78 o                         
   5   0   7        185.38        192.28         2.90 o                         
   6   0   7        720.01        696.94         8.74 o                         
   7   0   7          1.32          1.34         0.87 o                         
   8   0   7         70.81         76.19         2.35 o                         
   9   0   7          0.05         -0.42         0.84 o                         
  10   0   7         34.90         39.26         1.93 o                         
  11   0   7         23.11         26.15         2.09 o                         
  -7   1   7         88.13         98.63         3.47 o                         
  -6   1   7          0.35         -0.22         1.06 o                         
  -5   1   7          0.03         -0.43         0.86 o                         
  -4   1   7         16.17         16.61         1.63 o                         
  -3   1   7        780.58        706.15         7.90 o                         
  -2   1   7         29.77         30.52         0.85 o                         
  -1   1   7        773.08        751.46         7.09 o                         
   0   1   7         23.10         37.29         1.17 o                         
   1   1   7        136.79        139.28         1.96 o                         
   2   1   7        802.38        819.98         8.17 o                         
   3   1   7        395.78        400.23         5.22 o                         
   4   1   7         63.47         67.10         1.38 o                         
   5   1   7        243.17        225.30         3.49 o                         
   6   1   7        627.99        622.77         7.90 o                         
   7   1   7        127.03        123.92         2.57 o                         
   8   1   7        170.12        165.43         3.15 o                         
   9   1   7         41.29         37.55         1.73 o                         
  10   1   7          9.89          5.91         1.19 o                         
  11   1   7         10.62         14.21         3.01 o                         
  -6   2   7          5.08          5.53         1.32 o                         
  -5   2   7          0.26          2.41         1.41 o                         
  -4   2   7         16.09         16.11         1.27 o                         
  -3   2   7         81.39         69.66         1.95 o                         
  -2   2   7         61.27         62.49         1.24 o                         
  -1   2   7        261.95        258.76         2.97 o                         
   0   2   7        297.54        278.92         2.92 o                         
   1   2   7         20.31         12.04         0.64 o                         
   2   2   7       1642.05       1764.04        17.98 o                         
   3   2   7         54.29         52.01         1.39 o                         
   4   2   7        332.46        329.56         5.04 o                         
   5   2   7         67.89         75.86         1.60 o                         
   6   2   7        191.76        202.53         3.31 o                         
   7   2   7        107.60        100.79         2.86 o                         
   8   2   7         68.14         69.95         1.97 o                         
   9   2   7          0.15         -0.39         0.79 o                         
  10   2   7         88.61         90.46         2.69 o                         
  11   2   7        103.73        108.32         3.50 o                         
  12   2   7          6.94          7.33         1.91 o                         
  -6   3   7          9.41          8.88         1.54 o                         
  -5   3   7         50.14         53.74         2.53 o                         
  -4   3   7          6.64          4.68         1.93 o                         
  -3   3   7        118.64        122.28         2.90 o                         
  -2   3   7         30.03         33.14         1.01 o                         
  -1   3   7       1336.12       1423.61        13.73 o                         
   0   3   7        363.63        332.26         3.61 o                         
   1   3   7        426.03        404.11         4.45 o                         
   2   3   7        117.98        140.25         2.22 o                         
   3   3   7        243.46        246.48         5.64 o                         
   4   3   7         79.06         56.61         2.41 o                         
   5   3   7         22.37         20.26         0.97 o                         
   6   3   7         39.98         35.01         1.18 o                         
   7   3   7         53.44         48.42         1.55 o                         
   8   3   7        307.73        292.90         4.46 o                         
   9   3   7        165.99        157.51         3.03 o                         
  10   3   7          0.84         -0.47         0.94 o                         
  11   3   7         57.43         58.18         3.36 o                         
  12   3   7         14.21         11.76         2.08 o                         
  -5   4   7         19.84         15.85         2.11 o                         
  -4   4   7          8.48          6.03         1.28 o                         
  -3   4   7          1.93          0.10         0.88 o                         
  -2   4   7         89.29         84.40         1.94 o                         
  -1   4   7        163.62        174.87         2.34 o                         
   0   4   7         10.18          5.99         0.71 o                         
   1   4   7       1241.76       1180.48        10.80 o                         
   2   4   7         86.46         93.37         1.64 o                         
   3   4   7        654.20        790.11         9.47 o                         
   4   4   7          5.72          1.92         0.55 o                         
   5   4   7         84.57         82.63         1.86 o                         
   6   4   7         25.52         21.63         1.01 o                         
   7   4   7          4.68          3.13         0.73 o                         
   8   4   7          7.66          9.61         0.95 o                         
   9   4   7          1.42          0.19         0.78 o                         
  10   4   7         75.56         67.09         2.30 o                         
  11   4   7         26.13         24.56         1.91 o                         
  12   4   7          9.99         11.31         2.40 o                         
  -5   5   7         13.13         11.44         2.05 o                         
  -4   5   7          6.41          5.27         1.62 o                         
  -3   5   7          0.42         -0.44         0.87 o                         
  -2   5   7          1.96         -0.33         0.67 o                         
  -1   5   7         66.23         55.16         1.61 o                         
   0   5   7         47.46         49.60         1.26 o                         
   1   5   7        406.42        392.78         4.45 o                         
   2   5   7        463.86        517.63         6.67 o                         
   3   5   7         22.50         34.69         1.18 o                         
   4   5   7        132.75        113.16         2.03 o                         
   5   5   7          4.64          6.39         0.67 o                         
   6   5   7       1316.58       1290.22        14.94 o                         
   7   5   7        627.05        600.68         7.64 o                         
   8   5   7         86.33         82.03         2.03 o                         
   9   5   7        156.85        158.30         2.99 o                         
  10   5   7        334.49        336.46         5.65 o                         
  11   5   7         35.86         37.88         2.13 o                         
  12   5   7         80.34         88.77         3.28 o                         
  -4   6   7         67.48         65.60         3.61 o                         
  -3   6   7         21.98         19.70         1.74 o                         
  -2   6   7        100.24         93.57         2.72 o                         
  -1   6   7        149.58        147.37         2.99 o                         
   0   6   7        655.71        610.01         7.95 o                         
   1   6   7          1.78          2.95         0.79 o                         
   2   6   7         31.11         38.10         1.22 o                         
   3   6   7       1907.48       1908.65        19.67 o                         
   4   6   7        191.67        176.83         2.72 o                         
   5   6   7        228.37        206.30         3.03 o                         
   6   6   7         13.05         21.92         1.23 o                         
   7   6   7       1100.72       1069.47        12.66 o                         
   8   6   7          1.02         -0.33         0.66 o                         
   9   6   7        104.89        101.27         2.30 o                         
  10   6   7          3.81          3.51         1.17 o                         
  11   6   7          1.82          0.50         1.11 o                         
  12   6   7         49.54         50.09         2.59 o                         
  -3   7   7         15.69         13.27         1.68 o                         
  -2   7   7         38.05         36.60         1.86 o                         
  -1   7   7         42.76         38.13         1.60 o                         
   0   7   7         83.60         81.87         2.26 o                         
   1   7   7        326.89        311.05         4.75 o                         
   2   7   7        410.72        407.08         4.87 o                         
   3   7   7        349.79        319.53         4.29 o                         
   4   7   7         10.45          6.82         0.69 o                         
   5   7   7          0.64         -0.27         0.55 o                         
   6   7   7          4.52         -0.31         0.62 o                         
   7   7   7        280.30        296.80         5.47 o                         
   8   7   7         17.19         15.58         1.02 o                         
   9   7   7          9.24         14.58         1.16 o                         
  10   7   7         24.58         25.26         1.71 o                         
  11   7   7         17.67         14.94         1.59 o                         
  12   7   7          6.73          4.25         1.27 o                         
  -3   8   7          0.11         -0.65         1.30 o                         
  -2   8   7         10.93         11.57         1.42 o                         
  -1   8   7        156.93        140.23         3.10 o                         
   0   8   7        109.93        114.93         2.75 o                         
   1   8   7         42.39         39.66         1.62 o                         
   2   8   7        250.78        256.85         4.18 o                         
   3   8   7         69.96         60.84         1.59 o                         
   4   8   7         15.96         18.81         1.05 o                         
   5   8   7        471.70        453.44         5.63 o                         
   6   8   7        132.99        132.50         2.38 o                         
   7   8   7        119.32        128.14         2.37 o                         
   8   8   7        122.01        119.60         2.83 o                         
   9   8   7         59.69         57.14         2.34 o                         
  10   8   7        151.48        156.53         4.95 o                         
  11   8   7         22.61         26.28         1.79 o                         
  12   8   7          0.01         -0.50         0.99 o                         
  -2   9   7         31.73         37.59         2.38 o                         
  -1   9   7          0.01         -0.41         0.93 o                         
   0   9   7          8.93          7.77         1.20 o                         
   1   9   7         25.67         26.40         1.45 o                         
   2   9   7         93.86         83.73         2.32 o                         
   3   9   7         11.19         10.86         1.05 o                         
   4   9   7        333.75        306.87         4.03 o                         
   5   9   7        101.75         98.01         2.09 o                         
   6   9   7         62.32         55.76         1.62 o                         
   7   9   7          0.05          0.32         0.70 o                         
   8   9   7         44.24         45.38         1.84 o                         
   9   9   7          3.66          3.99         1.00 o                         
  10   9   7          1.45         -0.60         1.20 o                         
  11   9   7         44.84         44.51         2.24 o                         
  12   9   7          3.94          0.60         1.11 o                         
  -1  10   7          7.99         10.24         2.19 o                         
   0  10   7         49.68         59.20         2.23 o                         
   1  10   7          0.00          0.64         0.93 o                         
   2  10   7        338.04        346.71         5.50 o                         
   3  10   7         58.75         57.37         2.00 o                         
   4  10   7        133.27        134.05         2.45 o                         
   5  10   7         12.66         13.70         0.94 o                         
   6  10   7         18.05         17.92         1.18 o                         
   7  10   7         72.12         72.82         2.91 o                         
   8  10   7         22.07         23.15         1.48 o                         
   9  10   7          2.21          4.16         1.06 o                         
  10  10   7          1.57          3.68         1.04 o                         
  11  10   7        101.31        101.85         3.34 o                         
  12  10   7         20.03         20.97         1.80 o                         
   1  11   7          3.29          4.90         1.42 o                         
   2  11   7          9.78         12.19         1.47 o                         
   3  11   7        301.52        296.23         6.20 o                         
   4  11   7        190.00        202.37         5.76 o                         
   5  11   7          0.50         -0.20         0.80 o                         
   6  11   7         46.81         46.00         2.49 o                         
   7  11   7         58.11         58.19         2.19 o                         
   8  11   7        107.56        110.35         2.93 o                         
   9  11   7         43.72         51.88         2.70 o                         
  10  11   7         56.79         60.07         2.28 o                         
  11  11   7         14.61         16.06         1.47 o                         
   2  12   7          2.67          1.56         1.24 o                         
   3  12   7          2.94          1.75         1.19 o                         
   4  12   7        108.23        118.36         3.89 o                         
   5  12   7         99.29        100.65         3.51 o                         
   6  12   7          8.78         10.23         1.63 o                         
   7  12   7          1.92          1.71         0.91 o                         
   8  12   7          0.74         -0.48         0.95 o                         
   9  12   7          5.41          3.91         1.11 o                         
  10  12   7          5.11          2.61         1.13 o                         
   5  13   7          0.53         -0.64         1.28 o                         
   6  13   7         53.34         60.78         3.56 o                         
   7  13   7          2.32          1.94         0.97 o                         
   8  13   7         19.75         19.22         1.40 o                         
   9  13   7         24.60         20.65         2.01 o                         
  -2  -9   8         23.93         29.56         1.36 o                         
  -1  -9   8          5.85          6.62         0.99 o                         
   0  -9   8          0.03         -0.24         0.95 o                         
   1  -9   8          5.86          6.64         1.25 o                         
  -4  -8   8          7.75          9.83         0.82 o                         
  -3  -8   8         32.42         30.91         1.26 o                         
  -2  -8   8          0.71          1.67         0.73 o                         
  -1  -8   8          4.13          4.08         0.83 o                         
   0  -8   8         35.79         28.53         1.40 o                         
   1  -8   8          1.63          2.91         1.06 o                         
   2  -8   8         44.30         53.54         2.24 o                         
   3  -8   8          3.43          1.63         1.09 o                         
  -5  -7   8         41.41         47.90         1.50 o                         
  -4  -7   8         54.04         48.58         1.42 o                         
  -3  -7   8        106.88        107.84         2.21 o                         
  -2  -7   8        147.54        133.50         2.57 o                         
  -1  -7   8          0.13          0.60         0.75 o                         
   0  -7   8          0.03          0.88         0.77 o                         
   1  -7   8        154.08        156.16         3.17 o                         
   2  -7   8          0.82         -0.20         0.87 o                         
   3  -7   8          0.08          0.25         0.95 o                         
   4  -7   8          4.46          5.62         1.78 o                         
   5  -7   8          8.17          8.19         4.83 o                         
  -6  -6   8          8.61          9.98         0.87 o                         
  -5  -6   8          8.64          7.29         0.81 o                         
  -4  -6   8          5.61          4.55         0.76 o                         
  -3  -6   8         18.02         14.46         1.17 o                         
  -2  -6   8         11.03         13.96         1.13 o                         
  -1  -6   8          4.14          3.82         0.75 o                         
   0  -6   8         74.50         70.40         1.94 o                         
   1  -6   8         64.18         66.94         2.00 o                         
   2  -6   8         37.70         38.28         1.75 o                         
   3  -6   8         27.74         30.87         2.62 o                         
   4  -6   8          4.02          5.86         1.37 o                         
   5  -6   8          3.26          1.98         1.63 o                         
   6  -6   8         10.05          9.81         2.11 o                         
  -6  -5   8         30.00         35.67         1.46 o                         
  -5  -5   8          5.55          7.58         1.03 o                         
  -4  -5   8         49.45         46.77         1.66 o                         
  -3  -5   8        145.92        155.13         3.03 o                         
  -2  -5   8         27.10         21.50         1.40 o                         
  -1  -5   8         64.30         58.51         1.62 o                         
   0  -5   8        108.17        102.50         2.23 o                         
   1  -5   8       1062.33       1028.14        12.38 o                         
   2  -5   8         45.57         33.73         1.63 o                         
   3  -5   8        196.44        232.79         5.05 o                         
   4  -5   8         10.25          8.75         1.11 o                         
   5  -5   8         19.76         19.11         1.70 o                         
   6  -5   8          8.71         11.45         1.76 o                         
   7  -5   8         64.11         70.73         3.09 o                         
  -6  -4   8         70.59         82.65         2.20 o                         
  -5  -4   8          2.73          1.39         0.71 o                         
  -4  -4   8          8.61         11.25         0.96 o                         
  -3  -4   8         74.55         76.44         1.99 o                         
  -2  -4   8          2.07          1.80         0.70 o                         
  -1  -4   8          8.72          5.28         0.96 o                         
   0  -4   8         22.59         23.98         1.40 o                         
   1  -4   8        228.68        198.09         3.35 o                         
   2  -4   8          1.00          1.74         0.72 o                         
   3  -4   8         76.17         88.48         1.93 o                         
   4  -4   8         13.70         22.81         1.21 o                         
   5  -4   8         13.66          9.80         1.11 o                         
   6  -4   8          0.00         -0.06         0.90 o                         
   7  -4   8          9.91          8.03         1.21 o                         
   8  -4   8         31.45         31.83         2.25 o                         
  -6  -3   8         10.23         13.62         2.20 o                         
  -5  -3   8         10.06          6.29         0.88 o                         
  -4  -3   8          7.24         11.87         0.98 o                         
  -3  -3   8         61.33         56.31         1.76 o                         
  -2  -3   8          3.30          3.95         0.77 o                         
  -1  -3   8         12.24         14.16         0.99 o                         
   0  -3   8         28.23         23.01         0.96 o                         
   1  -3   8        136.45        123.54         1.82 o                         
   2  -3   8          4.05          3.53         0.58 o                         
   3  -3   8          3.09          3.44         0.67 o                         
   4  -3   8         26.10         24.84         1.26 o                         
   5  -3   8        213.67        229.91         3.87 o                         
   6  -3   8         21.30         21.40         1.44 o                         
   7  -3   8          4.22          2.68         1.05 o                         
   8  -3   8          1.44          1.18         1.08 o                         
   9  -3   8         13.75         16.87         1.61 o                         
  -6  -2   8          0.41          0.04         0.69 o                         
  -5  -2   8          0.73         -0.35         0.70 o                         
  -4  -2   8         85.08         76.12         2.10 o                         
  -3  -2   8        330.01        320.01         5.11 o                         
  -2  -2   8         81.87         75.71         2.00 o                         
  -1  -2   8         78.32         73.31         1.68 o                         
   0  -2   8         30.30         28.17         0.84 o                         
   1  -2   8        445.38        449.45         4.58 o                         
   2  -2   8        346.77        348.62         4.06 o                         
   3  -2   8          7.61          9.05         0.78 o                         
   4  -2   8          2.26          3.26         0.77 o                         
   5  -2   8       1125.30       1095.93        15.18 o                         
   6  -2   8         10.24         10.43         1.90 o                         
   7  -2   8        114.08        106.87         2.89 o                         
   8  -2   8         25.37         24.03         1.59 o                         
   9  -2   8         16.92         12.62         1.45 o                         
  10  -2   8          2.44          0.70         1.22 o                         
  -6  -1   8          0.46          0.27         0.75 o                         
  -5  -1   8         12.33         12.45         1.02 o                         
  -4  -1   8        126.62        122.35         2.79 o                         
  -3  -1   8          9.60          7.99         0.91 o                         
  -2  -1   8         82.55         99.65         2.34 o                         
  -1  -1   8          0.57          1.84         0.49 o                         
   0  -1   8         32.46         31.17         0.91 o                         
   1  -1   8          6.87          1.65         0.45 o                         
   2  -1   8         59.48         50.63         1.36 o                         
   3  -1   8         30.55         23.31         0.98 o                         
   4  -1   8          6.61          0.71         0.72 o                         
   5  -1   8       1438.63       1436.90        16.71 o                         
   6  -1   8          7.08          7.99         0.98 o                         
   7  -1   8         41.04         34.35         1.69 o                         
   8  -1   8          3.02          2.54         1.02 o                         
   9  -1   8         60.81         61.60         2.49 o                         
  10  -1   8          2.27          2.56         1.13 o                         
  -6   0   8         12.39         10.63         1.40 o                         
  -5   0   8         16.36         11.70         1.07 o                         
  -4   0   8        135.27        150.69         2.88 o                         
  -3   0   8        567.79        562.19         8.12 o                         
  -2   0   8        193.12        203.72         3.22 o                         
  -1   0   8        140.04        136.31         1.89 o                         
   0   0   8         14.00         13.81         0.64 o                         
   1   0   8         35.79         35.19         0.94 o                         
   2   0   8         13.82          7.60         0.59 o                         
   3   0   8         88.96         92.24         2.57 o                         
   4   0   8        344.15        369.52         4.68 o                         
   5   0   8        302.40        308.91         4.18 o                         
   6   0   8        290.24        273.10         4.28 o                         
   7   0   8         26.04         34.22         1.68 o                         
   8   0   8          3.65          2.07         0.98 o                         
   9   0   8          3.41          4.26         1.09 o                         
  10   0   8          5.46          5.58         1.19 o                         
  11   0   8         17.60         21.32         1.98 o                         
  -6   1   8          0.43          0.96         1.14 o                         
  -5   1   8         58.67         59.15         2.50 o                         
  -4   1   8          5.12          3.55         0.83 o                         
  -3   1   8         26.86         27.71         1.29 o                         
  -2   1   8        480.28        458.57         5.46 o                         
  -1   1   8         46.70         47.00         1.14 o                         
   0   1   8        312.08        331.48         3.66 o                         
   1   1   8        133.88        122.07         1.78 o                         
   2   1   8         69.62         72.25         1.52 o                         
   3   1   8         29.56         28.09         1.12 o                         
   4   1   8        934.48       1003.87        11.90 o                         
   5   1   8        736.83        680.22         7.96 o                         
   6   1   8        261.56        268.75         4.17 o                         
   7   1   8          2.92          2.69         0.95 o                         
   8   1   8         51.44         49.01         1.98 o                         
   9   1   8         45.28         47.65         2.75 o                         
  10   1   8         49.85         54.75         2.24 o                         
  11   1   8          0.33          1.72         1.36 o                         
  -5   2   8         23.86         28.19         1.92 o                         
  -4   2   8         18.94         18.57         1.33 o                         
  -3   2   8        285.75        319.08         4.98 o                         
  -2   2   8         55.52         53.07         1.54 o                         
  -1   2   8          1.42          2.13         0.53 o                         
   0   2   8          0.60          1.35         0.45 o                         
   1   2   8        408.01        419.68         4.66 o                         
   2   2   8         67.19         58.82         1.42 o                         
   3   2   8          1.20          1.74         0.56 o                         
   4   2   8         62.57         43.97         1.44 o                         
   5   2   8        305.24        334.37         4.75 o                         
   6   2   8        739.54        723.20         8.25 o                         
   7   2   8         44.87         54.73         1.74 o                         
   8   2   8         19.41         21.01         1.40 o                         
   9   2   8        194.49        183.30         3.90 o                         
  10   2   8        115.33        130.50         3.30 o                         
  11   2   8          1.39          0.53         1.26 o                         
  12   2   8          0.09         -0.06         1.81 o                         
  -5   3   8          2.47          1.57         1.19 o                         
  -4   3   8          2.59          2.79         1.21 o                         
  -3   3   8        185.74        204.88         3.96 o                         
  -2   3   8        188.86        186.00         3.15 o                         
  -1   3   8         64.42         60.38         1.45 o                         
   0   3   8         88.93         85.96         1.57 o                         
   1   3   8       1343.68       1359.63        13.18 o                         
   2   3   8        659.13        661.88         7.46 o                         
   3   3   8        186.02        185.66         2.77 o                         
   4   3   8         64.59         76.90         2.35 o                         
   5   3   8        140.27        138.74         3.29 o                         
   6   3   8        311.75        300.37         4.47 o                         
   7   3   8        200.22        186.81         3.28 o                         
   8   3   8         97.60        100.79         2.44 o                         
   9   3   8        279.05        267.26         4.40 o                         
  10   3   8         39.76         34.80         1.80 o                         
  11   3   8         17.19         17.40         2.11 o                         
  12   3   8         13.74         15.55         2.27 o                         
  -5   4   8          2.19          2.03         1.56 o                         
  -4   4   8          0.14          1.66         1.30 o                         
  -3   4   8         25.11         29.18         1.88 o                         
  -2   4   8          5.28          5.75         0.96 o                         
  -1   4   8        178.43        170.43         2.73 o                         
   0   4   8          1.47          0.58         0.62 o                         
   1   4   8          4.05          6.04         0.61 o                         
   2   4   8        263.98        282.31         3.81 o                         
   3   4   8        175.92        186.64         2.84 o                         
   4   4   8         22.66         23.04         1.08 o                         
   5   4   8        328.43        290.92         4.29 o                         
   6   4   8         64.37         64.88         1.63 o                         
   7   4   8        137.25        137.80         2.74 o                         
   8   4   8        736.79        735.34         9.73 o                         
   9   4   8         31.16         26.22         1.37 o                         
  10   4   8          5.48          4.31         1.13 o                         
  11   4   8          2.38          3.66         2.29 o                         
  12   4   8          2.48         -0.03         1.43 o                         
  -4   5   8          2.34          2.72         1.64 o                         
  -3   5   8         17.53         15.10         1.97 o                         
  -2   5   8         16.10         20.63         1.30 o                         
  -1   5   8         28.67         29.58         1.42 o                         
   0   5   8         24.43         25.19         1.34 o                         
   1   5   8         55.07         62.28         1.44 o                         
   2   5   8        539.54        532.86         6.96 o                         
   3   5   8        114.04        110.67         2.33 o                         
   4   5   8         46.85         41.98         1.68 o                         
   5   5   8        371.01        370.34         4.73 o                         
   6   5   8        407.84        426.24         6.89 o                         
   7   5   8         97.41         94.33         2.56 o                         
   8   5   8        392.30        385.51         5.52 o                         
   9   5   8        304.08        294.79         4.63 o                         
  10   5   8         41.01         44.10         1.95 o                         
  11   5   8          0.39          0.04         1.21 o                         
  12   5   8          4.79          6.18         1.86 o                         
  -3   6   8          3.09          4.50         1.61 o                         
  -2   6   8         31.92         38.56         2.17 o                         
  -1   6   8         40.56         40.66         1.64 o                         
   0   6   8        193.95        182.72         3.42 o                         
   1   6   8        645.39        602.85         7.90 o                         
   2   6   8         81.89         83.38         1.96 o                         
   3   6   8         42.51         39.28         1.58 o                         
   4   6   8          3.03          2.47         0.70 o                         
   5   6   8        159.38        155.27         2.63 o                         
   6   6   8        236.95        227.93         3.38 o                         
   7   6   8        257.75        259.37         4.09 o                         
   8   6   8          7.51          7.62         0.95 o                         
   9   6   8          1.56          0.28         0.85 o                         
  10   6   8        143.62        145.88         3.43 o                         
  11   6   8        103.42        105.87         3.42 o                         
  12   6   8          0.74         -0.62         1.24 o                         
  -3   7   8          3.65          0.21         1.43 o                         
  -2   7   8         47.50         45.02         2.44 o                         
  -1   7   8         31.18         28.42         1.66 o                         
   0   7   8         21.26         17.31         1.26 o                         
   1   7   8        291.39        278.02         4.49 o                         
   2   7   8         72.21         77.87         2.00 o                         
   3   7   8        589.97        573.50         7.57 o                         
   4   7   8          9.22          7.71         0.84 o                         
   5   7   8          0.30         -0.31         0.62 o                         
   6   7   8         64.49         64.54         1.68 o                         
   7   7   8        105.12        107.47         2.19 o                         
   8   7   8        153.79        133.29         2.76 o                         
   9   7   8          3.79          2.09         0.97 o                         
  10   7   8         47.87         50.31         3.15 o                         
  11   7   8         14.85         11.67         1.52 o                         
  12   7   8          0.83         -0.12         1.18 o                         
  -2   8   8        143.89        155.36         4.52 o                         
  -1   8   8          7.62          5.84         1.13 o                         
   0   8   8         62.16         50.07         1.96 o                         
   1   8   8         92.96         94.47         2.49 o                         
   2   8   8         90.98         82.47         2.28 o                         
   3   8   8        212.55        223.45         3.53 o                         
   4   8   8          1.30         -0.37         0.73 o                         
   5   8   8        192.59        194.55         3.17 o                         
   6   8   8        266.22        255.28         3.75 o                         
   7   8   8        363.88        365.71         4.86 o                         
   8   8   8          6.54          5.69         0.80 o                         
   9   8   8         58.62         67.23         2.23 o                         
  10   8   8         28.81         29.03         1.91 o                         
  11   8   8          6.87          6.86         1.37 o                         
  12   8   8          6.80          7.29         1.45 o                         
  -1   9   8         16.62         14.17         1.60 o                         
   0   9   8          1.59          0.91         1.02 o                         
   1   9   8          7.89          5.88         1.12 o                         
   2   9   8         35.30         31.81         1.57 o                         
   3   9   8          2.32          0.54         0.86 o                         
   4   9   8         70.91         71.10         2.00 o                         
   5   9   8        156.50        141.80         2.68 o                         
   6   9   8         11.95         13.88         1.00 o                         
   7   9   8          6.31          5.30         0.82 o                         
   8   9   8         83.39         89.71         2.30 o                         
   9   9   8        155.10        153.09         3.52 o                         
  10   9   8          0.23         -0.50         0.99 o                         
  11   9   8          8.98          7.42         1.95 o                         
  12   9   8          3.16          4.25         1.31 o                         
   0  10   8          0.61         -0.50         1.00 o                         
   1  10   8         15.67         21.54         1.51 o                         
   2  10   8         32.21         38.63         1.76 o                         
   3  10   8        107.40        107.37         2.72 o                         
   4  10   8         28.70         28.16         1.40 o                         
   5  10   8        166.51        148.21         3.48 o                         
   6  10   8         50.10         55.90         1.96 o                         
   7  10   8         18.28         17.90         1.25 o                         
   8  10   8          1.56          1.33         0.95 o                         
   9  10   8        121.65        122.91         3.14 o                         
  10  10   8         16.67         15.00         1.40 o                         
  11  10   8         45.68         49.91         2.15 o                         
   1  11   8          6.82          7.95         1.47 o                         
   2  11   8        269.57        274.04         6.61 o                         
   3  11   8          9.03         11.51         2.68 o                         
   4  11   8         29.07         32.99         2.11 o                         
   5  11   8         32.72         37.68         1.70 o                         
   6  11   8        197.34        198.14         4.18 o                         
   7  11   8         78.92         87.61         2.75 o                         
   8  11   8         10.88          9.75         1.32 o                         
   9  11   8          6.27          6.86         1.24 o                         
  10  11   8         29.65         27.66         1.77 o                         
  11  11   8        160.24        183.83         4.12 o                         
   3  12   8          0.10         -0.56         1.12 o                         
   4  12   8          2.45          4.84         1.32 o                         
   5  12   8         14.45         12.58         1.74 o                         
   6  12   8         44.46         47.51         2.61 o                         
   7  12   8          1.61         -0.18         1.23 o                         
   8  12   8          0.17         -0.51         1.02 o                         
   9  12   8          4.65          4.52         1.85 o                         
  10  12   8          0.12         -0.50         1.01 o                         
   6  13   8          0.86         -0.06         1.30 o                         
   7  13   8         26.78         34.64         2.02 o                         
  -2  -8   9         15.84         17.88         1.18 o                         
  -1  -8   9          0.62         -0.38         0.77 o                         
   0  -8   9         87.04         89.80         2.72 o                         
   1  -8   9         84.67         71.76         2.54 o                         
   2  -8   9          1.73          3.18         1.13 o                         
  -4  -7   9          2.45          1.26         0.68 o                         
  -3  -7   9          5.35          6.95         0.86 o                         
  -2  -7   9          0.46          0.39         0.74 o                         
  -1  -7   9         28.41         34.69         1.42 o                         
   0  -7   9          3.08          2.32         0.85 o                         
   1  -7   9          1.32          2.58         0.98 o                         
   2  -7   9         45.43         50.67         2.18 o                         
   3  -7   9         29.46         23.07         1.66 o                         
   4  -7   9         22.85         28.67         8.78 o                         
  -4  -6   9         50.74         49.08         1.72 o                         
  -3  -6   9         29.61         29.06         1.39 o                         
  -2  -6   9         27.49         29.24         1.70 o                         
  -1  -6   9         96.93        103.82         2.36 o                         
   0  -6   9         12.40          9.73         0.97 o                         
   1  -6   9          9.81         10.09         1.21 o                         
   2  -6   9          0.75          0.87         1.22 o                         
   3  -6   9         71.96         74.90         2.54 o                         
   4  -6   9          1.16          2.19         1.29 o                         
   5  -6   9         22.48         21.49         2.44 o                         
  -5  -5   9         19.60         19.72         1.18 o                         
  -4  -5   9         36.89         32.07         1.44 o                         
  -3  -5   9         58.01         57.89         1.89 o                         
  -2  -5   9          6.89          5.33         1.35 o                         
  -1  -5   9        293.51        285.79         4.36 o                         
   0  -5   9        308.28        290.11         4.49 o                         
   1  -5   9         33.86         25.23         1.32 o                         
   2  -5   9          5.21          7.42         0.95 o                         
   3  -5   9         39.06         40.44         2.55 o                         
   4  -5   9        143.48        147.32         4.10 o                         
   5  -5   9         42.84         41.24         3.17 o                         
   6  -5   9         26.50         28.75         2.61 o                         
   7  -5   9          0.34          0.90         1.73 o                         
  -5  -4   9         35.35         40.83         1.65 o                         
  -4  -4   9         49.38         48.83         1.75 o                         
  -3  -4   9          9.96         14.92         1.12 o                         
  -2  -4   9         53.02         54.43         1.89 o                         
  -1  -4   9          2.45          1.06         0.83 o                         
   0  -4   9        138.90        134.17         3.34 o                         
   1  -4   9          7.58          6.78         1.00 o                         
   2  -4   9         76.04         80.15         2.16 o                         
   3  -4   9          2.91          3.86         1.14 o                         
   4  -4   9         27.05         24.92         1.49 o                         
   5  -4   9         20.12         21.35         1.65 o                         
   6  -4   9         21.05         18.50         1.73 o                         
   7  -4   9          6.61          8.30         1.77 o                         
   8  -4   9          4.31          5.34         2.14 o                         
  -5  -3   9          8.50         11.87         1.09 o                         
  -4  -3   9        101.54        102.57         2.53 o                         
  -3  -3   9         30.29         31.34         1.46 o                         
  -2  -3   9        157.95        141.42         2.98 o                         
  -1  -3   9          1.92          2.77         0.83 o                         
   0  -3   9          2.03          0.84         0.79 o                         
   1  -3   9        112.97        102.35         2.04 o                         
   2  -3   9         46.96         41.42         1.70 o                         
   3  -3   9          6.19          5.00         0.83 o                         
   4  -3   9          7.69          6.20         0.87 o                         
   5  -3   9          5.31          9.41         1.07 o                         
   6  -3   9         45.16         54.00         2.17 o                         
   7  -3   9         40.01         41.41         2.00 o                         
   8  -3   9          2.81         -0.62         1.24 o                         
  -5  -2   9          3.04          3.30         0.94 o                         
  -4  -2   9          1.15          1.33         0.83 o                         
  -3  -2   9          4.41          3.78         0.89 o                         
  -2  -2   9        349.95        341.29         5.48 o                         
  -1  -2   9         54.89         51.37         1.79 o                         
   0  -2   9        368.42        357.49         5.68 o                         
   1  -2   9         17.38         22.49         1.53 o                         
   2  -2   9        114.31         98.50         1.93 o                         
   3  -2   9        555.07        611.28         7.14 o                         
   4  -2   9        645.10        595.57         9.63 o                         
   5  -2   9        171.64        187.74         3.44 o                         
   6  -2   9         31.04         36.00         1.75 o                         
   7  -2   9          5.80          6.48         1.17 o                         
   8  -2   9         47.80         47.46         2.16 o                         
   9  -2   9         32.04         32.85         2.13 o                         
  -5  -1   9          6.20          5.26         1.03 o                         
  -4  -1   9        155.68        171.55         3.58 o                         
  -3  -1   9          3.50          4.02         0.89 o                         
  -2  -1   9          0.03          0.19         0.75 o                         
  -1  -1   9         18.18         15.39         1.10 o                         
   0  -1   9        198.89        204.04         3.28 o                         
   1  -1   9         24.70         22.40         0.83 o                         
   2  -1   9         37.17         35.31         1.14 o                         
   3  -1   9        193.54        175.16         2.80 o                         
   4  -1   9        586.52        565.77         7.84 o                         
   5  -1   9         11.68         15.10         1.53 o                         
   6  -1   9         24.27         29.18         1.56 o                         
   7  -1   9          0.06         -0.43         0.87 o                         
   8  -1   9         70.26         78.91         2.63 o                         
   9  -1   9         23.38         29.80         2.25 o                         
  10  -1   9          0.33          1.27         1.16 o                         
  -5   0   9          5.55          3.53         1.21 o                         
  -4   0   9        206.15        218.25         4.25 o                         
  -3   0   9          4.00          3.18         0.93 o                         
  -2   0   9        112.18        104.27         2.61 o                         
  -1   0   9         19.53         26.51         1.17 o                         
   0   0   9        615.58        603.83         6.36 o                         
   1   0   9          7.92         11.02         0.68 o                         
   2   0   9        146.19        147.39         2.62 o                         
   3   0   9         22.87         27.02         1.18 o                         
   4   0   9        964.28        981.34        10.79 o                         
   5   0   9        180.80        173.15         3.21 o                         
   6   0   9         20.22         20.19         1.24 o                         
   7   0   9         16.27         13.63         1.45 o                         
   8   0   9         13.95         11.20         1.28 o                         
   9   0   9         57.25         65.85         2.51 o                         
  10   0   9          7.55          5.43         1.27 o                         
  -5   1   9          3.09          3.01         1.32 o                         
  -4   1   9        106.60        114.88         3.85 o                         
  -3   1   9        110.35        109.86         3.96 o                         
  -2   1   9         17.57         11.72         1.89 o                         
  -1   1   9         11.96          8.27         0.91 o                         
   0   1   9         11.71         10.13         0.66 o                         
   1   1   9          0.09          0.61         0.49 o                         
   2   1   9        218.84        193.08         2.88 o                         
   3   1   9        168.92        151.53         3.50 o                         
   4   1   9        230.17        241.13         3.82 o                         
   5   1   9        113.20        119.85         2.64 o                         
   6   1   9        106.86         86.40         2.23 o                         
   7   1   9         52.50         54.22         2.52 o                         
   8   1   9        288.82        289.85         5.28 o                         
   9   1   9         59.36         57.40         2.23 o                         
  10   1   9          0.05          2.57         1.09 o                         
  11   1   9         12.50         16.39         1.94 o                         
  -5   2   9         40.36         49.46         2.52 o                         
  -4   2   9          1.31          0.39         1.04 o                         
  -3   2   9          2.23          8.70         1.26 o                         
  -2   2   9          3.07          2.53         1.28 o                         
  -1   2   9          5.94          7.05         0.78 o                         
   0   2   9          2.98          5.03         0.65 o                         
   1   2   9         55.33         56.88         1.37 o                         
   2   2   9        336.45        353.26         4.51 o                         
   3   2   9         12.80         12.35         0.85 o                         
   4   2   9        222.01        237.55         3.76 o                         
   5   2   9         20.40         20.14         1.15 o                         
   6   2   9        221.73        238.45         3.91 o                         
   7   2   9        240.55        252.48         4.96 o                         
   8   2   9        138.88        129.53         3.18 o                         
   9   2   9         74.23         70.07         2.42 o                         
  10   2   9          2.41          3.59         1.13 o                         
  11   2   9          2.82          5.12         1.46 o                         
  -4   3   9          5.82          5.25         1.31 o                         
  -3   3   9          0.98         -0.38         1.22 o                         
  -2   3   9         64.83         69.89         2.18 o                         
  -1   3   9        486.24        483.82         6.42 o                         
   0   3   9        187.14        191.73         2.96 o                         
   1   3   9        508.29        517.12         5.71 o                         
   2   3   9         60.70         64.86         1.66 o                         
   3   3   9         47.50         39.98         1.36 o                         
   4   3   9        275.84        270.03         4.11 o                         
   5   3   9         79.47         66.98         2.21 o                         
   6   3   9        195.77        191.42         3.38 o                         
   7   3   9         34.84         43.83         1.85 o                         
   8   3   9        203.06        186.91         3.86 o                         
   9   3   9        110.85        116.64         3.02 o                         
  10   3   9         30.05         36.22         1.89 o                         
  11   3   9          0.00          0.27         1.22 o                         
  12   3   9         13.28          9.78         2.04 o                         
  -4   4   9          0.01          1.53         1.61 o                         
  -3   4   9         63.78         64.07         3.29 o                         
  -2   4   9          5.26          0.67         1.17 o                         
  -1   4   9         16.70         19.15         1.33 o                         
   0   4   9        236.88        226.56         4.26 o                         
   1   4   9        622.72        593.90         6.52 o                         
   2   4   9          0.49          0.10         0.69 o                         
   3   4   9         72.78         70.62         2.78 o                         
   4   4   9          0.16          0.46         0.67 o                         
   5   4   9         37.20         39.24         1.71 o                         
   6   4   9         71.39         61.80         2.01 o                         
   7   4   9          0.13         -0.37         0.74 o                         
   8   4   9         17.56         18.11         1.38 o                         
   9   4   9         88.18         82.02         2.51 o                         
  10   4   9          1.04         -0.47         0.93 o                         
  11   4   9         10.36         12.54         1.66 o                         
  12   4   9          2.20          0.45         1.67 o                         
  -3   5   9         32.26         42.51         3.97 o                         
  -2   5   9          5.88          2.68         2.05 o                         
  -1   5   9         19.04         17.21         1.36 o                         
   0   5   9        180.03        178.22         3.35 o                         
   1   5   9        367.81        356.08         4.36 o                         
   2   5   9         41.38         43.14         1.40 o                         
   3   5   9        425.40        425.48         5.90 o                         
   4   5   9         54.47         51.72         1.70 o                         
   5   5   9         43.74         46.33         1.47 o                         
   6   5   9        102.59        107.67         2.19 o                         
   7   5   9          0.09         -0.06         0.73 o                         
   8   5   9         46.93         46.36         1.76 o                         
   9   5   9          4.64          3.04         0.92 o                         
  10   5   9         31.67         33.99         2.04 o                         
  11   5   9          0.17         -1.23         2.47 o                         
  12   5   9         22.25         24.96         2.58 o                         
  -3   6   9         29.28         33.55         2.88 o                         
  -2   6   9          1.62         -0.46         1.70 o                         
  -1   6   9        130.22        139.50         3.43 o                         
   0   6   9         99.13         91.39         2.42 o                         
   1   6   9        133.96        129.36         3.54 o                         
   2   6   9          2.98          3.90         0.69 o                         
   3   6   9        194.16        174.85         3.25 o                         
   4   6   9        210.85        211.56         3.64 o                         
   5   6   9        206.50        186.87         3.05 o                         
   6   6   9         35.55         40.09         1.49 o                         
   7   6   9         70.80         62.55         1.97 o                         
   8   6   9        254.91        250.04         4.23 o                         
   9   6   9         35.45         31.77         1.47 o                         
  10   6   9          2.70          2.22         1.08 o                         
  11   6   9         24.08         24.05         2.41 o                         
  12   6   9         65.46         65.57         5.68 o                         
  -2   7   9          0.94          2.59         1.40 o                         
  -1   7   9         74.87         77.75         2.65 o                         
   0   7   9         18.12         20.12         1.35 o                         
   1   7   9         10.72          8.36         1.05 o                         
   2   7   9         41.47         43.29         1.74 o                         
   3   7   9        218.65        224.05         3.88 o                         
   4   7   9        128.65        113.92         2.61 o                         
   5   7   9        439.33        438.39         6.15 o                         
   6   7   9          1.09          0.32         0.73 o                         
   7   7   9          1.00         -0.12         0.74 o                         
   8   7   9         46.06         47.05         1.73 o                         
   9   7   9          5.89          6.45         1.14 o                         
  10   7   9         17.68         15.07         1.53 o                         
  11   7   9          0.03          0.23         1.51 o                         
  12   7   9         17.52         18.05         2.25 o                         
  -1   8   9         97.51        103.59         3.14 o                         
   0   8   9          5.27          5.76         1.11 o                         
   1   8   9         39.00         42.61         1.81 o                         
   2   8   9         29.01         27.69         1.53 o                         
   3   8   9        138.47        128.37         2.63 o                         
   4   8   9          1.74         -0.41         0.81 o                         
   5   8   9        633.51        644.21         8.48 o                         
   6   8   9          2.77          3.54         0.90 o                         
   7   8   9         11.27          7.58         0.91 o                         
   8   8   9         67.99         67.45         2.61 o                         
   9   8   9        127.48        134.06         3.28 o                         
  10   8   9        103.89        110.72         4.20 o                         
  11   8   9          3.06          3.68         1.28 o                         
  12   8   9          2.93          0.61         1.49 o                         
   0   9   9         65.09         78.45         2.55 o                         
   1   9   9          0.11         -0.45         0.90 o                         
   2   9   9         61.45         65.31         2.19 o                         
   3   9   9          4.58          1.98         1.05 o                         
   4   9   9        119.79        114.04         2.50 o                         
   5   9   9        145.31        146.09         3.24 o                         
   6   9   9          2.51          0.72         0.85 o                         
   7   9   9          2.84          3.92         1.00 o                         
   8   9   9          0.65          0.73         0.87 o                         
   9   9   9          0.01         -0.23         0.99 o                         
  10   9   9         36.86         40.28         2.04 o                         
  11   9   9          0.32          0.09         1.15 o                         
  12   9   9         16.13         17.21         1.79 o                         
   1  10   9          0.28         -0.49         0.98 o                         
   2  10   9          6.53          5.79         1.43 o                         
   3  10   9          3.31         -0.19         0.90 o                         
   4  10   9         16.29         14.98         1.18 o                         
   5  10   9          0.94          0.93         0.80 o                         
   6  10   9          1.85          0.86         1.03 o                         
   7  10   9          2.38          5.03         1.09 o                         
   8  10   9          0.17          0.30         0.94 o                         
   9  10   9         10.56         12.20         1.38 o                         
  10  10   9          9.07         11.40         1.45 o                         
  11  10   9          1.66          0.44         1.07 o                         
   2  11   9          7.10          6.65         1.49 o                         
   3  11   9        148.47        147.28         3.82 o                         
   4  11   9         89.12         92.83         3.00 o                         
   5  11   9         13.40         12.44         1.28 o                         
   6  11   9         13.61         19.49         1.41 o                         
   7  11   9         48.63         41.92         2.31 o                         
   8  11   9         37.53         34.41         2.16 o                         
   9  11   9        109.78        118.09         3.28 o                         
  10  11   9         19.17         25.07         1.73 o                         
   4  12   9          8.78         13.01         1.60 o                         
   5  12   9          1.16         -0.63         1.25 o                         
   6  12   9          3.81          3.69         1.42 o                         
   7  12   9          4.75          6.71         1.56 o                         
   8  12   9          6.76          9.00         1.58 o                         
   9  12   9         24.53         25.62         2.06 o                         
  -1  -7  10          4.58          2.99         0.91 o                         
   0  -7  10         36.45         41.37         1.92 o                         
   1  -7  10         26.04         18.88         1.53 o                         
   2  -7  10          0.26         -0.16         0.98 o                         
  -3  -6  10         12.11         12.45         1.17 o                         
  -2  -6  10         19.09         16.64         1.13 o                         
  -1  -6  10          2.74          5.26         0.94 o                         
   0  -6  10          1.64          1.90         0.87 o                         
   1  -6  10          5.26          5.07         1.19 o                         
   2  -6  10          7.78          4.09         1.14 o                         
   3  -6  10          7.07          8.87         1.35 o                         
   4  -6  10          4.81          5.42         1.52 o                         
  -3  -5  10         51.98         58.47         2.03 o                         
  -2  -5  10         47.22         41.42         1.89 o                         
  -1  -5  10         98.04        106.43         2.97 o                         
   0  -5  10         11.33         18.33         1.20 o                         
   1  -5  10         68.45         64.24         2.00 o                         
   2  -5  10         46.95         52.33         2.97 o                         
   3  -5  10        167.64        163.21         3.82 o                         
   4  -5  10         11.41         10.90         1.60 o                         
   5  -5  10          2.96          1.19         1.55 o                         
   6  -5  10         47.93         55.89         5.54 o                         
  -4  -4  10          0.41          0.61         0.84 o                         
  -3  -4  10         17.90         21.47         1.95 o                         
  -2  -4  10         96.17         93.46         2.57 o                         
  -1  -4  10        253.81        252.89         4.63 o                         
   0  -4  10         17.05         12.81         1.07 o                         
   1  -4  10         33.23         31.53         1.51 o                         
   2  -4  10         18.41         19.45         1.43 o                         
   3  -4  10         45.90         41.41         2.17 o                         
   4  -4  10         29.48         27.97         2.47 o                         
   5  -4  10         11.61         10.48         2.57 o                         
   6  -4  10          7.93         13.32         5.96 o                         
   7  -4  10         35.20         30.23         3.83 o                         
  -4  -3  10          0.50          1.45         0.93 o                         
  -3  -3  10          5.11          7.00         1.02 o                         
  -2  -3  10          8.77          3.92         1.03 o                         
  -1  -3  10        239.99        256.04         4.59 o                         
   0  -3  10          1.88          1.36         0.90 o                         
   1  -3  10         36.87         27.57         1.33 o                         
   2  -3  10         17.96         16.57         1.16 o                         
   3  -3  10         37.59         42.64         2.84 o                         
   4  -3  10          1.44          1.28         1.07 o                         
   5  -3  10         60.98         63.88         2.38 o                         
   6  -3  10          2.59          1.94         1.54 o                         
   7  -3  10          7.66          9.81         1.59 o                         
   8  -3  10          9.75         13.40         1.79 o                         
  -4  -2  10         56.85         61.28         2.11 o                         
  -3  -2  10         28.68         26.62         1.46 o                         
  -2  -2  10         59.27         54.98         2.03 o                         
  -1  -2  10         25.85         30.82         1.53 o                         
   0  -2  10         89.43         92.14         2.51 o                         
   1  -2  10         88.16         88.68         2.88 o                         
   2  -2  10         37.93         32.68         1.25 o                         
   3  -2  10         29.68         39.86         1.68 o                         
   4  -2  10         14.87         25.32         2.61 o                         
   5  -2  10        194.71        166.70         3.66 o                         
   6  -2  10        166.50        182.65         4.05 o                         
   7  -2  10        204.40        208.26         4.44 o                         
   8  -2  10         19.98         18.80         1.90 o                         
   9  -2  10         13.04         15.00         1.91 o                         
  -4  -1  10          0.20         -0.29         0.89 o                         
  -3  -1  10         23.36         23.34         1.44 o                         
  -2  -1  10         19.05         18.22         1.28 o                         
  -1  -1  10         59.72         67.18         2.15 o                         
   0  -1  10          0.11         -0.22         0.83 o                         
   1  -1  10        122.10        138.89         2.71 o                         
   2  -1  10        109.23        108.81         4.42 o                         
   3  -1  10        294.03        305.25         4.60 o                         
   4  -1  10          1.43          0.13         0.79 o                         
   5  -1  10         39.20         40.37         1.63 o                         
   6  -1  10          0.57          1.22         1.00 o                         
   7  -1  10        167.02        176.35         4.85 o                         
   8  -1  10         12.89          9.35         1.35 o                         
   9  -1  10          4.89          8.27         1.38 o                         
  -4   0  10         11.20          6.97         1.33 o                         
  -3   0  10         73.97         76.78         2.40 o                         
  -2   0  10         28.32         27.61         1.51 o                         
  -1   0  10         30.32         24.56         1.42 o                         
   0   0  10        167.78        181.59         3.18 o                         
   1   0  10         28.24         39.65         1.35 o                         
   2   0  10          3.49          5.53         0.76 o                         
   3   0  10        269.60        268.17         4.12 o                         
   4   0  10          1.46         -0.02         0.91 o                         
   5   0  10        333.13        334.60         5.68 o                         
   6   0  10          1.74          2.24         0.96 o                         
   7   0  10        190.36        198.22         4.15 o                         
   8   0  10         18.76         19.35         1.75 o                         
   9   0  10          7.72         11.16         1.44 o                         
  10   0  10          0.22          0.60         1.14 o                         
  -4   1  10          0.69          3.36         1.20 o                         
  -3   1  10         17.38         19.09         1.64 o                         
  -2   1  10        201.14        205.67         4.70 o                         
  -1   1  10          3.74          6.61         1.05 o                         
   0   1  10        414.18        431.71         5.95 o                         
   1   1  10         63.17         50.76         1.51 o                         
   2   1  10         39.13         45.86         1.44 o                         
   3   1  10        171.50        175.58         3.10 o                         
   4   1  10        238.49        215.15         4.06 o                         
   5   1  10          9.92          5.94         0.99 o                         
   6   1  10          3.67          5.12         1.34 o                         
   7   1  10          4.39          4.61         1.03 o                         
   8   1  10          7.86          8.79         1.28 o                         
   9   1  10          9.16          3.66         1.16 o                         
  10   1  10         15.54         12.23         1.49 o                         
  -4   2  10          5.19          6.96         2.41 o                         
  -3   2  10         11.18         10.13         1.34 o                         
  -2   2  10         84.50         85.63         3.27 o                         
  -1   2  10          5.19          5.24         1.03 o                         
   0   2  10          3.12          3.16         0.80 o                         
   1   2  10          7.03          6.57         0.79 o                         
   2   2  10         15.06          9.71         0.94 o                         
   3   2  10          5.93          5.29         0.89 o                         
   4   2  10         15.73         15.71         1.09 o                         
   5   2  10         28.95         35.68         2.05 o                         
   6   2  10          0.21         -0.15         0.87 o                         
   7   2  10         22.76         16.87         1.87 o                         
   8   2  10         20.09         25.76         1.65 o                         
   9   2  10         14.91         18.05         1.97 o                         
  10   2  10          8.11          7.90         1.30 o                         
  11   2  10         17.60         13.31         1.87 o                         
  -3   3  10          8.41         11.86         1.85 o                         
  -2   3  10          0.06         -0.45         1.30 o                         
  -1   3  10        109.22        107.00         2.77 o                         
   0   3  10        136.28        141.62         2.79 o                         
   1   3  10         49.63         42.96         1.87 o                         
   2   3  10        472.05        502.71         6.74 o                         
   3   3  10        318.97        273.83         4.25 o                         
   4   3  10          9.61         10.28         0.99 o                         
   5   3  10        133.26        137.23         4.09 o                         
   6   3  10        416.97        423.54         8.27 o                         
   7   3  10        165.33        164.76         3.61 o                         
   8   3  10         38.66         36.27         1.78 o                         
   9   3  10         62.97         56.84         2.30 o                         
  10   3  10         28.23         27.41         1.74 o                         
  11   3  10         58.80         66.79         3.34 o                         
  -3   4  10         44.16         43.32         2.94 o                         
  -2   4  10         42.26         46.67         2.94 o                         
  -1   4  10        215.64        221.92         5.62 o                         
   0   4  10         13.41         10.64         1.01 o                         
   1   4  10         95.05        100.94         2.01 o                         
   2   4  10        187.99        201.67         3.19 o                         
   3   4  10         48.18         43.46         1.65 o                         
   4   4  10        304.73        299.66         4.60 o                         
   5   4  10         92.57         72.56         2.05 o                         
   6   4  10          1.80         -0.30         0.89 o                         
   7   4  10          0.00         -0.40         0.80 o                         
   8   4  10         42.06         34.47         1.77 o                         
   9   4  10          0.93          1.93         1.02 o                         
  10   4  10          3.85          5.14         1.21 o                         
  11   4  10          6.67          6.68         1.49 o                         
  -2   5  10          2.34          2.65         1.61 o                         
  -1   5  10          8.22         10.33         1.53 o                         
   0   5  10          8.31          5.78         1.15 o                         
   1   5  10         71.01         64.38         1.76 o                         
   2   5  10        170.15        176.11         2.95 o                         
   3   5  10         17.57         13.92         1.13 o                         
   4   5  10         38.56         38.59         1.76 o                         
   5   5  10          0.44         -0.37         0.74 o                         
   6   5  10         20.39         24.17         1.31 o                         
   7   5  10         90.30         93.62         2.66 o                         
   8   5  10        229.37        214.53         4.29 o                         
   9   5  10         18.05         15.32         1.38 o                         
  10   5  10         24.16         28.24         2.00 o                         
  11   5  10         21.10         26.61         2.00 o                         
  12   5  10          1.23          2.51         1.75 o                         
  -2   6  10          4.37          4.89         1.80 o                         
  -1   6  10          4.44          5.31         1.20 o                         
   0   6  10         77.56         76.37         2.55 o                         
   1   6  10         57.42         55.83         2.15 o                         
   2   6  10        209.93        211.53         3.49 o                         
   3   6  10        111.94        100.12         2.46 o                         
   4   6  10        253.39        271.01         4.41 o                         
   5   6  10          0.44          0.05         0.75 o                         
   6   6  10         72.36         73.14         2.11 o                         
   7   6  10         65.93         45.55         3.26 o                         
   8   6  10         59.16         52.95         2.17 o                         
   9   6  10          0.26          0.26         0.91 o                         
  10   6  10        105.32        106.28         3.47 o                         
  11   6  10         23.00         18.26         2.22 o                         
  12   6  10          5.46          8.57         1.97 o                         
  -1   7  10          2.77          1.99         1.15 o                         
   0   7  10          2.27          5.86         1.22 o                         
   1   7  10         43.12         45.12         1.81 o                         
   2   7  10         24.81         26.98         1.36 o                         
   3   7  10        307.89        316.59         4.63 o                         
   4   7  10          8.42          7.18         1.03 o                         
   5   7  10         35.47         37.31         1.58 o                         
   6   7  10          2.53          1.33         0.82 o                         
   7   7  10         38.88         28.64         1.43 o                         
   8   7  10          3.52          2.96         0.91 o                         
   9   7  10          0.75         -0.14         1.05 o                         
  10   7  10         26.87         29.51         2.52 o                         
  11   7  10         23.79         19.36         2.33 o                         
  12   7  10          3.88          3.52         1.84 o                         
   0   8  10          0.64          0.93         1.19 o                         
   1   8  10        104.06         95.23         3.27 o                         
   2   8  10         88.05         84.29         2.47 o                         
   3   8  10        164.14        170.16         3.19 o                         
   4   8  10         12.81         13.84         1.35 o                         
   5   8  10          0.86          0.73         0.89 o                         
   6   8  10        314.43        315.71         5.01 o                         
   7   8  10         58.19         67.89         2.31 o                         
   8   8  10         28.18         30.34         1.49 o                         
   9   8  10         13.28         15.90         1.39 o                         
  10   8  10         83.96         83.85         3.88 o                         
  11   8  10         15.31         19.32         2.20 o                         
   1   9  10         10.31         12.55         1.36 o                         
   2   9  10          8.47          7.79         1.21 o                         
   3   9  10         14.85         17.30         1.38 o                         
   4   9  10          0.84          0.93         0.86 o                         
   5   9  10         64.71         71.13         2.28 o                         
   6   9  10         40.27         44.13         1.81 o                         
   7   9  10          3.43          1.40         0.87 o                         
   8   9  10          1.54         -0.43         0.86 o                         
   9   9  10         13.71         11.66         1.34 o                         
  10   9  10         26.18         23.72         1.90 o                         
  11   9  10          7.68         13.30         2.11 o                         
   2  10  10          0.01          1.07         1.07 o                         
   3  10  10         26.57         27.93         1.66 o                         
   4  10  10          0.30          2.47         0.91 o                         
   5  10  10          3.31          4.77         1.14 o                         
   6  10  10          2.45          2.97         1.54 o                         
   7  10  10          0.01          0.60         0.98 o                         
   8  10  10          0.86         -0.48         0.95 o                         
   9  10  10          1.25          0.03         1.20 o                         
  10  10  10          6.43          5.90         1.43 o                         
  11  10  10          0.15         -0.62         1.24 o                         
   4  11  10         22.59         18.72         1.84 o                         
   5  11  10        130.08        146.59         3.44 o                         
   6  11  10         26.43         23.53         1.53 o                         
   7  11  10        110.95        112.21         3.79 o                         
   8  11  10          1.03          0.91         1.31 o                         
   9  11  10          6.55          6.44         1.79 o                         
  10  11  10         20.91         24.42         2.17 o                         
   7  12  10         11.66         13.42         2.33 o                         
   1  -6  11          2.32          4.83         1.18 o                         
   2  -6  11          4.54          8.91         1.33 o                         
  -1  -5  11         35.34         33.48         1.53 o                         
   0  -5  11         43.28         45.06         1.77 o                         
   1  -5  11          5.98          4.07         1.07 o                         
   2  -5  11          0.01         -0.61         1.22 o                         
   3  -5  11         21.52         18.91         1.58 o                         
   4  -5  11        144.15        159.75         4.79 o                         
  -2  -4  11         35.47         38.73         1.80 o                         
  -1  -4  11         29.69         28.79         1.64 o                         
   0  -4  11         13.88         20.84         1.29 o                         
   1  -4  11         41.23         43.76         1.96 o                         
   2  -4  11         55.42         56.02         3.01 o                         
   3  -4  11         27.95         24.37         1.63 o                         
   4  -4  11          0.55          1.87         1.33 o                         
   5  -4  11         39.19         47.25         3.07 o                         
   6  -4  11         43.13         36.61         3.51 o                         
  -3  -3  11         10.57         14.42         1.32 o                         
  -2  -3  11        127.35        112.67         2.96 o                         
  -1  -3  11         49.39         40.63         1.84 o                         
   0  -3  11         47.65         52.66         2.10 o                         
   1  -3  11          2.23          0.77         0.93 o                         
   2  -3  11          8.71          5.86         1.54 o                         
   3  -3  11          4.02          2.91         1.24 o                         
   4  -3  11          6.89         10.31         1.51 o                         
   5  -3  11          1.07          1.47         1.61 o                         
   6  -3  11         92.48        105.58         4.50 o                         
   7  -3  11          8.66          8.02         2.02 o                         
  -3  -2  11         44.33         43.50         3.35 o                         
  -2  -2  11        118.10        102.73         2.79 o                         
  -1  -2  11         81.16         84.16         2.52 o                         
   0  -2  11         15.86         24.04         1.49 o                         
   1  -2  11         14.91         11.09         1.43 o                         
   2  -2  11          3.19          6.03         1.06 o                         
   3  -2  11         66.71         71.95         2.62 o                         
   4  -2  11          8.70          5.78         1.34 o                         
   5  -2  11         27.91         31.16         2.09 o                         
   6  -2  11         25.53         33.13         2.87 o                         
   7  -2  11         17.66         21.84         1.98 o                         
   8  -2  11        119.40        124.03         4.08 o                         
  -3  -1  11          0.01          0.31         1.08 o                         
  -2  -1  11          4.27          4.42         1.07 o                         
  -1  -1  11         58.96         62.71         2.25 o                         
   0  -1  11         47.91         48.63         2.01 o                         
   1  -1  11          0.00         -0.50         0.99 o                         
   2  -1  11         95.88         86.01         2.53 o                         
   3  -1  11          4.87          2.97         1.03 o                         
   4  -1  11          8.28          7.30         1.11 o                         
   5  -1  11         36.83         41.64         1.97 o                         
   6  -1  11         38.26         32.68         2.16 o                         
   7  -1  11         15.65         19.69         1.88 o                         
   8  -1  11         29.69         35.45         2.32 o                         
   9  -1  11         45.15         48.97         2.72 o                         
  -3   0  11          5.69          7.16         1.38 o                         
  -2   0  11          4.42          4.16         1.26 o                         
  -1   0  11         12.62         16.57         1.56 o                         
   0   0  11        212.82        196.16         4.64 o                         
   1   0  11        198.03        208.21         4.77 o                         
   2   0  11        159.05        143.68         3.22 o                         
   3   0  11          9.38          9.65         1.12 o                         
   4   0  11        118.75        105.88         2.75 o                         
   5   0  11         38.14         47.52         1.80 o                         
   6   0  11         50.34         42.78         3.09 o                         
   7   0  11          0.09         -0.51         1.01 o                         
   8   0  11         18.67         23.32         1.70 o                         
   9   0  11         18.24         19.14         1.67 o                         
  -3   1  11          4.99          3.51         1.28 o                         
  -2   1  11         40.25         44.78         2.28 o                         
  -1   1  11          0.07          2.87         1.13 o                         
   0   1  11          7.95         12.11         1.57 o                         
   1   1  11        123.74        147.64         3.31 o                         
   2   1  11        188.40        166.60         3.11 o                         
   3   1  11         12.85         18.33         1.32 o                         
   4   1  11         13.12         16.76         1.49 o                         
   5   1  11          6.62          5.09         0.95 o                         
   6   1  11          4.77          2.52         1.00 o                         
   7   1  11         40.30         42.05         2.00 o                         
   8   1  11          2.71          2.04         1.08 o                         
   9   1  11          9.91         11.69         2.03 o                         
  10   1  11          2.76          1.69         1.38 o                         
  -3   2  11         11.42         13.70         2.72 o                         
  -2   2  11          3.38          2.59         1.18 o                         
  -1   2  11         14.12         16.43         1.59 o                         
   0   2  11          0.74          1.80         0.97 o                         
   1   2  11         33.29         23.35         1.65 o                         
   2   2  11        113.11        104.24         2.40 o                         
   3   2  11         38.10         35.51         1.48 o                         
   4   2  11          1.45          0.77         0.79 o                         
   5   2  11         57.76         60.07         1.94 o                         
   6   2  11         11.52         14.57         1.85 o                         
   7   2  11         88.01         92.24         2.73 o                         
   8   2  11         20.37         17.92         1.50 o                         
   9   2  11          1.98          2.44         1.13 o                         
  10   2  11          0.23          0.60         1.58 o                         
  -2   3  11          0.25         -0.63         1.26 o                         
  -1   3  11         28.21         21.86         1.67 o                         
   0   3  11         13.25         15.99         1.33 o                         
   1   3  11          3.90          3.30         0.92 o                         
   2   3  11          4.64          4.45         0.92 o                         
   3   3  11        121.40        140.33         2.86 o                         
   4   3  11        200.59        216.49         3.78 o                         
   5   3  11          0.20          0.33         0.81 o                         
   6   3  11         29.91         32.06         1.68 o                         
   7   3  11          5.03          8.58         1.19 o                         
   8   3  11         19.31         14.37         1.39 o                         
   9   3  11         80.46         93.40         2.96 o                         
  10   3  11          7.61          8.86         1.39 o                         
  11   3  11          9.71         11.68         1.77 o                         
  -2   4  11          0.23         -0.58         2.51 o                         
  -1   4  11         14.38         18.76         2.15 o                         
   0   4  11        107.00        116.93         3.56 o                         
   1   4  11         35.08         36.43         1.51 o                         
   2   4  11        108.15        107.18         2.29 o                         
   3   4  11        115.62        104.23         2.51 o                         
   4   4  11          0.59          0.15         1.32 o                         
   5   4  11        120.21        120.40         2.71 o                         
   6   4  11        130.23        105.82         2.56 o                         
   7   4  11          6.35          8.08         1.17 o                         
   8   4  11         22.78         22.63         1.63 o                         
   9   4  11        146.64        143.33         3.61 o                         
  10   4  11         35.16         31.27         2.13 o                         
  11   4  11         19.08         25.58         2.16 o                         
  -1   5  11         11.11         15.93         1.76 o                         
   0   5  11        116.09        123.15         3.81 o                         
   1   5  11        111.51         99.27         2.84 o                         
   2   5  11          0.54         -0.32         0.64 o                         
   3   5  11          0.51         -0.41         0.82 o                         
   4   5  11          1.35         -0.41         0.81 o                         
   5   5  11         33.23         42.10         1.67 o                         
   6   5  11         26.44         21.76         1.43 o                         
   7   5  11         37.77         41.98         1.72 o                         
   8   5  11          0.02          0.96         0.99 o                         
   9   5  11         30.52         33.22         1.82 o                         
  10   5  11         22.05         22.30         1.96 o                         
  11   5  11          7.52         12.42         1.76 o                         
  -1   6  11         53.31         58.11         2.87 o                         
   0   6  11         36.89         38.99         1.94 o                         
   1   6  11          9.00          6.91         1.19 o                         
   2   6  11          2.86          0.48         0.79 o                         
   3   6  11          1.60          4.03         0.85 o                         
   4   6  11          3.89          6.12         1.04 o                         
   5   6  11          3.21          5.54         0.98 o                         
   6   6  11          5.02          3.06         0.95 o                         
   7   6  11         19.33         13.55         1.21 o                         
   8   6  11         11.32         12.81         1.19 o                         
   9   6  11          0.06         -0.49         0.98 o                         
  10   6  11          7.41          7.07         2.01 o                         
  11   6  11         24.40         22.84         1.98 o                         
   0   7  11          6.58         10.83         1.45 o                         
   1   7  11          5.17          3.27         1.19 o                         
   2   7  11          1.77          2.97         0.99 o                         
   3   7  11          0.56          0.02         0.79 o                         
   4   7  11         70.95         71.28         2.22 o                         
   5   7  11          4.85          3.23         0.96 o                         
   6   7  11         18.48         13.36         1.21 o                         
   7   7  11         16.91         15.27         1.24 o                         
   8   7  11         11.09         10.54         1.17 o                         
   9   7  11          5.49          5.39         1.18 o                         
  10   7  11          7.53          6.04         1.52 o                         
  11   7  11          4.88          7.85         3.97 o                         
   1   8  11          2.06          1.29         1.19 o                         
   2   8  11         14.02         15.93         1.41 o                         
   3   8  11         26.69         26.55         1.42 o                         
   4   8  11         79.46         91.59         2.58 o                         
   5   8  11        155.20        136.77         3.40 o                         
   6   8  11          7.99          8.42         1.14 o                         
   7   8  11          0.40          0.76         1.39 o                         
   8   8  11         61.51         67.61         2.26 o                         
   9   8  11         24.41         22.10         1.63 o                         
  10   8  11         17.62         20.66         1.67 o                         
  11   8  11         20.32         22.90         2.50 o                         
   2   9  11          0.01         -0.21         1.26 o                         
   3   9  11         23.93         24.85         1.73 o                         
   4   9  11          0.44          0.16         1.04 o                         
   5   9  11         94.20         85.41         2.56 o                         
   6   9  11         19.39         23.37         1.82 o                         
   7   9  11         10.41         11.89         1.67 o                         
   8   9  11          0.17          0.29         1.00 o                         
   9   9  11          4.91          2.34         1.15 o                         
  10   9  11         37.02         38.17         2.37 o                         
   4  10  11          6.44          7.31         1.30 o                         
   5  10  11          6.09          6.76         1.08 o                         
   6  10  11          2.73          4.93         1.34 o                         
   7  10  11          5.07          5.73         1.32 o                         
   8  10  11          7.72          6.24         1.27 o                         
   9  10  11         12.56         17.30         1.80 o                         
  10  10  11          6.33          7.01         1.60 o                         
   6  11  11          2.79          0.95         1.09 o                         
   7  11  11         18.12         17.27         1.70 o                         
   8  11  11         29.13         31.80         2.35 o                         
   0  -4  12          9.25          6.61         1.31 o                         
   1  -4  12         20.45         18.25         1.51 o                         
   2  -4  12          6.07          3.88         1.15 o                         
   3  -4  12         21.00         19.47         1.78 o                         
   4  -4  12         50.21         43.39         2.52 o                         
  -1  -3  12         97.93         99.11         3.35 o                         
   0  -3  12          0.17          0.16         1.18 o                         
   1  -3  12         71.39         79.03         2.62 o                         
   2  -3  12          1.68          1.59         1.01 o                         
   3  -3  12          0.29          0.53         1.03 o                         
   4  -3  12          0.34          0.51         1.26 o                         
   5  -3  12         11.70         11.32         2.07 o                         
   6  -3  12          4.06         -0.80         1.61 o                         
  -1  -2  12        110.09        107.90         3.50 o                         
   0  -2  12          1.82          4.59         1.34 o                         
   1  -2  12          3.59          2.54         1.25 o                         
   2  -2  12          0.01         -0.43         0.87 o                         
   3  -2  12          1.97         -0.44         0.89 o                         
   4  -2  12         27.49         37.47         2.68 o                         
   5  -2  12         52.30         36.36         3.81 o                         
   6  -2  12         50.13         69.26         3.82 o                         
   7  -2  12         33.98         35.79         2.96 o                         
  -1  -1  12          0.07         -0.74         1.48 o                         
   0  -1  12         17.31         16.97         1.64 o                         
   1  -1  12          4.39          5.61         2.01 o                         
   2  -1  12          3.76          1.13         1.16 o                         
   3  -1  12         58.64         61.11         4.55 o                         
   4  -1  12          0.00         -0.49         0.97 o                         
   5  -1  12         19.29         18.99         4.39 o                         
   6  -1  12         10.32         12.88         1.70 o                         
   7  -1  12        116.52        116.25         5.16 o                         
   8  -1  12         10.26         11.56         1.84 o                         
  -1   0  12         13.70         20.22         2.10 o                         
   0   0  12          0.27          4.64         1.28 o                         
   1   0  12         36.45         36.87         2.33 o                         
   2   0  12          5.71          7.52         1.36 o                         
   3   0  12         68.59         78.38         5.41 o                         
   4   0  12          1.94          1.06         1.04 o                         
   5   0  12         12.85         19.63         2.62 o                         
   6   0  12          0.09         -0.19         1.24 o                         
   7   0  12         19.68         16.35         3.99 o                         
   8   0  12         16.41         21.67         2.02 o                         
  -1   1  12         19.09         25.28         1.86 o                         
   0   1  12        125.99        109.96         3.50 o                         
   1   1  12         64.83         66.10         4.72 o                         
   2   1  12          0.83          0.01         0.97 o                         
   3   1  12        109.30        116.35         7.30 o                         
   4   1  12         26.34         21.51         1.50 o                         
   5   1  12        166.16        172.88         3.82 o                         
   6   1  12          8.67          8.38         1.54 o                         
   7   1  12         16.14         13.84         1.45 o                         
   8   1  12         13.87         13.86         1.65 o                         
   9   1  12         40.26         40.27         2.20 o                         
  -1   2  12          0.05         -0.01         1.13 o                         
   0   2  12          6.03          3.19         1.23 o                         
   1   2  12          1.03          1.24         1.19 o                         
   2   2  12         32.72         37.68         1.81 o                         
   3   2  12        168.06        177.28         3.77 o                         
   4   2  12          6.94          9.42         1.34 o                         
   5   2  12         14.63          8.98         1.12 o                         
   6   2  12          8.89          8.86         1.25 o                         
   7   2  12         30.21         27.51         1.99 o                         
   8   2  12         13.61          9.09         1.38 o                         
   9   2  12          0.06         -0.55         1.11 o                         
  10   2  12          2.14         -0.42         1.13 o                         
  -1   3  12          0.11         -0.57         1.56 o                         
   0   3  12         27.69         23.68         1.81 o                         
   1   3  12         11.61         10.26         1.22 o                         
   2   3  12         76.13         66.45         2.36 o                         
   3   3  12          1.62          0.87         1.06 o                         
   4   3  12         12.17         14.09         1.20 o                         
   5   3  12          5.83          8.68         1.08 o                         
   6   3  12          7.48          5.73         1.04 o                         
   7   3  12         36.52         41.68         2.00 o                         
   8   3  12          1.97          4.02         1.35 o                         
   9   3  12         12.01          9.18         1.38 o                         
  10   3  12          9.00         12.29         1.51 o                         
   0   4  12          0.10         -1.00         2.54 o                         
   1   4  12         22.78         26.66         1.96 o                         
   2   4  12         57.31         59.66         2.03 o                         
   3   4  12        128.61        129.53         2.85 o                         
   4   4  12         90.94         80.65         2.30 o                         
   5   4  12          0.93          0.48         0.86 o                         
   6   4  12          2.69          2.80         0.96 o                         
   7   4  12          0.18         -0.60         1.20 o                         
   8   4  12         23.60         19.93         1.54 o                         
   9   4  12          0.93          0.73         1.08 o                         
  10   4  12          0.60         -0.57         1.14 o                         
   0   5  12          4.53          6.32         2.30 o                         
   1   5  12         18.41         20.07         2.57 o                         
   2   5  12         28.69         30.08         1.76 o                         
   3   5  12          2.12          2.28         0.93 o                         
   4   5  12         34.78         36.05         1.66 o                         
   5   5  12          3.57          7.95         1.13 o                         
   6   5  12         19.28         17.92         1.33 o                         
   7   5  12          6.71          7.60         1.09 o                         
   8   5  12         22.98         16.00         1.47 o                         
   9   5  12         32.99         41.56         2.06 o                         
  10   5  12          0.35          0.97         1.28 o                         
   1   6  12          0.05          0.17         1.87 o                         
   2   6  12          0.04         -0.07         0.99 o                         
   3   6  12          0.31          0.75         1.16 o                         
   4   6  12        133.64        128.27         2.98 o                         
   5   6  12          0.31         -0.45         0.90 o                         
   6   6  12         39.79         35.17         1.67 o                         
   7   6  12          6.64          4.49         0.99 o                         
   8   6  12          4.50         -0.18         0.92 o                         
   9   6  12         16.25         25.32         1.74 o                         
  10   6  12         15.97         14.90         1.81 o                         
   2   7  12          1.67          0.22         1.08 o                         
   3   7  12          0.23         -0.49         0.99 o                         
   4   7  12         53.84         55.41         2.10 o                         
   5   7  12         22.65         20.73         1.46 o                         
   6   7  12         19.73         19.37         1.41 o                         
   7   7  12          4.49          8.05         1.15 o                         
   8   7  12          4.74          4.56         1.07 o                         
   9   7  12          0.05         -0.52         1.04 o                         
  10   7  12          0.75          0.60         1.33 o                         
   3   8  12         26.05         19.61         1.73 o                         
   4   8  12         36.67         44.01         1.78 o                         
   5   8  12          3.21          2.45         1.07 o                         
   6   8  12        133.78        148.31         3.34 o                         
   7   8  12          0.51          1.80         1.01 o                         
   8   8  12         33.23         35.55         1.93 o                         
   9   8  12          2.31          2.08         1.21 o                         
  10   8  12         44.79         49.61         2.27 o                         
   4   9  12         28.40         28.67         1.60 o                         
   5   9  12         15.57         19.33         1.54 o                         
   6   9  12         25.76         30.75         1.75 o                         
   7   9  12          4.81          8.34         1.39 o                         
   8   9  12         22.15         24.74         1.75 o                         
   9   9  12          1.30          0.05         1.31 o                         
   6  10  12          9.44         14.01         1.60 o                         
   7  10  12          9.36          6.59         1.35 o                         
   8  10  12         10.72         12.60         1.56 o                         
   1  -2  13          0.67         -0.58         1.17 o                         
   2  -2  13         10.01         11.03         1.84 o                         
   3  -2  13         30.02         29.11         1.84 o                         
   4  -2  13         21.85         23.86         2.46 o                         
   5  -2  13          1.84          3.14         1.76 o                         
   1  -1  13          4.82          0.87         1.24 o                         
   2  -1  13          5.58          5.39         1.40 o                         
   3  -1  13          0.90         -0.07         1.08 o                         
   4  -1  13          6.98          8.50         1.82 o                         
   5  -1  13          0.21         -0.02         1.56 o                         
   6  -1  13          2.92          0.59         1.70 o                         
   0   0  13          0.02         -0.61         1.21 o                         
   1   0  13          9.31         14.21         1.69 o                         
   2   0  13          0.05         -0.58         1.17 o                         
   3   0  13          4.83          8.41         1.47 o                         
   4   0  13          6.56          7.89         1.88 o                         
   5   0  13          6.84          7.11         1.58 o                         
   6   0  13          3.87          4.50         1.86 o                         
   7   0  13          2.69         -0.01         1.38 o                         
   0   1  13          5.67          8.09         1.54 o                         
   1   1  13        123.52        128.77         4.88 o                         
   2   1  13         56.22         43.49         2.35 o                         
   3   1  13          9.66         13.00         1.63 o                         
   4   1  13         13.09          8.48         1.52 o                         
   5   1  13          1.53          2.01         1.39 o                         
   6   1  13          5.34          7.73         1.85 o                         
   7   1  13          0.21         -0.96         1.93 o                         
   8   1  13          0.08         -0.63         1.26 o                         
   0   2  13          2.35          5.21         1.39 o                         
   1   2  13          0.25          0.01         1.24 o                         
   2   2  13          8.44          4.64         1.37 o                         
   3   2  13          0.39          2.81         1.13 o                         
   4   2  13          0.26          0.75         1.25 o                         
   5   2  13          0.89         -0.25         1.02 o                         
   6   2  13         19.26         20.66         1.59 o                         
   7   2  13         13.67         16.83         1.84 o                         
   8   2  13          0.15         -0.60         1.21 o                         
   1   3  13          1.41          1.78         1.18 o                         
   2   3  13         11.99          9.94         1.31 o                         
   3   3  13         94.16        110.54         3.11 o                         
   4   3  13          0.04         -0.50         1.01 o                         
   5   3  13          5.10          0.32         1.06 o                         
   6   3  13         17.20         23.52         1.63 o                         
   7   3  13         73.74         75.02         2.42 o                         
   8   3  13          0.77         -0.74         1.59 o                         
   9   3  13          1.96          1.85         1.19 o                         
   1   4  13          0.06          1.54         1.60 o                         
   2   4  13          4.99          4.33         1.15 o                         
   3   4  13         11.95         15.70         1.46 o                         
   4   4  13         26.81         32.73         2.28 o                         
   5   4  13         25.95         24.24         1.69 o                         
   6   4  13         10.54          5.69         1.10 o                         
   7   4  13         11.96          9.82         1.20 o                         
   8   4  13          0.01          0.13         1.43 o                         
   9   4  13         13.98         10.39         1.47 o                         
   2   5  13          6.55          9.21         1.61 o                         
   3   5  13          4.68          9.98         1.39 o                         
   4   5  13          3.16          2.09         1.13 o                         
   5   5  13         78.19         96.25         5.18 o                         
   6   5  13          0.08          0.59         0.99 o                         
   7   5  13         14.48         19.62         1.44 o                         
   8   5  13          0.04         -0.47         0.93 o                         
   9   5  13         63.07         74.66         3.26 o                         
   2   6  13         17.87         21.52         2.00 o                         
   3   6  13          0.04          0.52         1.21 o                         
   4   6  13          0.41         -0.56         1.11 o                         
   5   6  13         61.14         78.15         2.48 o                         
   6   6  13          0.85          1.86         1.05 o                         
   7   6  13         30.14         38.07         1.84 o                         
   8   6  13         11.38         13.89         1.37 o                         
   9   6  13         10.04          8.45         1.31 o                         
   3   7  13          5.72          3.98         1.30 o                         
   4   7  13          1.10          1.39         1.47 o                         
   5   7  13          2.94          7.44         1.26 o                         
   6   7  13         17.60         23.77         1.70 o                         
   7   7  13          2.10          0.29         1.05 o                         
   8   7  13          1.42          2.39         1.13 o                         
   9   7  13          0.98         -0.70         1.40 o                         
   5   8  13          0.01         -0.56         1.12 o                         
   6   8  13          2.45          0.62         1.04 o                         
   7   8  13         13.99         17.21         1.49 o                         
   8   8  13         11.25         12.98         1.72 o                         
   3   1  14         22.82         28.13         2.75 o                         
   4   1  14         11.81         16.17         1.86 o                         
   5   1  14         31.19         29.13         2.17 o                         
   3   2  14         12.84          5.76         1.86 o                         
   4   2  14          1.75          0.80         1.26 o                         
   5   2  14         22.41         25.13         2.67 o                         
   6   2  14          0.77          0.99         1.49 o                         
   3   3  14          8.71          6.38         1.88 o                         
   4   3  14         19.39         20.75         1.69 o                         
   5   3  14         29.09         32.31         2.26 o                         
   6   3  14          8.71         10.27         1.46 o                         
   7   3  14          0.10         -0.02         1.09 o                         
   4   4  14         11.21         10.87         1.43 o                         
   5   4  14          4.27          5.06         1.29 o                         
   6   4  14         12.01         12.63         2.05 o                         
   7   4  14          1.65          1.47         1.50 o                         
   4   5  14          1.36         -0.48         1.09 o                         
   5   5  14         11.75         11.61         2.32 o                         
   6   5  14          9.25         14.12         1.55 o                         
   7   5  14         11.05         11.37         1.52 o                         
   6   6  14          5.43          3.60         1.29 o                         
   7   6  14          0.42          2.03         1.25 o                         
                                                                                
